# Supplementary material for: The Effect of 8,5′-Cyclo 2′-deoxyadenosine on the Activity of 10-23 DNAzyme: Experimental and Theoretical Study
Source: Int J Mol Sci. 2024 Feb 21;25(5):2519. doi: 10.3390/ijms25052519 (PMC10931185; doi:10.3390/ijms25052519)
Supplement: Supplementary file 1 [file ijms-25-02519-s001.zip]

Archive with 11 entries (11 files):
- Figure S1 (10_23DNAzyme DNA overalp).png
- Figure S2 (10_23DNAzyme RNA overalp).png
- Figure S3 Mass spectra.pdf
- RcdA15_Dz.pdb
- RcdA5_Dz.pdb
- ScdA15_Dz.pdb
- ScdA5_Dz.pdb
- Table S3 Mass data.pdf
- TABLE SM1.xlsx
- TABLE SM2.xlsx
- wt_Dz.pdb
