# Supplementary material for: The Effect of 8,5′-Cyclo 2′-deoxyadenosine on the Activity of 10-23 DNAzyme: Experimental and Theoretical Study
Source: Int J Mol Sci. 2024 Feb 21;25(5):2519. doi: 10.3390/ijms25052519 (PMC10931185; doi:10.3390/ijms25052519)
Supplement: Supplementary file 1 [file ijms-25-02519-s001.zip › RcdA15_Dz.pdb]

REMARK   Accelrys Discovery Studio PDB file
REMARK   Created:  Mon Aug 21 15:54:56 �rodkowoeuropejski czas letni 2023
ATOM      1 NA1  MOL     1      13.232  19.015  -9.280  1.00  0.00          NA  
ATOM      2 NA2  MOL     1      19.133  31.011  -5.185  1.00  0.00          NA  
ATOM      3  O3  MOL     1      15.250  18.228  -8.425  1.00  0.00           O  
ATOM      4  O4  MOL     1      13.163  18.526  -6.990  1.00  0.00           O  
ATOM      5  O5  MOL     1      19.630  30.242  -3.022  1.00  0.00           O  
ATOM      6  O6  MOL     1      20.301  29.006  -5.145  1.00  0.00           O  
ATOM      7  P7  MOL     1      14.625  18.104  -7.039  1.00  0.00           P  
ATOM      8  P8  MOL     1      20.330  29.035  -3.613  1.00  0.00           P  
ATOM      9  O9  MOL     1      14.737  16.570  -6.468  1.00  0.00           O  
ATOM     10  O10 MOL     1      15.562  18.975  -6.017  1.00  0.00           O  
ATOM     11  O11 MOL     1      19.665  27.672  -2.982  1.00  0.00           O  
ATOM     12  O12 MOL     1      21.869  28.916  -3.059  1.00  0.00           O  
ATOM     13  C13 MOL     1      15.919  15.796  -6.680  1.00  0.00           C  
ATOM     14  C14 MOL     1      15.146  19.239  -4.677  1.00  0.00           C  
ATOM     15  C15 MOL     1      19.670  26.452  -3.727  1.00  0.00           C  
ATOM     16  C16 MOL     1      23.023  28.905  -3.905  1.00  0.00           C  
ATOM     17  C17 MOL     1      15.659  14.284  -6.504  1.00  0.00           C  
ATOM     18  C18 MOL     1      17.030  16.068  -5.624  1.00  0.00           C  
ATOM     19  C22 MOL     1      16.302  19.884  -3.903  1.00  0.00           C  
ATOM     20  C23 MOL     1      19.012  25.294  -2.946  1.00  0.00           C  
ATOM     21  C24 MOL     1      21.104  25.897  -3.957  1.00  0.00           C  
ATOM     22  C28 MOL     1      24.278  28.766  -3.027  1.00  0.00           C  
ATOM     23  C29 MOL     1      15.064  13.546  -7.711  1.00  0.00           C  
ATOM     24  O31 MOL     1      16.982  13.740  -6.237  1.00  0.00           O  
ATOM     25  C32 MOL     1      17.803  14.710  -5.565  1.00  0.00           C  
ATOM     26  O33 MOL     1      16.460  16.351  -4.355  1.00  0.00           O  
ATOM     27  O36 MOL     1      17.467  19.018  -4.029  1.00  0.00           O  
ATOM     28  C37 MOL     1      16.804  21.262  -4.392  1.00  0.00           C  
ATOM     29  C38 MOL     1      17.483  25.122  -3.013  1.00  0.00           C  
ATOM     30  O40 MOL     1      19.617  24.098  -3.531  1.00  0.00           O  
ATOM     31  C41 MOL     1      20.843  24.398  -4.206  1.00  0.00           C  
ATOM     32  O43 MOL     1      21.888  26.007  -2.784  1.00  0.00           O  
ATOM     33  O45 MOL     1      24.038  27.736  -2.038  1.00  0.00           O  
ATOM     34  C46 MOL     1      25.560  28.274  -3.737  1.00  0.00           C  
ATOM     35  O47 MOL     1      15.880  13.757  -8.863  1.00  0.00           O  
ATOM     36  N50 MOL     1      19.121  14.753  -6.229  1.00  0.00           N  
ATOM     37  C52 MOL     1      18.685  19.766  -3.877  1.00  0.00           C  
ATOM     38  C53 MOL     1      18.286  21.273  -3.894  1.00  0.00           C  
ATOM     39  O55 MOL     1      16.030  22.326  -3.830  1.00  0.00           O  
ATOM     40  O56 MOL     1      17.117  24.630  -4.300  1.00  0.00           O  
ATOM     41  N59 MOL     1      20.702  24.080  -5.651  1.00  0.00           N  
ATOM     42  C61 MOL     1      25.285  27.193  -1.553  1.00  0.00           C  
ATOM     43  C62 MOL     1      26.380  27.646  -2.563  1.00  0.00           C  
ATOM     44  O64 MOL     1      26.251  29.325  -4.420  1.00  0.00           O  
ATOM     45  P65 MOL     1      16.580  12.546  -9.692  1.00  0.00           P  
ATOM     46  C66 MOL     1      20.272  14.916  -5.407  1.00  0.00           C  
ATOM     47  C67 MOL     1      19.244  14.692  -7.589  1.00  0.00           C  
ATOM     48  N68 MOL     1      19.599  19.367  -4.949  1.00  0.00           N  
ATOM     49  O71 MOL     1      18.379  21.776  -2.571  1.00  0.00           O  
ATOM     50  P72 MOL     1      15.773  23.747  -4.606  1.00  0.00           P  
ATOM     51  C73 MOL     1      21.901  24.012  -6.405  1.00  0.00           C  
ATOM     52  C74 MOL     1      19.491  23.911  -6.257  1.00  0.00           C  
ATOM     53  N75 MOL     1      25.148  25.733  -1.451  1.00  0.00           N  
ATOM     54  O77 MOL     1      27.215  28.596  -1.930  1.00  0.00           O  
ATOM     55  P79 MOL     1      27.467  28.976  -5.442  1.00  0.00           P  
ATOM     56  O80 MOL     1      17.435  11.833  -8.461  1.00  0.00           O  
ATOM     57  O81 MOL     1      17.502  13.145 -10.732  1.00  0.00           O  
ATOM     58  O82 MOL     1      15.576  11.530 -10.233  1.00  0.00           O  
ATOM     59  N83 MOL     1      21.520  14.931  -5.982  1.00  0.00           N  
ATOM     60  O84 MOL     1      20.099  15.044  -4.165  1.00  0.00           O  
ATOM     61  C85 MOL     1      20.481  14.736  -8.181  1.00  0.00           C  
ATOM     62  C87 MOL     1      19.283  18.980  -6.240  1.00  0.00           C  
ATOM     63  C88 MOL     1      20.968  19.260  -4.846  1.00  0.00           C  
ATOM     64  O89 MOL     1      15.733  23.548  -6.118  1.00  0.00           O  
ATOM     65  O90 MOL     1      14.515  24.383  -4.035  1.00  0.00           O  
ATOM     66  N91 MOL     1      21.864  23.695  -7.739  1.00  0.00           N  
ATOM     67  O92 MOL     1      22.982  24.255  -5.792  1.00  0.00           O  
ATOM     68  C93 MOL     1      19.428  23.617  -7.595  1.00  0.00           C  
ATOM     69  C95 MOL     1      25.496  25.085  -0.219  1.00  0.00           C  
ATOM     70  C96 MOL     1      24.758  24.996  -2.534  1.00  0.00           C  
ATOM     71  O97 MOL     1      28.698  28.821  -4.343  1.00  0.00           O  
ATOM     72  O98 MOL     1      27.745  30.108  -6.408  1.00  0.00           O  
ATOM     73  O99 MOL     1      27.267  27.621  -6.136  1.00  0.00           O  
ATOM     74 0C10 MOL     1      18.762  11.344  -8.639  1.00  0.00           C  
ATOM     75 NA10 MOL     1      16.521  11.631 -12.362  1.00  0.00          NA  
ATOM     76 2C10 MOL     1      21.645  14.839  -7.329  1.00  0.00           C  
ATOM     77 5N10 MOL     1      20.351  18.613  -6.951  1.00  0.00           N  
ATOM     78 6C10 MOL     1      21.438  18.786  -6.088  1.00  0.00           C  
ATOM     79 7N10 MOL     1      21.747  19.537  -3.762  1.00  0.00           N  
ATOM     80 NA10 MOL     1      13.598  24.470  -6.199  1.00  0.00          NA  
ATOM     81 9C10 MOL     1      20.664  23.491  -8.325  1.00  0.00           C  
ATOM     82 1N11 MOL     1      25.529  23.708  -0.169  1.00  0.00           N  
ATOM     83 2O11 MOL     1      25.783  25.811   0.764  1.00  0.00           O  
ATOM     84 3C11 MOL     1      24.752  23.629  -2.482  1.00  0.00           C  
ATOM     85 5C11 MOL     1      29.933  28.281  -4.817  1.00  0.00           C  
ATOM     86 NA11 MOL     1      28.217  28.497  -8.102  1.00  0.00          NA  
ATOM     87 7C11 MOL     1      18.808   9.869  -9.113  1.00  0.00           C  
ATOM     88 8C11 MOL     1      19.504  11.300  -7.277  1.00  0.00           C  
ATOM     89 0N12 MOL     1      22.893  14.834  -7.851  1.00  0.00           N  
ATOM     90 1C12 MOL     1      22.824  18.502  -6.186  1.00  0.00           C  
ATOM     91 2C12 MOL     1      23.054  19.294  -3.981  1.00  0.00           C  
ATOM     92 3N12 MOL     1      20.635  23.173  -9.648  1.00  0.00           N  
ATOM     93 4C12 MOL     1      25.217  22.996  -1.270  1.00  0.00           C  
ATOM     94 6C12 MOL     1      30.772  27.747  -3.650  1.00  0.00           C  
ATOM     95 9C12 MOL     1      18.815   9.657 -10.631  1.00  0.00           C  
ATOM     96 1O13 MOL     1      20.038   9.337  -8.557  1.00  0.00           O  
ATOM     97 2C13 MOL     1      20.473  10.093  -7.410  1.00  0.00           C  
ATOM     98 3O13 MOL     1      18.598  11.080  -6.213  1.00  0.00           O  
ATOM     99 7N13 MOL     1      23.429  17.934  -7.302  1.00  0.00           N  
ATOM    100 8N13 MOL     1      23.609  18.782  -5.113  1.00  0.00           N  
ATOM    101 2N14 MOL     1      25.307  21.635  -1.217  1.00  0.00           N  
ATOM    102 3C14 MOL     1      32.073  27.024  -4.115  1.00  0.00           C  
ATOM    103 5O14 MOL     1      30.004  26.753  -2.924  1.00  0.00           O  
ATOM    104 8O14 MOL     1      19.781  10.524 -11.243  1.00  0.00           O  
ATOM    105 9N14 MOL     1      21.853  10.509  -7.658  1.00  0.00           N  
ATOM    106 5C15 MOL     1      31.985  25.595  -3.503  1.00  0.00           C  
ATOM    107 7O15 MOL     1      33.229  27.675  -3.594  1.00  0.00           O  
ATOM    108 8C15 MOL     1      30.870  25.739  -2.418  1.00  0.00           C  
ATOM    109 9P15 MOL     1      19.824  10.811 -12.838  1.00  0.00           P  
ATOM    110 0C16 MOL     1      22.351  11.000  -8.859  1.00  0.00           C  
ATOM    111 1C16 MOL     1      22.872  10.619  -6.744  1.00  0.00           C  
ATOM    112 2O16 MOL     1      33.228  25.210  -2.946  1.00  0.00           O  
ATOM    113 4P16 MOL     1      34.135  28.724  -4.500  1.00  0.00           P  
ATOM    114 5N16 MOL     1      30.044  24.564  -2.164  1.00  0.00           N  
ATOM    115 7O16 MOL     1      20.262   9.374 -13.503  1.00  0.00           O  
ATOM    116 8O16 MOL     1      20.880  11.858 -13.103  1.00  0.00           O  
ATOM    117 9O16 MOL     1      18.449  11.174 -13.422  1.00  0.00           O  
ATOM    118 1N17 MOL     1      23.617  11.401  -8.759  1.00  0.00           N  
ATOM    119 2C17 MOL     1      23.969  11.172  -7.427  1.00  0.00           C  
ATOM    120 3N17 MOL     1      22.824  10.240  -5.417  1.00  0.00           N  
ATOM    121 4O17 MOL     1      35.577  27.987  -4.369  1.00  0.00           O  
ATOM    122 5O17 MOL     1      33.651  28.666  -5.943  1.00  0.00           O  
ATOM    123 6O17 MOL     1      34.129  30.097  -3.867  1.00  0.00           O  
ATOM    124 7C17 MOL     1      28.818  24.293  -2.753  1.00  0.00           C  
ATOM    125 8C17 MOL     1      30.174  23.668  -1.133  1.00  0.00           C  
ATOM    126 9C17 MOL     1      21.607   8.904 -13.320  1.00  0.00           C  
ATOM    127 NA18 MOL     1      19.474  13.189 -14.281  1.00  0.00          NA  
ATOM    128 1C18 MOL     1      25.187  11.420  -6.697  1.00  0.00           C  
ATOM    129 2C18 MOL     1      23.978  10.461  -4.758  1.00  0.00           C  
ATOM    130 3C18 MOL     1      36.566  28.419  -3.441  1.00  0.00           C  
ATOM    131 NA18 MOL     1      34.876  28.161  -7.842  1.00  0.00          NA  
ATOM    132 6N18 MOL     1      28.175  23.292  -2.156  1.00  0.00           N  
ATOM    133 7C18 MOL     1      29.012  22.888  -1.118  1.00  0.00           C  
ATOM    134 8N18 MOL     1      31.269  23.524  -0.286  1.00  0.00           N  
ATOM    135 9C18 MOL     1      22.107   8.109 -14.545  1.00  0.00           C  
ATOM    136 0C19 MOL     1      21.678   7.852 -12.184  1.00  0.00           C  
ATOM    137 2N19 MOL     1      25.087  11.044  -5.345  1.00  0.00           N  
ATOM    138 3O19 MOL     1      26.273  11.911  -7.106  1.00  0.00           O  
ATOM    139 4N19 MOL     1      24.086  10.145  -3.429  1.00  0.00           N  
ATOM    140 5C19 MOL     1      37.827  27.575  -3.622  1.00  0.00           C  
ATOM    141 8C19 MOL     1      28.836  21.910  -0.063  1.00  0.00           C  
ATOM    142 9C19 MOL     1      31.063  22.659   0.725  1.00  0.00           C  
ATOM    143 0C20 MOL     1      22.711   8.924 -15.693  1.00  0.00           C  
ATOM    144 2O20 MOL     1      23.136   7.241 -13.987  1.00  0.00           O  
ATOM    145 3C20 MOL     1      22.859   6.928 -12.611  1.00  0.00           C  
ATOM    146 5O20 MOL     1      20.477   7.098 -12.153  1.00  0.00           O  
ATOM    147 9C20 MOL     1      38.244  27.249  -5.072  1.00  0.00           C  
ATOM    148 1O21 MOL     1      37.590  26.244  -3.077  1.00  0.00           O  
ATOM    149 2N21 MOL     1      29.899  21.955   0.876  1.00  0.00           N  
ATOM    150 3O21 MOL     1      27.913  21.092   0.114  1.00  0.00           O  
ATOM    151 4N21 MOL     1      32.060  22.449   1.679  1.00  0.00           N  
ATOM    152 7O21 MOL     1      23.855   9.631 -15.218  1.00  0.00           O  
ATOM    153 8N21 MOL     1      24.099   7.155 -11.827  1.00  0.00           N  
ATOM    154 1C22 MOL     1      39.173  26.013  -4.866  1.00  0.00           C  
ATOM    155 3O22 MOL     1      38.842  28.332  -5.765  1.00  0.00           O  
ATOM    156 4C22 MOL     1      38.566  25.346  -3.596  1.00  0.00           C  
ATOM    157 8P22 MOL     1      24.748  10.570 -16.224  1.00  0.00           P  
ATOM    158 9C22 MOL     1      24.893   8.256 -12.057  1.00  0.00           C  
ATOM    159 0C23 MOL     1      24.407   6.238 -10.799  1.00  0.00           C  
ATOM    160 2O23 MOL     1      40.531  26.344  -4.590  1.00  0.00           O  
ATOM    161 3P23 MOL     1      38.405  28.647  -7.344  1.00  0.00           P  
ATOM    162 4N23 MOL     1      37.925  24.054  -3.933  1.00  0.00           N  
ATOM    163 6O23 MOL     1      25.468   9.484 -17.225  1.00  0.00           O  
ATOM    164 7O23 MOL     1      25.778  11.279 -15.349  1.00  0.00           O  
ATOM    165 8O23 MOL     1      23.888  11.518 -17.044  1.00  0.00           O  
ATOM    166 9C23 MOL     1      25.999   8.519 -11.299  1.00  0.00           C  
ATOM    167 1N24 MOL     1      25.532   6.516 -10.032  1.00  0.00           N  
ATOM    168 2O24 MOL     1      23.701   5.237 -10.598  1.00  0.00           O  
ATOM    169 4O24 MOL     1      39.630  27.901  -8.147  1.00  0.00           O  
ATOM    170 5O24 MOL     1      37.160  27.887  -7.693  1.00  0.00           O  
ATOM    171 6O24 MOL     1      38.545  30.142  -7.515  1.00  0.00           O  
ATOM    172 7C24 MOL     1      38.741  22.921  -3.995  1.00  0.00           C  
ATOM    173 8C24 MOL     1      36.647  24.040  -4.478  1.00  0.00           C  
ATOM    174 9C24 MOL     1      26.632   8.796 -16.766  1.00  0.00           C  
ATOM    175 NA25 MOL     1      24.998  13.344 -16.040  1.00  0.00          NA  
ATOM    176 1C25 MOL     1      26.352   7.630 -10.203  1.00  0.00           C  
ATOM    177 4C25 MOL     1      40.989  28.293  -7.977  1.00  0.00           C  
ATOM    178 NA25 MOL     1      36.960  31.528  -8.001  1.00  0.00          NA  
ATOM    179 6N25 MOL     1      38.204  21.780  -4.542  1.00  0.00           N  
ATOM    180 7O25 MOL     1      39.931  22.924  -3.590  1.00  0.00           O  
ATOM    181 8C25 MOL     1      36.143  22.937  -5.090  1.00  0.00           C  
ATOM    182 0C26 MOL     1      27.301   7.927 -17.849  1.00  0.00           C  
ATOM    183 1C26 MOL     1      26.329   7.717 -15.686  1.00  0.00           C  
ATOM    184 3O26 MOL     1      27.315   7.782  -9.414  1.00  0.00           O  
ATOM    185 4C26 MOL     1      41.914  27.172  -8.463  1.00  0.00           C  
ATOM    186 7C26 MOL     1      36.970  21.740  -5.226  1.00  0.00           C  
ATOM    187 0C27 MOL     1      28.052   8.607 -19.008  1.00  0.00           C  
ATOM    188 2O27 MOL     1      28.211   7.107 -17.055  1.00  0.00           O  
ATOM    189 3C27 MOL     1      27.588   6.793 -15.790  1.00  0.00           C  
ATOM    190 5O27 MOL     1      25.169   6.976 -16.034  1.00  0.00           O  
ATOM    191 NA27 MOL     1      29.390   8.761  -8.855  1.00  0.00          NA  
ATOM    192 7C27 MOL     1      41.655  26.603  -9.873  1.00  0.00           C  
ATOM    193 9O27 MOL     1      41.732  25.999  -7.593  1.00  0.00           O  
ATOM    194 0O28 MOL     1      36.698  20.745  -5.913  1.00  0.00           O  
ATOM    195 3O28 MOL     1      29.199   9.342 -18.602  1.00  0.00           O  
ATOM    196 4N28 MOL     1      28.533   7.035 -14.704  1.00  0.00           N  
ATOM    197 6C28 MOL     1      42.323  25.210  -9.763  1.00  0.00           C  
ATOM    198 8O28 MOL     1      42.190  27.414 -10.925  1.00  0.00           O  
ATOM    199 9C28 MOL     1      41.876  24.781  -8.338  1.00  0.00           C  
ATOM    200 0P29 MOL     1      30.721   8.791 -18.504  1.00  0.00           P  
ATOM    201 1C29 MOL     1      29.507   8.016 -14.625  1.00  0.00           C  
ATOM    202 2C29 MOL     1      28.493   6.438 -13.465  1.00  0.00           C  
ATOM    203 4O29 MOL     1      43.728  25.376  -9.854  1.00  0.00           O  
ATOM    204 5P29 MOL     1      41.410  27.416 -12.364  1.00  0.00           P  
ATOM    205 6N29 MOL     1      40.537  24.092  -8.388  1.00  0.00           N  
ATOM    206 8O29 MOL     1      30.585   7.352 -19.305  1.00  0.00           O  
ATOM    207 9O29 MOL     1      31.122   8.573 -17.053  1.00  0.00           O  
ATOM    208 0O30 MOL     1      31.696   9.711 -19.238  1.00  0.00           O  
ATOM    209 2N30 MOL     1      30.106   8.059 -13.433  1.00  0.00           N  
ATOM    210 3C30 MOL     1      29.475   7.070 -12.679  1.00  0.00           C  
ATOM    211 4N30 MOL     1      27.689   5.422 -13.036  1.00  0.00           N  
ATOM    212 6O30 MOL     1      41.828  26.012 -13.077  1.00  0.00           O  
ATOM    213 7O30 MOL     1      39.912  27.303 -12.144  1.00  0.00           O  
ATOM    214 8O30 MOL     1      41.815  28.655 -13.140  1.00  0.00           O  
ATOM    215 9C30 MOL     1      40.499  22.709  -8.655  1.00  0.00           C  
ATOM    216 0C31 MOL     1      39.374  24.834  -8.359  1.00  0.00           C  
ATOM    217 1C31 MOL     1      31.633   6.378 -19.222  1.00  0.00           C  
ATOM    218 NA31 MOL     1      33.201   9.689 -17.334  1.00  0.00          NA  
ATOM    219 3C31 MOL     1      29.667   6.587 -11.366  1.00  0.00           C  
ATOM    220 4C31 MOL     1      27.955   5.038 -11.770  1.00  0.00           C  
ATOM    221 5C31 MOL     1      43.175  25.567 -13.242  1.00  0.00           C  
ATOM    222 NA31 MOL     1      39.276  29.281 -13.057  1.00  0.00          NA  
ATOM    223 7N31 MOL     1      39.241  22.150  -8.877  1.00  0.00           N  
ATOM    224 8O31 MOL     1      41.540  22.032  -8.709  1.00  0.00           O  
ATOM    225 9C31 MOL     1      38.157  24.290  -8.646  1.00  0.00           C  
ATOM    226 1C32 MOL     1      31.893   5.727 -20.599  1.00  0.00           C  
ATOM    227 2C32 MOL     1      31.244   5.172 -18.311  1.00  0.00           C  
ATOM    228 4N32 MOL     1      30.595   7.153 -10.494  1.00  0.00           N  
ATOM    229 5N32 MOL     1      28.898   5.555 -10.933  1.00  0.00           N  
ATOM    230 7C32 MOL     1      43.200  24.065 -13.551  1.00  0.00           C  
ATOM    231 0C33 MOL     1      38.066  22.889  -9.020  1.00  0.00           C  
ATOM    232 3C33 MOL     1      32.973   6.411 -21.452  1.00  0.00           C  
ATOM    233 5O33 MOL     1      32.316   4.368 -20.305  1.00  0.00           O  
ATOM    234 6C33 MOL     1      31.941   3.956 -18.981  1.00  0.00           C  
ATOM    235 8O33 MOL     1      29.844   4.952 -18.326  1.00  0.00           O  
ATOM    236 1C34 MOL     1      42.430  23.555 -14.790  1.00  0.00           C  
ATOM    237 3O34 MOL     1      42.553  23.350 -12.454  1.00  0.00           O  
ATOM    238 4O34 MOL     1      37.032  22.326  -9.464  1.00  0.00           O  
ATOM    239 7O34 MOL     1      34.168   6.531 -20.680  1.00  0.00           O  
ATOM    240 8N34 MOL     1      33.172   3.500 -18.285  1.00  0.00           N  
ATOM    241 0C35 MOL     1      42.266  22.050 -14.445  1.00  0.00           C  
ATOM    242 2O35 MOL     1      43.113  23.789 -16.017  1.00  0.00           O  
ATOM    243 3C35 MOL     1      42.026  22.097 -12.904  1.00  0.00           C  
ATOM    244 4P35 MOL     1      35.644   6.897 -21.301  1.00  0.00           P  
ATOM    245 5C35 MOL     1      33.081   2.411 -17.364  1.00  0.00           C  
ATOM    246 6C35 MOL     1      34.374   4.090 -18.544  1.00  0.00           C  
ATOM    247 8O35 MOL     1      43.473  21.360 -14.734  1.00  0.00           O  
ATOM    248 9P35 MOL     1      42.233  23.803 -17.420  1.00  0.00           P  
ATOM    249 0N36 MOL     1      40.595  22.047 -12.569  1.00  0.00           N  
ATOM    250 2O36 MOL     1      35.847   8.433 -20.771  1.00  0.00           O  
ATOM    251 3O36 MOL     1      36.653   5.957 -20.639  1.00  0.00           O  
ATOM    252 4O36 MOL     1      35.695   6.855 -22.818  1.00  0.00           O  
ATOM    253 5N36 MOL     1      34.225   1.956 -16.732  1.00  0.00           N  
ATOM    254 6O36 MOL     1      31.953   1.902 -17.156  1.00  0.00           O  
ATOM    255 7C36 MOL     1      35.515   3.655 -17.918  1.00  0.00           C  
ATOM    256 9O36 MOL     1      41.711  22.245 -17.552  1.00  0.00           O  
ATOM    257 0O37 MOL     1      40.971  24.629 -17.253  1.00  0.00           O  
ATOM    258 1O37 MOL     1      43.159  24.203 -18.553  1.00  0.00           O  
ATOM    259 2C37 MOL     1      39.766  23.100 -12.257  1.00  0.00           C  
ATOM    260 3C37 MOL     1      39.803  20.920 -12.604  1.00  0.00           C  
ATOM    261 4C37 MOL     1      35.430   8.792 -19.460  1.00  0.00           C  
ATOM    262 NA37 MOL     1      37.415   5.240 -22.691  1.00  0.00          NA  
ATOM    263 6C37 MOL     1      35.405   2.554 -16.998  1.00  0.00           C  
ATOM    264 8C37 MOL     1      42.581  21.154 -17.837  1.00  0.00           C  
ATOM    265 NA37 MOL     1      41.501  25.815 -19.261  1.00  0.00          NA  
ATOM    266 1N38 MOL     1      38.496  22.705 -12.080  1.00  0.00           N  
ATOM    267 2C38 MOL     1      38.499  21.325 -12.287  1.00  0.00           C  
ATOM    268 3N38 MOL     1      40.180  19.639 -12.895  1.00  0.00           N  
ATOM    269 4C38 MOL     1      35.602  10.300 -19.172  1.00  0.00           C  
ATOM    270 5C38 MOL     1      36.271   8.124 -18.335  1.00  0.00           C  
ATOM    271 7N38 MOL     1      36.523   2.099 -16.364  1.00  0.00           N  
ATOM    272 8C38 MOL     1      41.756  19.861 -17.888  1.00  0.00           C  
ATOM    273 1C39 MOL     1      37.495  20.315 -12.207  1.00  0.00           C  
ATOM    274 2C39 MOL     1      39.153  18.766 -12.836  1.00  0.00           C  
ATOM    275 3C39 MOL     1      34.540  11.285 -19.733  1.00  0.00           C  
ATOM    276 5O39 MOL     1      35.572  10.307 -17.707  1.00  0.00           O  
ATOM    277 6C39 MOL     1      36.520   9.271 -17.321  1.00  0.00           C  
ATOM    278 1C40 MOL     1      40.655  19.799 -18.965  1.00  0.00           C  
ATOM    279 3O40 MOL     1      41.031  19.714 -16.631  1.00  0.00           O  
ATOM    280 4N40 MOL     1      36.203  20.575 -11.878  1.00  0.00           N  
ATOM    281 5N40 MOL     1      37.861  19.034 -12.510  1.00  0.00           N  
ATOM    282 9O40 MOL     1      33.780  10.727 -20.777  1.00  0.00           O  
ATOM    283 0N41 MOL     1      36.364   8.896 -15.926  1.00  0.00           N  
ATOM    284 2C41 MOL     1      39.645  18.784 -18.355  1.00  0.00           C  
ATOM    285 4O41 MOL     1      41.186  19.393 -20.229  1.00  0.00           O  
ATOM    286 5C41 MOL     1      39.769  19.066 -16.826  1.00  0.00           C  
ATOM    287 9C41 MOL     1      37.395   8.811 -14.998  1.00  0.00           C  
ATOM    288 0C42 MOL     1      35.286   8.281 -15.330  1.00  0.00           C  
ATOM    289 2O42 MOL     1      40.040  17.449 -18.634  1.00  0.00           O  
ATOM    290 3P42 MOL     1      40.369  19.681 -21.622  1.00  0.00           P  
ATOM    291 5N42 MOL     1      38.691  19.950 -16.312  1.00  0.00           N  
ATOM    292 7N42 MOL     1      37.038   8.198 -13.872  1.00  0.00           N  
ATOM    293 8C42 MOL     1      35.699   7.844 -14.063  1.00  0.00           C  
ATOM    294 9N42 MOL     1      34.026   8.117 -15.827  1.00  0.00           N  
ATOM    295 0O43 MOL     1      39.251  18.485 -21.667  1.00  0.00           O  
ATOM    296 1O43 MOL     1      39.591  20.990 -21.554  1.00  0.00           O  
ATOM    297 2O43 MOL     1      41.349  19.608 -22.783  1.00  0.00           O  
ATOM    298 3C43 MOL     1      37.455  19.342 -15.947  1.00  0.00           C  
ATOM    299 4C43 MOL     1      38.848  21.303 -16.235  1.00  0.00           C  
ATOM    300 5C43 MOL     1      34.760   7.113 -13.279  1.00  0.00           C  
ATOM    301 6C43 MOL     1      33.193   7.436 -15.011  1.00  0.00           C  
ATOM    302 7C43 MOL     1      39.609  17.111 -21.812  1.00  0.00           C  
ATOM    303 NA43 MOL     1      40.702  21.772 -23.441  1.00  0.00          NA  
ATOM    304 9N43 MOL     1      36.451  20.115 -15.410  1.00  0.00           N  
ATOM    305 0O44 MOL     1      37.328  18.103 -16.136  1.00  0.00           O  
ATOM    306 1C44 MOL     1      37.844  22.091 -15.728  1.00  0.00           C  
ATOM    307 3N44 MOL     1      35.030   6.613 -12.046  1.00  0.00           N  
ATOM    308 4N44 MOL     1      33.510   6.915 -13.802  1.00  0.00           N  
ATOM    309 6C44 MOL     1      38.362  16.248 -21.586  1.00  0.00           C  
ATOM    310 9C44 MOL     1      36.635  21.448 -15.274  1.00  0.00           C  
ATOM    311 3C45 MOL     1      37.160  16.522 -22.510  1.00  0.00           C  
ATOM    312 5O45 MOL     1      37.843  16.531 -20.250  1.00  0.00           O  
ATOM    313 6N45 MOL     1      35.638  22.183 -14.716  1.00  0.00           N  
ATOM    314 7C45 MOL     1      35.958  16.035 -21.646  1.00  0.00           C  
ATOM    315 9O45 MOL     1      37.283  15.845 -23.762  1.00  0.00           O  
ATOM    316 0C46 MOL     1      36.413  16.417 -20.205  1.00  0.00           C  
ATOM    317 3O46 MOL     1      35.783  14.629 -21.739  1.00  0.00           O  
ATOM    318 5P46 MOL     1      36.458  16.378 -25.077  1.00  0.00           P  
ATOM    319 6N46 MOL     1      35.842  17.713 -19.763  1.00  0.00           N  
ATOM    320 8O46 MOL     1      34.939  15.818 -24.820  1.00  0.00           O  
ATOM    321 9O46 MOL     1      36.364  17.900 -25.094  1.00  0.00           O  
ATOM    322 0O47 MOL     1      37.097  15.789 -26.324  1.00  0.00           O  
ATOM    323 1C47 MOL     1      34.584  17.686 -19.098  1.00  0.00           C  
ATOM    324 2C47 MOL     1      36.436  18.901 -20.078  1.00  0.00           C  
ATOM    325 3C47 MOL     1      34.646  14.421 -24.872  1.00  0.00           C  
ATOM    326 NA47 MOL     1      37.375  17.956 -27.190  1.00  0.00          NA  
ATOM    327 5N47 MOL     1      33.984  18.870 -18.732  1.00  0.00           N  
ATOM    328 6O47 MOL     1      34.052  16.565 -18.884  1.00  0.00           O  
ATOM    329 7C47 MOL     1      35.854  20.089 -19.712  1.00  0.00           C  
ATOM    330 9C47 MOL     1      33.237  14.192 -24.315  1.00  0.00           C  
ATOM    331 2C48 MOL     1      34.588  20.044 -19.024  1.00  0.00           C  
ATOM    332 4C48 MOL     1      32.092  14.924 -25.037  1.00  0.00           C  
ATOM    333 6O48 MOL     1      33.185  14.740 -22.963  1.00  0.00           O  
ATOM    334 7N48 MOL     1      33.970  21.196 -18.653  1.00  0.00           N  
ATOM    335 8C48 MOL     1      31.009  15.024 -23.933  1.00  0.00           C  
ATOM    336 0O49 MOL     1      31.667  14.234 -26.218  1.00  0.00           O  
ATOM    337 1C49 MOL     1      31.863  15.203 -22.639  1.00  0.00           C  
ATOM    338 5O49 MOL     1      30.261  13.823 -23.875  1.00  0.00           O  
ATOM    339 6P49 MOL     1      30.666  14.996 -27.261  1.00  0.00           P  
ATOM    340 7N49 MOL     1      31.939  16.616 -22.209  1.00  0.00           N  
ATOM    341 9O49 MOL     1      29.188  14.477 -26.867  1.00  0.00           O  
ATOM    342 0O50 MOL     1      30.729  16.496 -27.075  1.00  0.00           O  
ATOM    343 1O50 MOL     1      31.031  14.575 -28.701  1.00  0.00           O  
ATOM    344 2C50 MOL     1      30.970  17.070 -21.269  1.00  0.00           C  
ATOM    345 3C50 MOL     1      32.805  17.495 -22.795  1.00  0.00           C  
ATOM    346 4C50 MOL     1      28.882  13.099 -26.618  1.00  0.00           C  
ATOM    347 NA50 MOL     1      31.453  16.872 -29.195  1.00  0.00          NA  
ATOM    348 6N50 MOL     1      30.958  18.390 -20.881  1.00  0.00           N  
ATOM    349 7O50 MOL     1      30.132  16.232 -20.840  1.00  0.00           O  
ATOM    350 8C50 MOL     1      32.794  18.818 -22.435  1.00  0.00           C  
ATOM    351 0C51 MOL     1      27.370  12.946 -26.421  1.00  0.00           C  
ATOM    352 3C51 MOL     1      31.847  19.247 -21.434  1.00  0.00           C  
ATOM    353 5C51 MOL     1      26.516  13.524 -27.572  1.00  0.00           C  
ATOM    354 7O51 MOL     1      26.926  13.655 -25.223  1.00  0.00           O  
ATOM    355 8N51 MOL     1      31.816  20.548 -21.046  1.00  0.00           N  
ATOM    356 9C51 MOL     1      25.224  13.988 -26.859  1.00  0.00           C  
ATOM    357 1O52 MOL     1      26.262  12.546 -28.575  1.00  0.00           O  
ATOM    358 2C52 MOL     1      25.774  14.464 -25.480  1.00  0.00           C  
ATOM    359 6O52 MOL     1      24.306  12.915 -26.685  1.00  0.00           O  
ATOM    360 7P52 MOL     1      27.061  12.588 -30.020  1.00  0.00           P  
ATOM    361 9N52 MOL     1      26.193  15.901 -25.490  1.00  0.00           N  
ATOM    362 0O53 MOL     1      25.898  12.047 -31.014  1.00  0.00           O  
ATOM    363 1O53 MOL     1      27.477  14.018 -30.360  1.00  0.00           O  
ATOM    364 2O53 MOL     1      28.240  11.622 -29.993  1.00  0.00           O  
ATOM    365 3C53 MOL     1      25.213  16.891 -25.785  1.00  0.00           C  
ATOM    366 4C53 MOL     1      27.467  16.274 -25.173  1.00  0.00           C  
ATOM    367 5C53 MOL     1      24.540  11.826 -30.644  1.00  0.00           C  
ATOM    368 NA53 MOL     1      29.769  13.389 -30.120  1.00  0.00          NA  
ATOM    369 7N53 MOL     1      25.591  18.207 -25.908  1.00  0.00           N  
ATOM    370 8O53 MOL     1      24.017  16.518 -25.935  1.00  0.00           O  
ATOM    371 9C53 MOL     1      27.842  17.591 -25.210  1.00  0.00           C  
ATOM    372 1C54 MOL     1      23.646  13.044 -30.915  1.00  0.00           C  
ATOM    373 4C54 MOL     1      26.867  18.567 -25.631  1.00  0.00           C  
ATOM    374 6C54 MOL     1      23.589  13.539 -32.375  1.00  0.00           C  
ATOM    375 8O54 MOL     1      24.106  14.206 -30.183  1.00  0.00           O  
ATOM    376 9N54 MOL     1      27.220  19.867 -25.768  1.00  0.00           N  
ATOM    377 0C55 MOL     1      23.129  15.027 -32.223  1.00  0.00           C  
ATOM    378 2O55 MOL     1      22.690  12.727 -33.135  1.00  0.00           O  
ATOM    379 3C55 MOL     1      23.432  15.356 -30.719  1.00  0.00           C  
ATOM    380 7O55 MOL     1      21.743  15.197 -32.432  1.00  0.00           O  
ATOM    381 8P55 MOL     1      22.579  12.835 -34.771  1.00  0.00           P  
ATOM    382 9N55 MOL     1      24.257  16.534 -30.504  1.00  0.00           N  
ATOM    383 1O56 MOL     1      21.140  13.607 -34.930  1.00  0.00           O  
ATOM    384 2O56 MOL     1      23.659  13.739 -35.350  1.00  0.00           O  
ATOM    385 3O56 MOL     1      22.552  11.442 -35.383  1.00  0.00           O  
ATOM    386 4C56 MOL     1      25.636  16.644 -30.592  1.00  0.00           C  
ATOM    387 5C56 MOL     1      23.785  17.807 -30.275  1.00  0.00           C  
ATOM    388 6C56 MOL     1      19.933  13.001 -34.451  1.00  0.00           C  
ATOM    389 NA56 MOL     1      24.351  12.020 -36.773  1.00  0.00          NA  
ATOM    390 9N56 MOL     1      26.063  17.899 -30.426  1.00  0.00           N  
ATOM    391 0C57 MOL     1      24.904  18.655 -30.227  1.00  0.00           C  
ATOM    392 1N57 MOL     1      22.487  18.208 -30.115  1.00  0.00           N  
ATOM    393 2C57 MOL     1      18.780  14.000 -34.594  1.00  0.00           C  
ATOM    394 5C57 MOL     1      24.668  20.042 -30.012  1.00  0.00           C  
ATOM    395 6C57 MOL     1      22.372  19.532 -29.897  1.00  0.00           C  
ATOM    396 7C57 MOL     1      18.494  14.482 -36.042  1.00  0.00           C  
ATOM    397 9O57 MOL     1      19.111  15.203 -33.857  1.00  0.00           O  
ATOM    398 0N58 MOL     1      25.664  20.971 -29.958  1.00  0.00           N  
ATOM    399 1N58 MOL     1      23.374  20.452 -29.838  1.00  0.00           N  
ATOM    400 3C58 MOL     1      17.938  15.912 -35.838  1.00  0.00           C  
ATOM    401 5O58 MOL     1      17.584  13.645 -36.726  1.00  0.00           O  
ATOM    402 6C58 MOL     1      18.590  16.381 -34.493  1.00  0.00           C  
ATOM    403 0O59 MOL     1      16.525  15.831 -35.721  1.00  0.00           O  
ATOM    404 1N59 MOL     1      19.696  17.316 -34.688  1.00  0.00           N  
ATOM    405 3C59 MOL     1      20.976  17.012 -35.124  1.00  0.00           C  
ATOM    406 4C59 MOL     1      19.654  18.685 -34.555  1.00  0.00           C  
ATOM    407 6N59 MOL     1      21.745  18.092 -35.268  1.00  0.00           N  
ATOM    408 7C59 MOL     1      20.924  19.166 -34.914  1.00  0.00           C  
ATOM    409 8N59 MOL     1      18.600  19.464 -34.164  1.00  0.00           N  
ATOM    410 9C59 MOL     1      21.127  20.572 -34.886  1.00  0.00           C  
ATOM    411 0C60 MOL     1      18.898  20.777 -34.152  1.00  0.00           C  
ATOM    412 1N60 MOL     1      22.315  21.159 -35.212  1.00  0.00           N  
ATOM    413 2N60 MOL     1      20.082  21.359 -34.491  1.00  0.00           N  
TER
ATOM    414 NA60 MOL     1      43.765  30.550   0.856  1.00  0.00          NA  
ATOM    415 7O60 MOL     1      42.633  29.177   2.331  1.00  0.00           O  
ATOM    416 8O60 MOL     1      41.840  31.528   1.801  1.00  0.00           O  
ATOM    417 9P60 MOL     1      41.525  30.194   2.510  1.00  0.00           P  
ATOM    418 0O61 MOL     1      40.096  29.683   1.944  1.00  0.00           O  
ATOM    419 1O61 MOL     1      41.307  30.390   4.104  1.00  0.00           O  
ATOM    420 2C61 MOL     1      39.701  28.293   2.011  1.00  0.00           C  
ATOM    421 3C61 MOL     1      40.277  31.220   4.654  1.00  0.00           C  
ATOM    422 4C61 MOL     1      39.357  27.785   0.590  1.00  0.00           C  
ATOM    423 5C61 MOL     1      38.383  28.165   2.790  1.00  0.00           C  
ATOM    424 9C61 MOL     1      40.498  31.369   6.165  1.00  0.00           C  
ATOM    425 0C62 MOL     1      39.778  26.325   0.325  1.00  0.00           C  
ATOM    426 2O62 MOL     1      37.908  27.869   0.475  1.00  0.00           O  
ATOM    427 3C62 MOL     1      37.304  28.312   1.700  1.00  0.00           C  
ATOM    428 7O62 MOL     1      40.160  30.119   6.815  1.00  0.00           O  
ATOM    429 8C62 MOL     1      41.958  31.674   6.591  1.00  0.00           C  
ATOM    430 9O62 MOL     1      41.145  26.153   0.652  1.00  0.00           O  
ATOM    431 2N63 MOL     1      36.101  27.483   1.929  1.00  0.00           N  
ATOM    432 4C63 MOL     1      41.078  29.796   7.874  1.00  0.00           C  
ATOM    433 5C63 MOL     1      42.115  30.939   7.932  1.00  0.00           C  
ATOM    434 7O63 MOL     1      42.195  33.074   6.747  1.00  0.00           O  
ATOM    435 8P63 MOL     1      41.929  24.742   0.284  1.00  0.00           P  
ATOM    436 9C63 MOL     1      34.883  28.105   2.239  1.00  0.00           C  
ATOM    437 0C64 MOL     1      36.191  26.109   1.814  1.00  0.00           C  
ATOM    438 2N64 MOL     1      41.660  28.487   7.571  1.00  0.00           N  
ATOM    439 5P64 MOL     1      42.562  34.029   5.453  1.00  0.00           P  
ATOM    440 6O64 MOL     1      40.935  23.700   1.115  1.00  0.00           O  
ATOM    441 7O64 MOL     1      41.729  24.447  -1.196  1.00  0.00           O  
ATOM    442 8O64 MOL     1      43.284  24.797   0.887  1.00  0.00           O  
ATOM    443 9N64 MOL     1      33.784  27.267   2.406  1.00  0.00           N  
ATOM    444 0O65 MOL     1      34.790  29.340   2.359  1.00  0.00           O  
ATOM    445 1C65 MOL     1      35.116  25.283   1.979  1.00  0.00           C  
ATOM    446 3C65 MOL     1      41.836  27.436   8.441  1.00  0.00           C  
ATOM    447 4C65 MOL     1      42.131  28.052   6.344  1.00  0.00           C  
ATOM    448 5O65 MOL     1      41.317  34.505   4.727  1.00  0.00           O  
ATOM    449 6O65 MOL     1      43.569  33.306   4.553  1.00  0.00           O  
ATOM    450 7O65 MOL     1      43.237  35.282   6.244  1.00  0.00           O  
ATOM    451 8C65 MOL     1      40.430  22.433   0.684  1.00  0.00           C  
ATOM    452 NA65 MOL     1      41.433  24.642  -3.269  1.00  0.00          NA  
ATOM    453 0C66 MOL     1      33.808  25.873   2.280  1.00  0.00           C  
ATOM    454 2C66 MOL     1      35.234  23.793   1.821  1.00  0.00           C  
ATOM    455 3N66 MOL     1      41.519  27.375   9.769  1.00  0.00           N  
ATOM    456 4C66 MOL     1      42.417  26.391   7.703  1.00  0.00           C  
ATOM    457 6N66 MOL     1      42.592  26.801   6.378  1.00  0.00           N  
ATOM    458 NA66 MOL     1      42.084  33.543   2.716  1.00  0.00          NA  
ATOM    459 8C66 MOL     1      44.292  35.089   7.184  1.00  0.00           C  
ATOM    460 9C66 MOL     1      38.982  22.581   0.135  1.00  0.00           C  
ATOM    461 0C67 MOL     1      40.214  21.577   1.948  1.00  0.00           C  
ATOM    462 2O67 MOL     1      32.752  25.222   2.414  1.00  0.00           O  
ATOM    463 6C67 MOL     1      41.819  26.183  10.323  1.00  0.00           C  
ATOM    464 7C67 MOL     1      42.684  25.176   8.388  1.00  0.00           C  
ATOM    465 0C68 MOL     1      45.667  35.584   6.654  1.00  0.00           C  
ATOM    466 1C68 MOL     1      38.546  21.446  -0.832  1.00  0.00           C  
ATOM    467 3O68 MOL     1      38.145  22.546   1.328  1.00  0.00           O  
ATOM    468 4C68 MOL     1      38.906  22.185   2.491  1.00  0.00           C  
ATOM    469 7N68 MOL     1      42.375  25.101   9.713  1.00  0.00           N  
ATOM    470 9N68 MOL     1      43.265  24.094   7.781  1.00  0.00           N  
ATOM    471 1O69 MOL     1      46.698  34.838   7.362  1.00  0.00           O  
ATOM    472 2C69 MOL     1      45.928  35.341   5.151  1.00  0.00           C  
ATOM    473 3O69 MOL     1      37.333  21.786  -1.516  1.00  0.00           O  
ATOM    474 6N69 MOL     1      38.080  21.301   3.330  1.00  0.00           N  
ATOM    475 0C70 MOL     1      47.442  33.977   6.470  1.00  0.00           C  
ATOM    476 1C70 MOL     1      46.715  34.020   5.113  1.00  0.00           C  
ATOM    477 3O70 MOL     1      46.722  36.429   4.633  1.00  0.00           O  
ATOM    478 4P70 MOL     1      35.864  21.164  -1.201  1.00  0.00           P  
ATOM    479 5C70 MOL     1      38.138  21.461   4.755  1.00  0.00           C  
ATOM    480 6C70 MOL     1      37.242  20.388   2.765  1.00  0.00           C  
ATOM    481 7N70 MOL     1      47.507  32.647   7.065  1.00  0.00           N  
ATOM    482 1P71 MOL     1      46.523  36.949   3.096  1.00  0.00           P  
ATOM    483 2O71 MOL     1      35.911  19.722  -1.986  1.00  0.00           O  
ATOM    484 3O71 MOL     1      34.882  22.060  -1.923  1.00  0.00           O  
ATOM    485 4O71 MOL     1      35.683  20.906   0.285  1.00  0.00           O  
ATOM    486 5N71 MOL     1      37.314  20.693   5.553  1.00  0.00           N  
ATOM    487 6O71 MOL     1      38.949  22.301   5.212  1.00  0.00           O  
ATOM    488 7C71 MOL     1      36.411  19.625   3.548  1.00  0.00           C  
ATOM    489 9C71 MOL     1      46.436  31.817   7.364  1.00  0.00           C  
ATOM    490 0C72 MOL     1      48.635  31.966   7.445  1.00  0.00           C  
ATOM    491 1O72 MOL     1      45.050  37.133   2.749  1.00  0.00           O  
ATOM    492 2O72 MOL     1      47.349  38.213   2.901  1.00  0.00           O  
ATOM    493 3O72 MOL     1      47.105  35.687   2.221  1.00  0.00           O  
ATOM    494 4C72 MOL     1      35.560  18.479  -1.342  1.00  0.00           C  
ATOM    495 NA72 MOL     1      33.392  23.561  -1.388  1.00  0.00          NA  
ATOM    496 6C72 MOL     1      36.479  19.806   4.979  1.00  0.00           C  
ATOM    497 9N72 MOL     1      46.819  30.662   7.906  1.00  0.00           N  
ATOM    498 0C73 MOL     1      48.213  30.732   7.965  1.00  0.00           C  
ATOM    499 1N73 MOL     1      49.937  32.414   7.326  1.00  0.00           N  
ATOM    500 NA73 MOL     1      45.429  39.376   2.253  1.00  0.00          NA  
ATOM    501 3C73 MOL     1      48.504  35.582   1.967  1.00  0.00           C  
ATOM    502 4C73 MOL     1      36.826  17.703  -0.898  1.00  0.00           C  
ATOM    503 5C73 MOL     1      34.865  17.515  -2.325  1.00  0.00           C  
ATOM    504 7N73 MOL     1      35.670  19.061   5.784  1.00  0.00           N  
ATOM    505 8C73 MOL     1      49.203  29.796   8.447  1.00  0.00           C  
ATOM    506 9C73 MOL     1      50.848  31.537   7.776  1.00  0.00           C  
ATOM    507 2C74 MOL     1      48.803  34.383   1.062  1.00  0.00           C  
ATOM    508 3C74 MOL     1      36.601  16.945   0.440  1.00  0.00           C  
ATOM    509 5O74 MOL     1      37.103  16.758  -1.962  1.00  0.00           O  
ATOM    510 6C74 MOL     1      35.992  16.591  -2.841  1.00  0.00           C  
ATOM    511 1N75 MOL     1      50.521  30.302   8.309  1.00  0.00           N  
ATOM    512 2O75 MOL     1      49.047  28.659   8.941  1.00  0.00           O  
ATOM    513 3N75 MOL     1      52.181  31.869   7.757  1.00  0.00           N  
ATOM    514 5O75 MOL     1      48.804  33.156   1.842  1.00  0.00           O  
ATOM    515 6C75 MOL     1      47.788  34.071  -0.053  1.00  0.00           C  
ATOM    516 7O75 MOL     1      37.504  15.860   0.594  1.00  0.00           O  
ATOM    517 0N76 MOL     1      35.658  15.155  -2.860  1.00  0.00           N  
ATOM    518 5C76 MOL     1      48.663  32.035   0.953  1.00  0.00           C  
ATOM    519 6C76 MOL     1      48.104  32.592  -0.379  1.00  0.00           C  
ATOM    520 8O76 MOL     1      47.941  34.949  -1.167  1.00  0.00           O  
ATOM    521 9P76 MOL     1      39.038  16.004   1.126  1.00  0.00           P  
ATOM    522 0C77 MOL     1      36.067  14.229  -1.910  1.00  0.00           C  
ATOM    523 1C77 MOL     1      34.960  14.449  -3.806  1.00  0.00           C  
ATOM    524 2N77 MOL     1      47.752  31.056   1.598  1.00  0.00           N  
ATOM    525 6P77 MOL     1      46.792  35.012  -2.323  1.00  0.00           P  
ATOM    526 7O77 MOL     1      39.483  14.461   0.853  1.00  0.00           O  
ATOM    527 8O77 MOL     1      39.873  16.952   0.273  1.00  0.00           O  
ATOM    528 9O77 MOL     1      39.102  16.371   2.613  1.00  0.00           O  
ATOM    529 1N78 MOL     1      35.676  12.990  -2.198  1.00  0.00           N  
ATOM    530 2C78 MOL     1      34.963  13.104  -3.391  1.00  0.00           C  
ATOM    531 3N78 MOL     1      34.362  14.927  -4.959  1.00  0.00           N  
ATOM    532 4C78 MOL     1      48.045  29.663   1.551  1.00  0.00           C  
ATOM    533 5C78 MOL     1      46.623  31.498   2.220  1.00  0.00           C  
ATOM    534 6O78 MOL     1      47.021  36.243  -3.192  1.00  0.00           O  
ATOM    535 7O78 MOL     1      45.382  34.958  -1.737  1.00  0.00           O  
ATOM    536 8O78 MOL     1      47.158  33.616  -3.088  1.00  0.00           O  
ATOM    537 9C78 MOL     1      39.523  13.479   1.889  1.00  0.00           C  
ATOM    538 NA79 MOL     1      40.643  18.033   2.174  1.00  0.00          NA  
ATOM    539 1C79 MOL     1      34.364  12.109  -4.233  1.00  0.00           C  
ATOM    540 2C79 MOL     1      33.686  13.997  -5.674  1.00  0.00           C  
ATOM    541 3N79 MOL     1      47.206  28.766   2.149  1.00  0.00           N  
ATOM    542 4O79 MOL     1      49.094  29.281   0.955  1.00  0.00           O  
ATOM    543 5C79 MOL     1      45.730  30.610   2.778  1.00  0.00           C  
ATOM    544 NA79 MOL     1      44.766  36.845  -2.895  1.00  0.00          NA  
ATOM    545 8C79 MOL     1      46.978  33.360  -4.479  1.00  0.00           C  
ATOM    546 9C79 MOL     1      39.904  12.108   1.294  1.00  0.00           C  
ATOM    547 0C80 MOL     1      38.163  13.203   2.565  1.00  0.00           C  
ATOM    548 2N80 MOL     1      33.678  12.660  -5.325  1.00  0.00           N  
ATOM    549 3O80 MOL     1      34.391  10.856  -4.078  1.00  0.00           O  
ATOM    550 4N80 MOL     1      32.996  14.362  -6.788  1.00  0.00           N  
ATOM    551 5C80 MOL     1      46.065  29.199   2.731  1.00  0.00           C  
ATOM    552 9C80 MOL     1      48.332  33.309  -5.218  1.00  0.00           C  
ATOM    553 0C81 MOL     1      41.405  11.870   1.052  1.00  0.00           C  
ATOM    554 2O81 MOL     1      39.401  11.165   2.266  1.00  0.00           O  
ATOM    555 3C81 MOL     1      38.188  11.682   2.867  1.00  0.00           C  
ATOM    556 9N81 MOL     1      45.233  28.288   3.293  1.00  0.00           N  
ATOM    557 1O82 MOL     1      48.667  34.635  -5.684  1.00  0.00           O  
ATOM    558 2C82 MOL     1      49.553  32.866  -4.377  1.00  0.00           C  
ATOM    559 3O82 MOL     1      41.563  11.230  -0.216  1.00  0.00           O  
ATOM    560 6N82 MOL     1      38.223  11.358   4.285  1.00  0.00           N  
ATOM    561 0C83 MOL     1      50.073  34.744  -5.874  1.00  0.00           C  
ATOM    562 1C83 MOL     1      50.737  33.669  -4.973  1.00  0.00           C  
ATOM    563 3O83 MOL     1      49.717  31.454  -4.470  1.00  0.00           O  
ATOM    564 4P83 MOL     1      42.959  10.594  -0.737  1.00  0.00           P  
ATOM    565 5C83 MOL     1      39.134  11.823   5.224  1.00  0.00           C  
ATOM    566 6C83 MOL     1      37.369  10.524   4.961  1.00  0.00           C  
ATOM    567 7N83 MOL     1      50.469  36.135  -5.553  1.00  0.00           N  
ATOM    568 1P84 MOL     1      50.712  30.643  -3.450  1.00  0.00           P  
ATOM    569 2O84 MOL     1      43.649  11.794  -1.584  1.00  0.00           O  
ATOM    570 3O84 MOL     1      42.578   9.411  -1.658  1.00  0.00           O  
ATOM    571 4O84 MOL     1      43.893  10.147   0.360  1.00  0.00           O  
ATOM    572 6N84 MOL     1      38.904  11.338   6.442  1.00  0.00           N  
ATOM    573 7C84 MOL     1      37.787  10.512   6.301  1.00  0.00           C  
ATOM    574 8N84 MOL     1      36.304   9.832   4.416  1.00  0.00           N  
ATOM    575 9C84 MOL     1      51.595  36.654  -6.201  1.00  0.00           C  
ATOM    576 0C85 MOL     1      49.763  36.883  -4.626  1.00  0.00           C  
ATOM    577 1O85 MOL     1      52.147  30.782  -4.229  1.00  0.00           O  
ATOM    578 2O85 MOL     1      50.266  29.193  -3.309  1.00  0.00           O  
ATOM    579 3O85 MOL     1      50.786  31.394  -2.118  1.00  0.00           O  
ATOM    580 4C85 MOL     1      42.933  12.661  -2.484  1.00  0.00           C  
ATOM    581 NA85 MOL     1      43.912   7.975  -0.392  1.00  0.00          NA  
ATOM    582 6C85 MOL     1      37.058   9.710   7.258  1.00  0.00           C  
ATOM    583 7C85 MOL     1      35.638   9.084   5.312  1.00  0.00           C  
ATOM    584 8N85 MOL     1      51.959  37.954  -5.875  1.00  0.00           N  
ATOM    585 9O85 MOL     1      52.238  35.979  -7.031  1.00  0.00           O  
ATOM    586 0C86 MOL     1      50.124  38.160  -4.296  1.00  0.00           C  
ATOM    587 2C86 MOL     1      52.867  29.724  -4.843  1.00  0.00           C  
ATOM    588 NA86 MOL     1      50.080  29.477  -0.972  1.00  0.00          NA  
ATOM    589 4C86 MOL     1      43.910  13.209  -3.551  1.00  0.00           C  
ATOM    590 5C86 MOL     1      42.404  13.922  -1.768  1.00  0.00           C  
ATOM    591 7N86 MOL     1      35.976   9.019   6.653  1.00  0.00           N  
ATOM    592 8O86 MOL     1      37.254   9.561   8.483  1.00  0.00           O  
ATOM    593 9N86 MOL     1      34.580   8.312   4.905  1.00  0.00           N  
ATOM    594 0C87 MOL     1      51.295  38.766  -4.941  1.00  0.00           C  
ATOM    595 2C87 MOL     1      49.343  38.959  -3.286  1.00  0.00           C  
ATOM    596 3C87 MOL     1      52.033  28.940  -5.902  1.00  0.00           C  
ATOM    597 6C87 MOL     1      43.968  12.446  -4.893  1.00  0.00           C  
ATOM    598 8O87 MOL     1      43.497  14.570  -3.803  1.00  0.00           O  
ATOM    599 9C87 MOL     1      42.622  15.073  -2.769  1.00  0.00           C  
ATOM    600 5O88 MOL     1      51.722  39.916  -4.725  1.00  0.00           O  
ATOM    601 9C88 MOL     1      52.795  28.627  -7.234  1.00  0.00           C  
ATOM    602 1O89 MOL     1      50.892  29.747  -6.289  1.00  0.00           O  
ATOM    603 2O89 MOL     1      42.719  12.455  -5.580  1.00  0.00           O  
ATOM    604 5N89 MOL     1      41.396  15.541  -3.411  1.00  0.00           N  
ATOM    605 7C89 MOL     1      52.184  29.634  -8.223  1.00  0.00           C  
ATOM    606 9O89 MOL     1      52.539  27.257  -7.608  1.00  0.00           O  
ATOM    607 0C90 MOL     1      50.744  29.674  -7.708  1.00  0.00           C  
ATOM    608 1P90 MOL     1      41.709  11.157  -5.610  1.00  0.00           P  
ATOM    609 2C90 MOL     1      40.443  14.766  -4.052  1.00  0.00           C  
ATOM    610 3C90 MOL     1      41.002  16.849  -3.582  1.00  0.00           C  
ATOM    611 6P90 MOL     1      52.415  26.687  -9.127  1.00  0.00           P  
ATOM    612 7N90 MOL     1      49.914  30.770  -8.195  1.00  0.00           N  
ATOM    613 9O90 MOL     1      41.103  11.308  -7.114  1.00  0.00           O  
ATOM    614 0O91 MOL     1      42.479   9.856  -5.488  1.00  0.00           O  
ATOM    615 1O91 MOL     1      40.620  11.353  -4.550  1.00  0.00           O  
ATOM    616 3N91 MOL     1      39.475  15.495  -4.614  1.00  0.00           N  
ATOM    617 4C91 MOL     1      39.811  16.821  -4.323  1.00  0.00           C  
ATOM    618 5N91 MOL     1      41.615  17.985  -3.131  1.00  0.00           N  
ATOM    619 6O91 MOL     1      50.865  27.182  -9.441  1.00  0.00           O  
ATOM    620 7O91 MOL     1      52.506  25.169  -9.141  1.00  0.00           O  
ATOM    621 8O91 MOL     1      53.376  27.357 -10.115  1.00  0.00           O  
ATOM    622 9C91 MOL     1      50.243  31.670  -9.180  1.00  0.00           C  
ATOM    623 0C92 MOL     1      48.542  30.853  -8.041  1.00  0.00           C  
ATOM    624 1C92 MOL     1      39.969  12.121  -7.415  1.00  0.00           C  
ATOM    625 NA92 MOL     1      41.334   9.371  -3.469  1.00  0.00          NA  
ATOM    626 3C92 MOL     1      39.190  18.064  -4.621  1.00  0.00           C  
ATOM    627 4C92 MOL     1      40.951  19.108  -3.465  1.00  0.00           C  
ATOM    628 5C92 MOL     1      50.407  27.264 -10.793  1.00  0.00           C  
ATOM    629 NA92 MOL     1      53.760  25.328 -11.200  1.00  0.00          NA  
ATOM    630 8N92 MOL     1      49.179  32.337  -9.644  1.00  0.00           N  
ATOM    631 9C92 MOL     1      48.085  31.833  -8.935  1.00  0.00           C  
ATOM    632 0N93 MOL     1      47.744  30.117  -7.216  1.00  0.00           N  
ATOM    633 1C93 MOL     1      39.449  11.771  -8.830  1.00  0.00           C  
ATOM    634 2C93 MOL     1      40.315  13.626  -7.500  1.00  0.00           C  
ATOM    635 4N93 MOL     1      38.043  18.153  -5.351  1.00  0.00           N  
ATOM    636 5N93 MOL     1      39.789  19.208  -4.172  1.00  0.00           N  
ATOM    637 7C93 MOL     1      48.899  26.948 -10.875  1.00  0.00           C  
ATOM    638 0C94 MOL     1      46.681  32.053  -9.013  1.00  0.00           C  
ATOM    639 1C94 MOL     1      46.438  30.438  -7.327  1.00  0.00           C  
ATOM    640 2C94 MOL     1      38.366  10.687  -8.888  1.00  0.00           C  
ATOM    641 4O94 MOL     1      38.900  13.010  -9.337  1.00  0.00           O  
ATOM    642 5C94 MOL     1      39.608  14.126  -8.784  1.00  0.00           C  
ATOM    643 0C95 MOL     1      47.936  28.137 -10.585  1.00  0.00           C  
ATOM    644 2O95 MOL     1      48.569  25.926  -9.917  1.00  0.00           O  
ATOM    645 3N95 MOL     1      46.112  32.949  -9.874  1.00  0.00           N  
ATOM    646 4N95 MOL     1      45.880  31.349  -8.166  1.00  0.00           N  
ATOM    647 6O95 MOL     1      37.213  11.152  -8.202  1.00  0.00           O  
ATOM    648 9N95 MOL     1      38.640  15.198  -8.544  1.00  0.00           N  
ATOM    649 1C96 MOL     1      46.773  27.514  -9.781  1.00  0.00           C  
ATOM    650 3O96 MOL     1      47.448  28.702 -11.805  1.00  0.00           O  
ATOM    651 4C96 MOL     1      47.219  26.069  -9.444  1.00  0.00           C  
ATOM    652 7P96 MOL     1      35.789  10.334  -8.210  1.00  0.00           P  
ATOM    653 8C96 MOL     1      37.431  15.110  -7.896  1.00  0.00           C  
ATOM    654 9C96 MOL     1      38.812  16.523  -8.875  1.00  0.00           C  
ATOM    655 2P97 MOL     1      48.147  29.931 -12.647  1.00  0.00           P  
ATOM    656 4N97 MOL     1      47.224  25.769  -7.999  1.00  0.00           N  
ATOM    657 5O97 MOL     1      35.406  10.282  -9.814  1.00  0.00           O  
ATOM    658 6O97 MOL     1      34.808  11.214  -7.445  1.00  0.00           O  
ATOM    659 7O97 MOL     1      35.928   8.916  -7.685  1.00  0.00           O  
ATOM    660 9N97 MOL     1      36.817  16.298  -7.812  1.00  0.00           N  
ATOM    661 0C98 MOL     1      37.675  17.213  -8.431  1.00  0.00           C  
ATOM    662 1N98 MOL     1      39.885  17.086  -9.504  1.00  0.00           N  
ATOM    663 2O98 MOL     1      47.338  31.213 -12.538  1.00  0.00           O  
ATOM    664 3O98 MOL     1      49.617  30.098 -12.248  1.00  0.00           O  
ATOM    665 NA98 MOL     1      49.209  32.446 -11.951  1.00  0.00          NA  
ATOM    666 5O98 MOL     1      47.962  29.343 -14.153  1.00  0.00           O  
ATOM    667 6C98 MOL     1      46.386  24.735  -7.478  1.00  0.00           C  
ATOM    668 7C98 MOL     1      48.048  26.476  -7.172  1.00  0.00           C  
ATOM    669 8C98 MOL     1      35.015  11.503 -10.451  1.00  0.00           C  
ATOM    670 NA98 MOL     1      34.510   9.478  -5.846  1.00  0.00          NA  
ATOM    671 0C99 MOL     1      37.621  18.619  -8.677  1.00  0.00           C  
ATOM    672 1C99 MOL     1      39.758  18.418  -9.658  1.00  0.00           C  
ATOM    673 2C99 MOL     1      48.731  28.238 -14.605  1.00  0.00           C  
ATOM    674 3N99 MOL     1      46.408  24.464  -6.127  1.00  0.00           N  
ATOM    675 4O99 MOL     1      45.644  24.107  -8.279  1.00  0.00           O  
ATOM    676 5C99 MOL     1      48.080  26.219  -5.827  1.00  0.00           C  
ATOM    677 7C99 MOL     1      34.047  11.268 -11.630  1.00  0.00           C  
ATOM    678 8C99 MOL     1      36.191  12.241 -11.122  1.00  0.00           C  
ATOM    679 0N10 MOL     1      36.557  19.400  -8.366  1.00  0.00           N  
ATOM    680 0N10 MOL     1      38.703  19.192  -9.290  1.00  0.00           N  
ATOM    681 0C10 MOL     1      48.359  27.921 -16.067  1.00  0.00           C  
ATOM    682 0C10 MOL     1      47.220  25.177  -5.322  1.00  0.00           C  
ATOM    683 0C10 MOL     1      32.555  11.160 -11.277  1.00  0.00           C  
ATOM    684 1O10 MOL     1      34.247  12.428 -12.487  1.00  0.00           O  
ATOM    685 1C10 MOL     1      35.508  13.054 -12.237  1.00  0.00           C  
ATOM    686 1O10 MOL     1      49.242  26.875 -16.561  1.00  0.00           O  
ATOM    687 1C10 MOL     1      46.907  27.381 -16.254  1.00  0.00           C  
ATOM    688 1N10 MOL     1      47.225  24.893  -3.988  1.00  0.00           N  
ATOM    689 2O10 MOL     1      32.211  12.141 -10.307  1.00  0.00           O  
ATOM    690 2N10 MOL     1      35.257  14.471 -11.843  1.00  0.00           N  
ATOM    691 2C10 MOL     1      48.571  25.616 -16.564  1.00  0.00           C  
ATOM    692 2C10 MOL     1      47.086  25.942 -16.792  1.00  0.00           C  
ATOM    693 2O10 MOL     1      46.147  28.169 -17.185  1.00  0.00           O  
ATOM    694 3P10 MOL     1      30.743  12.108  -9.524  1.00  0.00           P  
ATOM    695 3C10 MOL     1      36.128  15.460 -12.322  1.00  0.00           C  
ATOM    696 3C10 MOL     1      34.220  14.781 -10.982  1.00  0.00           C  
ATOM    697 3N10 MOL     1      48.855  24.942 -15.268  1.00  0.00           N  
ATOM    698 3P10 MOL     1      45.491  29.607 -16.708  1.00  0.00           P  
ATOM    699 3O10 MOL     1      29.738  12.805 -10.647  1.00  0.00           O  
ATOM    700 4O10 MOL     1      30.272  10.680  -9.420  1.00  0.00           O  
ATOM    701 4O10 MOL     1      30.914  12.988  -8.318  1.00  0.00           O  
ATOM    702 4N10 MOL     1      35.891  16.760 -11.888  1.00  0.00           N  
ATOM    703 4O10 MOL     1      37.063  15.187 -13.098  1.00  0.00           O  
ATOM    704 4C10 MOL     1      33.975  16.059 -10.562  1.00  0.00           C  
ATOM    705 4C10 MOL     1      47.996  24.208 -14.465  1.00  0.00           C  
ATOM    706 4C10 MOL     1      50.061  24.963 -14.601  1.00  0.00           C  
ATOM    707 4O10 MOL     1      45.120  29.495 -15.245  1.00  0.00           O  
ATOM    708 4O10 MOL     1      44.431  30.043 -17.707  1.00  0.00           O  
ATOM    709 5O10 MOL     1      46.796  30.609 -16.834  1.00  0.00           O  
ATOM    710 5C10 MOL     1      29.807  14.189 -10.976  1.00  0.00           C  
ATOM    711 5C10 MOL     1      34.854  17.138 -11.025  1.00  0.00           C  
ATOM    712 5C10 MOL     1      32.830  16.402  -9.651  1.00  0.00           C  
ATOM    713 5N10 MOL     1      48.565  23.787 -13.335  1.00  0.00           N  
ATOM    714 5C10 MOL     1      49.876  24.257 -13.399  1.00  0.00           C  
ATOM    715 5N10 MOL     1      51.235  25.561 -14.968  1.00  0.00           N  
ATOM    716 NA10 MOL     1      43.084  29.848 -14.432  1.00  0.00          NA  
ATOM    717 6C10 MOL     1      47.012  31.328 -18.051  1.00  0.00           C  
ATOM    718 6C10 MOL     1      28.443  14.693 -11.516  1.00  0.00           C  
ATOM    719 6C10 MOL     1      30.789  14.480 -12.136  1.00  0.00           C  
ATOM    720 6O10 MOL     1      34.729  18.337 -10.704  1.00  0.00           O  
ATOM    721 6C10 MOL     1      50.943  24.233 -12.461  1.00  0.00           C  
ATOM    722 6C10 MOL     1      52.205  25.449 -14.052  1.00  0.00           C  
ATOM    723 7C10 MOL     1      48.503  31.417 -18.403  1.00  0.00           C  
ATOM    724 7C10 MOL     1      27.474  15.281 -10.452  1.00  0.00           C  
ATOM    725 7O10 MOL     1      28.778  15.726 -12.478  1.00  0.00           O  
ATOM    726 7C10 MOL     1      30.127  15.622 -12.935  1.00  0.00           C  
ATOM    727 7N10 MOL     1      50.837  23.646 -11.236  1.00  0.00           N  
ATOM    728 8N10 MOL     1      52.112  24.844 -12.827  1.00  0.00           N  
ATOM    729 8O10 MOL     1      49.105  30.106 -18.368  1.00  0.00           O  
ATOM    730 8C10 MOL     1      48.772  31.901 -19.851  1.00  0.00           C  
ATOM    731 8O10 MOL     1      26.733  16.356 -10.995  1.00  0.00           O  
ATOM    732 8N10 MOL     1      30.756  16.938 -12.745  1.00  0.00           N  
ATOM    733 9C10 MOL     1      50.271  30.081 -19.191  1.00  0.00           C  
ATOM    734 9C10 MOL     1      50.113  31.230 -20.226  1.00  0.00           C  
ATOM    735 9O10 MOL     1      48.824  33.328 -19.915  1.00  0.00           O  
ATOM    736 9P10 MOL     1      25.087  16.479 -11.037  1.00  0.00           P  
ATOM    737 9C10 MOL     1      30.250  17.995 -12.004  1.00  0.00           C  
ATOM    738 9C10 MOL     1      31.912  17.396 -13.329  1.00  0.00           C  
ATOM    739 9N10 MOL     1      50.364  28.744 -19.772  1.00  0.00           N  
ATOM    740 0P11 MOL     1      48.100  34.159 -21.108  1.00  0.00           P  
ATOM    741 0O11 MOL     1      24.834  16.322 -12.673  1.00  0.00           O  
ATOM    742 0O11 MOL     1      24.756  17.920 -10.674  1.00  0.00           O  
ATOM    743 0O11 MOL     1      24.414  15.327 -10.357  1.00  0.00           O  
ATOM    744 0N11 MOL     1      31.009  19.088 -12.086  1.00  0.00           N  
ATOM    745 0C11 MOL     1      32.070  18.732 -12.924  1.00  0.00           C  
ATOM    746 1N11 MOL     1      32.755  16.673 -14.153  1.00  0.00           N  
ATOM    747 1C11 MOL     1      49.368  27.785 -19.827  1.00  0.00           C  
ATOM    748 1C11 MOL     1      51.474  28.174 -20.352  1.00  0.00           C  
ATOM    749 1O11 MOL     1      46.541  33.739 -20.793  1.00  0.00           O  
ATOM    750 1O11 MOL     1      48.354  35.648 -20.939  1.00  0.00           O  
ATOM    751 1O11 MOL     1      48.502  33.653 -22.498  1.00  0.00           O  
ATOM    752 1C11 MOL     1      25.008  17.394 -13.596  1.00  0.00           C  
ATOM    753 NA11 MOL     1      25.244  19.115  -8.841  1.00  0.00          NA  
ATOM    754 1C11 MOL     1      33.195  19.486 -13.424  1.00  0.00           C  
ATOM    755 1C11 MOL     1      33.815  17.382 -14.590  1.00  0.00           C  
ATOM    756 2N11 MOL     1      49.769  26.649 -20.403  1.00  0.00           N  
ATOM    757 2C11 MOL     1      51.105  26.876 -20.745  1.00  0.00           C  
ATOM    758 2N11 MOL     1      52.711  28.726 -20.533  1.00  0.00           N  
ATOM    759 2C11 MOL     1      45.462  34.458 -21.394  1.00  0.00           C  
ATOM    760 NA11 MOL     1      49.125  35.776 -23.145  1.00  0.00          NA  
ATOM    761 2C11 MOL     1      24.592  16.907 -15.014  1.00  0.00           C  
ATOM    762 2C11 MOL     1      26.482  17.853 -13.766  1.00  0.00           C  
ATOM    763 2N11 MOL     1      34.030  18.710 -14.257  1.00  0.00           N  
ATOM    764 3O11 MOL     1      33.498  20.690 -13.224  1.00  0.00           O  
ATOM    765 3N11 MOL     1      34.731  16.803 -15.423  1.00  0.00           N  
ATOM    766 3C11 MOL     1      52.097  26.077 -21.374  1.00  0.00           C  
ATOM    767 3C11 MOL     1      53.574  27.885 -21.138  1.00  0.00           C  
ATOM    768 3C11 MOL     1      44.155  33.653 -21.286  1.00  0.00           C  
ATOM    769 3C11 MOL     1      23.154  17.213 -15.444  1.00  0.00           C  
ATOM    770 3O11 MOL     1      25.519  17.526 -15.920  1.00  0.00           O  
ATOM    771 4C11 MOL     1      26.799  17.611 -15.259  1.00  0.00           C  
ATOM    772 4N11 MOL     1      51.866  24.788 -21.775  1.00  0.00           N  
ATOM    773 4N11 MOL     1      53.336  26.614 -21.559  1.00  0.00           N  
ATOM    774 4C11 MOL     1      43.964  32.843 -19.981  1.00  0.00           C  
ATOM    775 5O11 MOL     1      44.136  32.670 -22.343  1.00  0.00           O  
ATOM    776 5O11 MOL     1      22.828  18.578 -15.185  1.00  0.00           O  
ATOM    777 5N11 MOL     1      27.577  18.651 -15.907  1.00  0.00           N  
ATOM    778 5C11 MOL     1      43.269  31.537 -20.417  1.00  0.00           C  
ATOM    779 6O11 MOL     1      43.158  33.586 -19.045  1.00  0.00           O  
ATOM    780 6C11 MOL     1      43.376  31.520 -21.964  1.00  0.00           C  
ATOM    781 6P11 MOL     1      21.303  19.090 -15.486  1.00  0.00           P  
ATOM    782 6C11 MOL     1      27.234  19.986 -16.067  1.00  0.00           C  
ATOM    783 6C11 MOL     1      28.814  18.501 -16.481  1.00  0.00           C  
ATOM    784 6P11 MOL     1      43.523  33.680 -17.478  1.00  0.00           P  
ATOM    785 7N11 MOL     1      44.062  30.335 -22.511  1.00  0.00           N  
ATOM    786 7O11 MOL     1      21.204  18.984 -17.118  1.00  0.00           O  
ATOM    787 7O11 MOL     1      21.145  20.520 -14.990  1.00  0.00           O  
ATOM    788 7O11 MOL     1      20.271  18.131 -14.899  1.00  0.00           O  
ATOM    789 7N11 MOL     1      28.174  20.682 -16.705  1.00  0.00           N  
ATOM    790 7C11 MOL     1      29.191  19.760 -16.976  1.00  0.00           C  
ATOM    791 7N11 MOL     1      29.533  17.326 -16.554  1.00  0.00           N  
ATOM    792 7O11 MOL     1      43.031  32.145 -16.962  1.00  0.00           O  
ATOM    793 7O11 MOL     1      45.024  33.779 -17.247  1.00  0.00           O  
ATOM    794 8O11 MOL     1      42.703  34.712 -16.759  1.00  0.00           O  
ATOM    795 8C11 MOL     1      43.263  29.242 -22.979  1.00  0.00           C  
ATOM    796 8C11 MOL     1      45.422  30.286 -22.575  1.00  0.00           C  
ATOM    797 8C11 MOL     1      21.616  20.044 -17.993  1.00  0.00           C  
ATOM    798 NA11 MOL     1      19.281  19.851 -13.720  1.00  0.00          NA  
ATOM    799 8C11 MOL     1      30.467  19.890 -17.636  1.00  0.00           C  
ATOM    800 8C11 MOL     1      30.719  17.465 -17.179  1.00  0.00           C  
ATOM    801 8C11 MOL     1      42.191  31.898 -15.705  1.00  0.00           C  
ATOM    802 NA11 MOL     1      44.708  35.513 -15.737  1.00  0.00          NA  
ATOM    803 9N11 MOL     1      43.887  28.130 -23.508  1.00  0.00           N  
ATOM    804 9O11 MOL     1      42.017  29.350 -22.883  1.00  0.00           O  
ATOM    805 9C11 MOL     1      46.053  29.184 -23.092  1.00  0.00           C  
ATOM    806 9C11 MOL     1      20.768  19.966 -19.297  1.00  0.00           C  
ATOM    807 9C11 MOL     1      23.080  19.873 -18.466  1.00  0.00           C  
ATOM    808 9N11 MOL     1      31.172  18.673 -17.681  1.00  0.00           N  
ATOM    809 9O11 MOL     1      30.997  20.910 -18.155  1.00  0.00           O  
ATOM    810 9N11 MOL     1      31.552  16.391 -17.313  1.00  0.00           N  
ATOM    811 0C12 MOL     1      40.709  32.078 -16.162  1.00  0.00           C  
ATOM    812 0C12 MOL     1      45.233  28.094 -23.561  1.00  0.00           C  
ATOM    813 0C12 MOL     1      19.644  20.999 -19.437  1.00  0.00           C  
ATOM    814 0O12 MOL     1      21.717  20.113 -20.380  1.00  0.00           O  
ATOM    815 0C12 MOL     1      22.939  19.507 -19.963  1.00  0.00           C  
ATOM    816 1C12 MOL     1      39.712  31.038 -15.594  1.00  0.00           C  
ATOM    817 1O12 MOL     1      40.603  31.879 -17.604  1.00  0.00           O  
ATOM    818 1N12 MOL     1      45.834  26.986 -24.083  1.00  0.00           N  
ATOM    819 1O12 MOL     1      20.083  22.287 -19.005  1.00  0.00           O  
ATOM    820 2N12 MOL     1      24.012  19.985 -20.819  1.00  0.00           N  
ATOM    821 2C12 MOL     1      38.604  30.991 -16.657  1.00  0.00           C  
ATOM    822 2O12 MOL     1      39.229  31.306 -14.257  1.00  0.00           O  
ATOM    823 2C12 MOL     1      39.398  31.207 -17.961  1.00  0.00           C  
ATOM    824 2P12 MOL     1      19.016  23.532 -18.951  1.00  0.00           P  
ATOM    825 2C12 MOL     1      23.943  20.953 -21.808  1.00  0.00           C  
ATOM    826 3C12 MOL     1      25.302  19.518 -20.826  1.00  0.00           C  
ATOM    827 3P12 MOL     1      38.240  32.572 -13.828  1.00  0.00           P  
ATOM    828 3N12 MOL     1      39.776  29.928 -18.592  1.00  0.00           N  
ATOM    829 3O12 MOL     1      18.615  23.721 -20.529  1.00  0.00           O  
ATOM    830 3O12 MOL     1      19.729  24.754 -18.389  1.00  0.00           O  
ATOM    831 3O12 MOL     1      17.756  23.159 -18.178  1.00  0.00           O  
ATOM    832 4N12 MOL     1      25.106  21.123 -22.437  1.00  0.00           N  
ATOM    833 4C12 MOL     1      25.987  20.225 -21.827  1.00  0.00           C  
ATOM    834 4N12 MOL     1      25.810  18.528 -20.007  1.00  0.00           N  
ATOM    835 4O12 MOL     1      38.347  33.724 -14.802  1.00  0.00           O  
ATOM    836 4O12 MOL     1      38.564  32.924 -12.386  1.00  0.00           O  
ATOM    837 4C12 MOL     1      40.925  29.199 -18.333  1.00  0.00           C  
ATOM    838 4C12 MOL     1      39.006  29.171 -19.439  1.00  0.00           C  
ATOM    839 4C12 MOL     1      19.412  24.505 -21.431  1.00  0.00           C  
ATOM    840 NA12 MOL     1      18.108  24.942 -16.717  1.00  0.00          NA  
ATOM    841 5C12 MOL     1      27.383  19.928 -22.061  1.00  0.00           C  
ATOM    842 5C12 MOL     1      27.111  18.268 -20.230  1.00  0.00           C  
ATOM    843 5C12 MOL     1      36.245  31.059 -12.875  1.00  0.00           C  
ATOM    844 NA12 MOL     1      39.037  35.110 -12.998  1.00  0.00          NA  
ATOM    845 5N12 MOL     1      40.918  28.031 -18.980  1.00  0.00           N  
ATOM    846 5C12 MOL     1      39.724  27.997 -19.677  1.00  0.00           C  
ATOM    847 5N12 MOL     1      37.759  29.460 -19.952  1.00  0.00           N  
ATOM    848 5C12 MOL     1      18.603  24.700 -22.746  1.00  0.00           C  
ATOM    849 5C12 MOL     1      20.702  23.774 -21.856  1.00  0.00           C  
ATOM    850 6N12 MOL     1      27.866  18.931 -21.182  1.00  0.00           N  
ATOM    851 6O12 MOL     1      28.165  20.410 -22.913  1.00  0.00           O  
ATOM    852 6N12 MOL     1      27.765  17.334 -19.469  1.00  0.00           N  
ATOM    853 6C12 MOL     1      34.844  31.564 -12.409  1.00  0.00           C  
ATOM    854 6O12 MOL     1      36.756  31.890 -13.938  1.00  0.00           O  
ATOM    855 6C12 MOL     1      39.173  26.955 -20.482  1.00  0.00           C  
ATOM    856 6C12 MOL     1      37.260  28.486 -20.735  1.00  0.00           C  
ATOM    857 6C12 MOL     1      18.258  26.154 -23.093  1.00  0.00           C  
ATOM    858 7O12 MOL     1      19.418  24.158 -23.813  1.00  0.00           O  
ATOM    859 7C12 MOL     1      20.389  23.245 -23.269  1.00  0.00           C  
ATOM    860 7C12 MOL     1      34.328  30.744 -11.174  1.00  0.00           C  
ATOM    861 8O12 MOL     1      33.922  31.239 -13.483  1.00  0.00           O  
ATOM    862 8N12 MOL     1      37.919  27.290 -21.006  1.00  0.00           N  
ATOM    863 8O12 MOL     1      39.691  25.832 -20.717  1.00  0.00           O  
ATOM    864 8N12 MOL     1      36.039  28.659 -21.331  1.00  0.00           N  
ATOM    865 8O12 MOL     1      19.463  26.912 -23.197  1.00  0.00           O  
ATOM    866 8N12 MOL     1      21.535  23.212 -24.158  1.00  0.00           N  
ATOM    867 8C12 MOL     1      33.238  29.820 -11.774  1.00  0.00           C  
ATOM    868 9O12 MOL     1      33.805  31.592 -10.144  1.00  0.00           O  
ATOM    869 9C12 MOL     1      33.579  29.875 -13.271  1.00  0.00           C  
ATOM    870 9P12 MOL     1      19.491  28.352 -23.969  1.00  0.00           P  
ATOM    871 9C12 MOL     1      22.343  24.282 -24.515  1.00  0.00           C  
ATOM    872 9C12 MOL     1      22.068  22.105 -24.767  1.00  0.00           C  
ATOM    873 0P13 MOL     1      33.592  30.995  -8.650  1.00  0.00           P  
ATOM    874 0N13 MOL     1      34.807  29.085 -13.500  1.00  0.00           N  
ATOM    875 0O13 MOL     1      18.801  27.977 -25.412  1.00  0.00           O  
ATOM    876 0O13 MOL     1      20.946  28.778 -24.119  1.00  0.00           O  
ATOM    877 0O13 MOL     1      18.627  29.399 -23.276  1.00  0.00           O  
ATOM    878 0N13 MOL     1      23.342  23.919 -25.319  1.00  0.00           N  
ATOM    879 0C13 MOL     1      23.189  22.540 -25.490  1.00  0.00           C  
ATOM    880 1N13 MOL     1      21.599  20.813 -24.650  1.00  0.00           N  
ATOM    881 1O13 MOL     1      33.021  29.467  -8.920  1.00  0.00           O  
ATOM    882 1O13 MOL     1      32.643  31.830  -7.850  1.00  0.00           O  
ATOM    883 1O13 MOL     1      34.957  30.697  -7.981  1.00  0.00           O  
ATOM    884 1C13 MOL     1      36.068  29.621 -13.328  1.00  0.00           C  
ATOM    885 1C13 MOL     1      34.961  27.720 -13.593  1.00  0.00           C  
ATOM    886 1C13 MOL     1      19.574  27.592 -26.553  1.00  0.00           C  
ATOM    887 NA13 MOL     1      20.477  30.806 -23.070  1.00  0.00          NA  
ATOM    888 1C13 MOL     1      23.998  21.558 -26.170  1.00  0.00           C  
ATOM    889 1C13 MOL     1      22.349  19.913 -25.317  1.00  0.00           C  
ATOM    890 2C13 MOL     1      31.650  29.163  -8.687  1.00  0.00           C  
ATOM    891 NA13 MOL     1      33.663  31.174  -5.848  1.00  0.00          NA  
ATOM    892 2N13 MOL     1      37.017  28.677 -13.385  1.00  0.00           N  
ATOM    893 2C13 MOL     1      36.342  27.466 -13.559  1.00  0.00           C  
ATOM    894 2N13 MOL     1      33.985  26.765 -13.625  1.00  0.00           N  
ATOM    895 2C13 MOL     1      18.630  27.345 -27.750  1.00  0.00           C  
ATOM    896 2C13 MOL     1      20.319  26.248 -26.389  1.00  0.00           C  
ATOM    897 2N13 MOL     1      23.469  20.257 -26.052  1.00  0.00           N  
ATOM    898 3O13 MOL     1      25.068  21.721 -26.809  1.00  0.00           O  
ATOM    899 3N13 MOL     1      21.993  18.590 -25.317  1.00  0.00           N  
ATOM    900 3C13 MOL     1      31.453  27.647  -8.532  1.00  0.00           C  
ATOM    901 3C13 MOL     1      36.757  26.104 -13.526  1.00  0.00           C  
ATOM    902 3C13 MOL     1      34.468  25.516 -13.515  1.00  0.00           C  
ATOM    903 3C13 MOL     1      18.255  28.585 -28.563  1.00  0.00           C  
ATOM    904 3O13 MOL     1      19.341  26.392 -28.573  1.00  0.00           O  
ATOM    905 4C13 MOL     1      20.063  25.488 -27.717  1.00  0.00           C  
ATOM    906 4C13 MOL     1      32.310  26.706  -9.423  1.00  0.00           C  
ATOM    907 4O13 MOL     1      30.064  27.368  -8.895  1.00  0.00           O  
ATOM    908 4N13 MOL     1      38.056  25.709 -13.589  1.00  0.00           N  
ATOM    909 5N13 MOL     1      35.781  25.145 -13.452  1.00  0.00           N  
ATOM    910 5O13 MOL     1      19.427  29.200 -29.094  1.00  0.00           O  
ATOM    911 5N13 MOL     1      21.291  25.073 -28.420  1.00  0.00           N  
ATOM    912 5C13 MOL     1      31.321  25.595  -9.835  1.00  0.00           C  
ATOM    913 5O13 MOL     1      33.436  26.251  -8.661  1.00  0.00           O  
ATOM    914 6C13 MOL     1      29.935  26.252  -9.805  1.00  0.00           C  
ATOM    915 6P13 MOL     1      19.316  30.593 -29.946  1.00  0.00           P  
ATOM    916 6C13 MOL     1      21.587  23.705 -28.527  1.00  0.00           C  
ATOM    917 6C13 MOL     1      22.148  26.031 -28.935  1.00  0.00           C  
ATOM    918 6P13 MOL     1      34.464  24.953  -8.961  1.00  0.00           P  
ATOM    919 6N13 MOL     1      29.480  26.763 -11.099  1.00  0.00           N  
ATOM    920 7O13 MOL     1      18.366  30.179 -31.220  1.00  0.00           O  
ATOM    921 7O13 MOL     1      20.722  30.983 -30.385  1.00  0.00           O  
ATOM    922 7O13 MOL     1      18.598  31.687 -29.165  1.00  0.00           O  
ATOM    923 7N13 MOL     1      22.773  23.372 -29.168  1.00  0.00           N  
ATOM    924 7O13 MOL     1      20.824  22.833 -28.068  1.00  0.00           O  
ATOM    925 7C13 MOL     1      23.319  25.709 -29.561  1.00  0.00           C  
ATOM    926 7O13 MOL     1      33.415  23.807  -9.515  1.00  0.00           O  
ATOM    927 7O13 MOL     1      35.067  24.591  -7.645  1.00  0.00           O  
ATOM    928 8O13 MOL     1      35.326  25.343 -10.158  1.00  0.00           O  
ATOM    929 8C13 MOL     1      29.905  27.915 -11.747  1.00  0.00           C  
ATOM    930 8C13 MOL     1      28.580  26.162 -11.946  1.00  0.00           C  
ATOM    931 8C13 MOL     1      18.888  29.465 -32.343  1.00  0.00           C  
ATOM    932 NA13 MOL     1      20.450  33.090 -29.416  1.00  0.00          NA  
ATOM    933 8C13 MOL     1      23.688  24.291 -29.691  1.00  0.00           C  
ATOM    934 8C13 MOL     1      24.241  26.758 -30.121  1.00  0.00           C  
ATOM    935 8C13 MOL     1      33.421  22.453  -9.069  1.00  0.00           C  
ATOM    936 NA13 MOL     1      36.488  23.867 -11.371  1.00  0.00          NA  
ATOM    937 9N13 MOL     1      29.324  28.080 -12.933  1.00  0.00           N  
ATOM    938 9C13 MOL     1      28.480  26.978 -13.082  1.00  0.00           C  
ATOM    939 9N13 MOL     1      27.911  24.976 -11.714  1.00  0.00           N  
ATOM    940 9C13 MOL     1      18.902  27.933 -32.125  1.00  0.00           C  
ATOM    941 9C13 MOL     1      17.968  29.653 -33.575  1.00  0.00           C  
ATOM    942 9O13 MOL     1      24.733  23.875 -30.231  1.00  0.00           O  
ATOM    943 0C14 MOL     1      32.465  22.272  -7.883  1.00  0.00           C  
ATOM    944 0C14 MOL     1      27.593  26.588 -14.156  1.00  0.00           C  
ATOM    945 0C14 MOL     1      27.093  24.620 -12.719  1.00  0.00           C  
ATOM    946 0C14 MOL     1      18.414  27.333 -33.467  1.00  0.00           C  
ATOM    947 0C14 MOL     1      18.306  30.833 -34.503  1.00  0.00           C  
ATOM    948 1O14 MOL     1      18.117  28.432 -34.332  1.00  0.00           O  
ATOM    949 1C14 MOL     1      32.280  20.837  -7.335  1.00  0.00           C  
ATOM    950 1O14 MOL     1      31.120  22.638  -8.294  1.00  0.00           O  
ATOM    951 1N14 MOL     1      26.930  25.367 -13.873  1.00  0.00           N  
ATOM    952 1O14 MOL     1      27.354  27.165 -15.237  1.00  0.00           O  
ATOM    953 1N14 MOL     1      26.395  23.440 -12.644  1.00  0.00           N  
ATOM    954 1N14 MOL     1      19.428  26.491 -34.138  1.00  0.00           N  
ATOM    955 2O14 MOL     1      18.119  32.073 -33.856  1.00  0.00           O  
ATOM    956 2C14 MOL     1      30.891  20.910  -6.657  1.00  0.00           C  
ATOM    957 2O14 MOL     1      33.332  20.475  -6.443  1.00  0.00           O  
ATOM    958 2C14 MOL     1      30.201  22.133  -7.309  1.00  0.00           C  
ATOM    959 3C14 MOL     1      19.298  25.097 -34.068  1.00  0.00           C  
ATOM    960 3C14 MOL     1      20.510  27.079 -34.768  1.00  0.00           C  
ATOM    961 3P14 MOL     1      33.386  18.982  -5.740  1.00  0.00           P  
ATOM    962 3N14 MOL     1      28.918  21.813  -7.927  1.00  0.00           N  
ATOM    963 3N14 MOL     1      20.309  24.349 -34.655  1.00  0.00           N  
ATOM    964 3O14 MOL     1      18.326  24.561 -33.501  1.00  0.00           O  
ATOM    965 4C14 MOL     1      21.508  26.348 -35.349  1.00  0.00           C  
ATOM    966 4O14 MOL     1      32.389  19.159  -4.436  1.00  0.00           O  
ATOM    967 4O14 MOL     1      32.803  17.889  -6.620  1.00  0.00           O  
ATOM    968 4O14 MOL     1      34.818  18.751  -5.285  1.00  0.00           O  
ATOM    969 NA14 MOL     1      34.996  16.741  -6.373  1.00  0.00          NA  
ATOM    970 4C14 MOL     1      28.584  20.651  -8.620  1.00  0.00           C  
ATOM    971 4C14 MOL     1      27.729  22.437  -7.625  1.00  0.00           C  
ATOM    972 4C14 MOL     1      21.436  24.882 -35.288  1.00  0.00           C  
ATOM    973 5C14 MOL     1      22.679  26.996 -36.035  1.00  0.00           C  
ATOM    974 5C14 MOL     1      32.582  20.240  -3.522  1.00  0.00           C  
ATOM    975 5N14 MOL     1      27.266  20.518  -8.759  1.00  0.00           N  
ATOM    976 5C14 MOL     1      26.713  21.630  -8.143  1.00  0.00           C  
ATOM    977 5N14 MOL     1      27.545  23.611  -6.932  1.00  0.00           N  
ATOM    978 5O14 MOL     1      22.300  24.111 -35.754  1.00  0.00           O  
ATOM    979 6C14 MOL     1      31.393  20.319  -2.546  1.00  0.00           C  
ATOM    980 6C14 MOL     1      25.343  21.904  -7.829  1.00  0.00           C  
ATOM    981 6C14 MOL     1      26.244  23.920  -6.741  1.00  0.00           C  
ATOM    982 6C14 MOL     1      31.227  19.113  -1.582  1.00  0.00           C  
ATOM    983 6O14 MOL     1      30.162  20.401  -3.312  1.00  0.00           O  
ATOM    984 6N14 MOL     1      25.189  23.107  -7.140  1.00  0.00           N  
ATOM    985 6O14 MOL     1      24.353  21.166  -8.083  1.00  0.00           O  
ATOM    986 7N14 MOL     1      25.899  25.059  -6.071  1.00  0.00           N  
ATOM    987 7C14 MOL     1      30.017  18.339  -2.125  1.00  0.00           C  
ATOM    988 7O14 MOL     1      30.936  19.620  -0.265  1.00  0.00           O  
ATOM    989 7C14 MOL     1      29.212  19.399  -2.898  1.00  0.00           C  
ATOM    990 8P14 MOL     1      31.368  18.884   1.127  1.00  0.00           P  
ATOM    991 8N14 MOL     1      28.543  18.888  -4.111  1.00  0.00           N  
ATOM    992 8O14 MOL     1      30.680  17.386   1.032  1.00  0.00           O  
ATOM    993 8O14 MOL     1      30.848  19.716   2.252  1.00  0.00           O  
ATOM    994 8O14 MOL     1      32.891  18.596   1.033  1.00  0.00           O  
ATOM    995 8C14 MOL     1      27.159  19.058  -4.260  1.00  0.00           C  
ATOM    996 8C14 MOL     1      29.293  18.279  -5.103  1.00  0.00           C  
ATOM    997 8C14 MOL     1      29.573  17.088   1.904  1.00  0.00           C  
ATOM    998 NA14 MOL     1      33.932  20.545   1.528  1.00  0.00          NA  
ATOM    999 9N14 MOL     1      26.606  18.645  -5.466  1.00  0.00           N  
ATOM   1000 9O14 MOL     1      26.459  19.573  -3.365  1.00  0.00           O  
ATOM   1001 9C14 MOL     1      28.743  17.823  -6.268  1.00  0.00           C  
ATOM   1002 9C14 MOL     1      28.737  15.894   1.435  1.00  0.00           C  
ATOM   1003 9C14 MOL     1      27.312  18.038  -6.506  1.00  0.00           C  
ATOM   1004 9C14 MOL     1      29.582  17.160  -7.328  1.00  0.00           C  
ATOM   1005 0C15 MOL     1      29.420  14.756   0.647  1.00  0.00           C  
ATOM   1006 0O15 MOL     1      27.695  16.318   0.514  1.00  0.00           O  
ATOM   1007 0O15 MOL     1      26.733  17.739  -7.573  1.00  0.00           O  
ATOM   1008 0C15 MOL     1      28.198  14.018   0.059  1.00  0.00           C  
ATOM   1009 0O15 MOL     1      30.228  13.914   1.451  1.00  0.00           O  
ATOM   1010 1C15 MOL     1      27.148  15.136  -0.133  1.00  0.00           C  
ATOM   1011 1P15 MOL     1      31.862  13.806   1.175  1.00  0.00           P  
ATOM   1012 1N15 MOL     1      26.898  15.441  -1.534  1.00  0.00           N  
ATOM   1013 1O15 MOL     1      32.035  12.189   1.109  1.00  0.00           O  
ATOM   1014 1O15 MOL     1      32.215  14.395  -0.184  1.00  0.00           O  
ATOM   1015 1O15 MOL     1      32.586  14.454   2.348  1.00  0.00           O  
ATOM   1016 1C15 MOL     1      27.856  15.710  -2.500  1.00  0.00           C  
ATOM   1017 2C15 MOL     1      25.693  15.399  -2.190  1.00  0.00           C  
ATOM   1018 2C15 MOL     1      31.368  11.307   2.010  1.00  0.00           C  
ATOM   1019 NA15 MOL     1      33.016  16.346   0.956  1.00  0.00          NA  
ATOM   1020 2N15 MOL     1      27.332  15.861  -3.715  1.00  0.00           N  
ATOM   1021 2C15 MOL     1      25.958  15.666  -3.544  1.00  0.00           C  
ATOM   1022 2N15 MOL     1      24.468  15.113  -1.626  1.00  0.00           N  
ATOM   1023 2C15 MOL     1      30.539  10.272   1.236  1.00  0.00           C  
ATOM   1024 3C15 MOL     1      24.870  15.623  -4.491  1.00  0.00           C  
ATOM   1025 3C15 MOL     1      23.460  15.090  -2.522  1.00  0.00           C  
ATOM   1026 3C15 MOL     1      31.307   9.440   0.189  1.00  0.00           C  
ATOM   1027 3O15 MOL     1      29.514  10.948   0.466  1.00  0.00           O  
ATOM   1028 3N15 MOL     1      23.638  15.333  -3.873  1.00  0.00           N  
ATOM   1029 3O15 MOL     1      24.901  15.790  -5.736  1.00  0.00           O  
ATOM   1030 3N15 MOL     1      22.192  14.786  -2.117  1.00  0.00           N  
ATOM   1031 3C15 MOL     1      30.222   9.070  -0.842  1.00  0.00           C  
ATOM   1032 4O15 MOL     1      31.919   8.298   0.802  1.00  0.00           O  
ATOM   1033 4C15 MOL     1      29.106  10.122  -0.638  1.00  0.00           C  
ATOM   1034 4P15 MOL     1      32.810   7.244  -0.093  1.00  0.00           P  
ATOM   1035 4N15 MOL     1      28.908  10.984  -1.819  1.00  0.00           N  
ATOM   1036 5O15 MOL     1      31.671   6.223  -0.679  1.00  0.00           O  
ATOM   1037 5O15 MOL     1      33.472   7.917  -1.287  1.00  0.00           O  
ATOM   1038 5O15 MOL     1      33.796   6.556   0.843  1.00  0.00           O  
ATOM   1039 5C15 MOL     1      27.741  10.807  -2.619  1.00  0.00           C  
ATOM   1040 5C15 MOL     1      29.869  11.883  -2.183  1.00  0.00           C  
ATOM   1041 5C15 MOL     1      30.896   5.412   0.203  1.00  0.00           C  
ATOM   1042 NA15 MOL     1      35.563   7.216  -0.559  1.00  0.00          NA  
ATOM   1043 5N15 MOL     1      27.613  11.522  -3.790  1.00  0.00           N  
ATOM   1044 5O15 MOL     1      26.862   9.993  -2.235  1.00  0.00           O  
ATOM   1045 5C15 MOL     1      29.740  12.620  -3.331  1.00  0.00           C  
ATOM   1046 6C15 MOL     1      29.697   4.820  -0.545  1.00  0.00           C  
ATOM   1047 6C15 MOL     1      28.578  12.395  -4.158  1.00  0.00           C  
ATOM   1048 6C15 MOL     1      29.998   4.036  -1.839  1.00  0.00           C  
ATOM   1049 6O15 MOL     1      28.832   5.903  -0.982  1.00  0.00           O  
ATOM   1050 6N15 MOL     1      28.427  13.064  -5.327  1.00  0.00           N  
ATOM   1051 7C15 MOL     1      28.679   4.175  -2.623  1.00  0.00           C  
ATOM   1052 7O15 MOL     1      30.339   2.675  -1.558  1.00  0.00           O  
ATOM   1053 7C15 MOL     1      28.156   5.561  -2.207  1.00  0.00           C  
ATOM   1054 7P15 MOL     1      31.077   1.756  -2.700  1.00  0.00           P  
ATOM   1055 7N15 MOL     1      28.456   6.595  -3.200  1.00  0.00           N  
ATOM   1056 8O15 MOL     1      29.879   1.447  -3.773  1.00  0.00           O  
ATOM   1057 8O15 MOL     1      32.135   2.545  -3.467  1.00  0.00           O  
ATOM   1058 8O15 MOL     1      31.617   0.500  -2.035  1.00  0.00           O  
ATOM   1059 8C15 MOL     1      29.682   7.190  -3.440  1.00  0.00           C  
ATOM   1060 8C15 MOL     1      27.591   7.113  -4.135  1.00  0.00           C  
ATOM   1061 8C15 MOL     1      28.677   0.768  -3.415  1.00  0.00           C  
ATOM   1062 NA15 MOL     1      33.754   0.984  -2.888  1.00  0.00          NA  
ATOM   1063 8N15 MOL     1      29.645   8.075  -4.437  1.00  0.00           N  
ATOM   1064 9C15 MOL     1      28.327   8.038  -4.899  1.00  0.00           C  
ATOM   1065 9N15 MOL     1      26.280   6.799  -4.337  1.00  0.00           N  
ATOM   1066 9C15 MOL     1      27.707   0.820  -4.604  1.00  0.00           C  
ATOM   1067 9C15 MOL     1      27.640   8.717  -5.933  1.00  0.00           C  
ATOM   1068 9C15 MOL     1      25.730   7.481  -5.362  1.00  0.00           C  
ATOM   1069 9C15 MOL     1      28.242   0.171  -5.905  1.00  0.00           C  
ATOM   1070 9O15 MOL     1      27.442   2.205  -4.927  1.00  0.00           O  
ATOM   1071 0N16 MOL     1      28.252   9.664  -6.753  1.00  0.00           N  
ATOM   1072 0N16 MOL     1      26.337   8.409  -6.152  1.00  0.00           N  
ATOM   1073 0C16 MOL     1      27.780   1.118  -7.039  1.00  0.00           C  
ATOM   1074 0O16 MOL     1      27.688  -1.143  -6.039  1.00  0.00           O  
ATOM   1075 0C16 MOL     1      27.313   2.413  -6.336  1.00  0.00           C  
ATOM   1076 1P16 MOL     1      28.535  -2.460  -6.527  1.00  0.00           P  
ATOM   1077 1N16 MOL     1      28.126   3.608  -6.680  1.00  0.00           N  
ATOM   1078 1O16 MOL     1      27.725  -2.924  -7.854  1.00  0.00           O  
ATOM   1079 1O16 MOL     1      29.991  -2.082  -6.825  1.00  0.00           O  
ATOM   1080 1O16 MOL     1      28.451  -3.569  -5.487  1.00  0.00           O  
ATOM   1081 1C16 MOL     1      27.575   4.610  -7.484  1.00  0.00           C  
ATOM   1082 1C16 MOL     1      29.411   3.728  -6.177  1.00  0.00           C  
ATOM   1083 1C16 MOL     1      26.792  -2.133  -8.576  1.00  0.00           C  
ATOM   1084 NA16 MOL     1      30.747  -3.636  -5.275  1.00  0.00          NA  
ATOM   1085 2N16 MOL     1      28.363   5.725  -7.717  1.00  0.00           N  
ATOM   1086 2O16 MOL     1      26.427   4.513  -7.974  1.00  0.00           O  
ATOM   1087 2C16 MOL     1      30.195   4.824  -6.412  1.00  0.00           C  
ATOM   1088 2C16 MOL     1      27.384  -1.572  -9.885  1.00  0.00           C  
ATOM   1089 2C16 MOL     1      29.653   5.914  -7.230  1.00  0.00           C  
ATOM   1090 3C16 MOL     1      31.582   4.939  -5.836  1.00  0.00           C  
ATOM   1091 3C16 MOL     1      27.467  -2.579 -11.073  1.00  0.00           C  
ATOM   1092 3O16 MOL     1      28.730  -1.098  -9.675  1.00  0.00           O  
ATOM   1093 3O16 MOL     1      30.277   6.965  -7.505  1.00  0.00           O  
ATOM   1094 3C16 MOL     1      28.864  -2.350 -11.687  1.00  0.00           C  
ATOM   1095 4O16 MOL     1      26.362  -2.301 -11.944  1.00  0.00           O  
ATOM   1096 4C16 MOL     1      29.406  -1.111 -10.932  1.00  0.00           C  
ATOM   1097 4P16 MOL     1      26.301  -2.499 -13.564  1.00  0.00           P  
ATOM   1098 4N16 MOL     1      30.841  -1.127 -10.697  1.00  0.00           N  
ATOM   1099 4O16 MOL     1      26.966  -1.094 -14.095  1.00  0.00           O  
ATOM   1100 4O16 MOL     1      24.836  -2.614 -13.968  1.00  0.00           O  
ATOM   1101 4O16 MOL     1      27.158  -3.655 -14.063  1.00  0.00           O  
ATOM   1102 5C16 MOL     1      31.504  -1.406  -9.511  1.00  0.00           C  
ATOM   1103 5C16 MOL     1      31.809  -0.899 -11.642  1.00  0.00           C  
ATOM   1104 5C16 MOL     1      26.240   0.127 -13.947  1.00  0.00           C  
ATOM   1105 NA16 MOL     1      25.266  -4.627 -15.050  1.00  0.00          NA  
ATOM   1106 5N16 MOL     1      32.830  -1.361  -9.654  1.00  0.00           N  
ATOM   1107 5C16 MOL     1      33.047  -1.045 -10.998  1.00  0.00           C  
ATOM   1108 5N16 MOL     1      31.594  -0.581 -12.972  1.00  0.00           N  
ATOM   1109 5C16 MOL     1      26.969   1.297 -14.628  1.00  0.00           C  
ATOM   1110 6C16 MOL     1      34.260  -0.865 -11.761  1.00  0.00           C  
ATOM   1111 6C16 MOL     1      32.729  -0.412 -13.672  1.00  0.00           C  
ATOM   1112 6C16 MOL     1      27.888   0.953 -15.847  1.00  0.00           C  
ATOM   1113 6O16 MOL     1      27.842   1.959 -13.678  1.00  0.00           O  
ATOM   1114 6N16 MOL     1      33.991  -0.546 -13.115  1.00  0.00           N  
ATOM   1115 6O16 MOL     1      35.453  -0.953 -11.393  1.00  0.00           O  
ATOM   1116 6N16 MOL     1      32.676  -0.141 -15.017  1.00  0.00           N  
ATOM   1117 6C16 MOL     1      29.153   1.806 -15.632  1.00  0.00           C  
ATOM   1118 7O16 MOL     1      27.262   1.292 -17.077  1.00  0.00           O  
ATOM   1119 7C16 MOL     1      28.790   2.706 -14.433  1.00  0.00           C  
ATOM   1120 7N16 MOL     1      29.916   3.091 -13.554  1.00  0.00           N  
ATOM   1121 8C16 MOL     1      30.742   4.132 -14.001  1.00  0.00           C  
ATOM   1122 8C16 MOL     1      30.083   2.547 -12.296  1.00  0.00           C  
ATOM   1123 8N16 MOL     1      31.733   4.564 -13.128  1.00  0.00           N  
ATOM   1124 8O16 MOL     1      30.583   4.651 -15.122  1.00  0.00           O  
ATOM   1125 8C16 MOL     1      31.047   2.979 -11.424  1.00  0.00           C  
ATOM   1126 8C16 MOL     1      31.927   4.081 -11.830  1.00  0.00           C  
ATOM   1127 8C16 MOL     1      31.199   2.390 -10.047  1.00  0.00           C  
ATOM   1128 8O16 MOL     1      32.799   4.614 -11.110  1.00  0.00           O  
TER
END
