# Supplementary material for: The Effect of 8,5′-Cyclo 2′-deoxyadenosine on the Activity of 10-23 DNAzyme: Experimental and Theoretical Study
Source: Int J Mol Sci. 2024 Feb 21;25(5):2519. doi: 10.3390/ijms25052519 (PMC10931185; doi:10.3390/ijms25052519)
Supplement: Supplementary file 1 [file ijms-25-02519-s001.zip › RcdA5_Dz.pdb]

REMARK   Accelrys Discovery Studio PDB file
REMARK   Created:  Mon Aug 21 15:51:53 �rodkowoeuropejski czas letni 2023
ATOM      1 NA1  MOL     1      13.123  19.007  -9.154  1.00  0.00          NA  
ATOM      2 NA2  MOL     1      18.902  31.020  -5.446  1.00  0.00          NA  
ATOM      3  O3  MOL     1      15.128  18.183  -8.311  1.00  0.00           O  
ATOM      4  O4  MOL     1      13.059  18.525  -6.858  1.00  0.00           O  
ATOM      5  O5  MOL     1      19.427  30.331  -3.261  1.00  0.00           O  
ATOM      6  O6  MOL     1      20.127  29.050  -5.349  1.00  0.00           O  
ATOM      7  P7  MOL     1      14.514  18.078  -6.918  1.00  0.00           P  
ATOM      8  P8  MOL     1      20.146  29.118  -3.818  1.00  0.00           P  
ATOM      9  O9  MOL     1      14.613  16.546  -6.339  1.00  0.00           O  
ATOM     10  O10 MOL     1      15.474  18.943  -5.912  1.00  0.00           O  
ATOM     11  O11 MOL     1      19.483  27.765  -3.159  1.00  0.00           O  
ATOM     12  O12 MOL     1      21.680  29.028  -3.247  1.00  0.00           O  
ATOM     13  C13 MOL     1      15.789  15.765  -6.562  1.00  0.00           C  
ATOM     14  C14 MOL     1      15.055  19.264  -4.586  1.00  0.00           C  
ATOM     15  C15 MOL     1      19.469  26.532  -3.882  1.00  0.00           C  
ATOM     16  C16 MOL     1      22.840  28.944  -4.080  1.00  0.00           C  
ATOM     17  C17 MOL     1      15.528  14.258  -6.362  1.00  0.00           C  
ATOM     18  C18 MOL     1      16.923  16.054  -5.533  1.00  0.00           C  
ATOM     19  C22 MOL     1      16.218  19.924  -3.835  1.00  0.00           C  
ATOM     20  C23 MOL     1      18.802  25.397  -3.074  1.00  0.00           C  
ATOM     21  C24 MOL     1      20.896  25.959  -4.106  1.00  0.00           C  
ATOM     22  C28 MOL     1      24.083  28.820  -3.183  1.00  0.00           C  
ATOM     23  C29 MOL     1      14.936  13.507  -7.563  1.00  0.00           C  
ATOM     24  O31 MOL     1      16.849  13.712  -6.089  1.00  0.00           O  
ATOM     25  C32 MOL     1      17.690  14.694  -5.461  1.00  0.00           C  
ATOM     26  O33 MOL     1      16.385  16.368  -4.258  1.00  0.00           O  
ATOM     27  O36 MOL     1      17.377  19.048  -3.944  1.00  0.00           O  
ATOM     28  C37 MOL     1      16.725  21.284  -4.368  1.00  0.00           C  
ATOM     29  C38 MOL     1      17.271  25.233  -3.142  1.00  0.00           C  
ATOM     30  O40 MOL     1      19.396  24.184  -3.631  1.00  0.00           O  
ATOM     31  C41 MOL     1      20.625  24.455  -4.312  1.00  0.00           C  
ATOM     32  O43 MOL     1      21.688  26.097  -2.941  1.00  0.00           O  
ATOM     33  O45 MOL     1      23.828  27.811  -2.175  1.00  0.00           O  
ATOM     34  C46 MOL     1      25.375  28.311  -3.861  1.00  0.00           C  
ATOM     35  O47 MOL     1      15.755  13.715  -8.712  1.00  0.00           O  
ATOM     36  N50 MOL     1      18.990  14.717  -6.160  1.00  0.00           N  
ATOM     37  C52 MOL     1      18.602  19.794  -3.825  1.00  0.00           C  
ATOM     38  C53 MOL     1      18.210  21.300  -3.876  1.00  0.00           C  
ATOM     39  O55 MOL     1      15.960  22.372  -3.834  1.00  0.00           O  
ATOM     40  O56 MOL     1      16.910  24.707  -4.416  1.00  0.00           O  
ATOM     41  N59 MOL     1      20.485  24.094  -5.748  1.00  0.00           N  
ATOM     42  C61 MOL     1      25.069  27.291  -1.653  1.00  0.00           C  
ATOM     43  C62 MOL     1      26.180  27.731  -2.652  1.00  0.00           C  
ATOM     44  O64 MOL     1      26.071  29.338  -4.576  1.00  0.00           O  
ATOM     45  P65 MOL     1      16.459  12.505  -9.539  1.00  0.00           P  
ATOM     46  C66 MOL     1      20.169  14.832  -5.371  1.00  0.00           C  
ATOM     47  C67 MOL     1      19.070  14.684  -7.524  1.00  0.00           C  
ATOM     48  N68 MOL     1      19.502  19.366  -4.897  1.00  0.00           N  
ATOM     49  O71 MOL     1      18.317  21.828  -2.566  1.00  0.00           O  
ATOM     50  P72 MOL     1      15.626  23.730  -4.689  1.00  0.00           P  
ATOM     51  C73 MOL     1      21.685  24.008  -6.498  1.00  0.00           C  
ATOM     52  C74 MOL     1      19.275  23.899  -6.348  1.00  0.00           C  
ATOM     53  N75 MOL     1      24.948  25.831  -1.519  1.00  0.00           N  
ATOM     54  O77 MOL     1      26.982  28.716  -2.030  1.00  0.00           O  
ATOM     55  P79 MOL     1      27.315  28.955  -5.550  1.00  0.00           P  
ATOM     56  O80 MOL     1      17.349  11.820  -8.318  1.00  0.00           O  
ATOM     57  O81 MOL     1      17.353  13.109 -10.601  1.00  0.00           O  
ATOM     58  O82 MOL     1      15.459  11.473 -10.055  1.00  0.00           O  
ATOM     59  N83 MOL     1      21.398  14.844  -5.986  1.00  0.00           N  
ATOM     60  O84 MOL     1      20.041  14.922  -4.120  1.00  0.00           O  
ATOM     61  C85 MOL     1      20.288  14.721  -8.154  1.00  0.00           C  
ATOM     62  C87 MOL     1      19.169  18.966  -6.181  1.00  0.00           C  
ATOM     63  C88 MOL     1      20.870  19.250  -4.808  1.00  0.00           C  
ATOM     64  O89 MOL     1      15.621  23.449  -6.189  1.00  0.00           O  
ATOM     65  O90 MOL     1      14.325  24.322  -4.171  1.00  0.00           O  
ATOM     66  N91 MOL     1      21.650  23.650  -7.822  1.00  0.00           N  
ATOM     67  O92 MOL     1      22.764  24.273  -5.892  1.00  0.00           O  
ATOM     68  C93 MOL     1      19.214  23.564  -7.677  1.00  0.00           C  
ATOM     69  C95 MOL     1      25.331  25.212  -0.283  1.00  0.00           C  
ATOM     70  C96 MOL     1      24.554  25.067  -2.582  1.00  0.00           C  
ATOM     71  O97 MOL     1      28.511  28.826  -4.406  1.00  0.00           O  
ATOM     72  O98 MOL     1      27.634  30.056  -6.540  1.00  0.00           O  
ATOM     73  O99 MOL     1      27.133  27.582  -6.212  1.00  0.00           O  
ATOM     74 0C10 MOL     1      18.667  11.320  -8.531  1.00  0.00           C  
ATOM     75 NA10 MOL     1      16.356  11.593 -12.207  1.00  0.00          NA  
ATOM     76 2C10 MOL     1      21.479  14.790  -7.338  1.00  0.00           C  
ATOM     77 5N10 MOL     1      20.227  18.586  -6.899  1.00  0.00           N  
ATOM     78 6C10 MOL     1      21.324  18.761  -6.049  1.00  0.00           C  
ATOM     79 7N10 MOL     1      21.663  19.533  -3.735  1.00  0.00           N  
ATOM     80 NA10 MOL     1      13.449  24.260  -6.356  1.00  0.00          NA  
ATOM     81 9C10 MOL     1      20.452  23.423  -8.402  1.00  0.00           C  
ATOM     82 1N11 MOL     1      25.400  23.837  -0.211  1.00  0.00           N  
ATOM     83 2O11 MOL     1      25.617  25.961   0.684  1.00  0.00           O  
ATOM     84 3C11 MOL     1      24.578  23.701  -2.506  1.00  0.00           C  
ATOM     85 5C11 MOL     1      29.775  28.324  -4.836  1.00  0.00           C  
ATOM     86 NA11 MOL     1      28.183  28.389  -8.164  1.00  0.00          NA  
ATOM     87 7C11 MOL     1      18.688   9.841  -8.991  1.00  0.00           C  
ATOM     88 8C11 MOL     1      19.450  11.289  -7.192  1.00  0.00           C  
ATOM     89 0N12 MOL     1      22.711  14.787  -7.898  1.00  0.00           N  
ATOM     90 1C12 MOL     1      22.708  18.473  -6.162  1.00  0.00           C  
ATOM     91 2C12 MOL     1      22.966  19.281  -3.967  1.00  0.00           C  
ATOM     92 3N12 MOL     1      20.425  23.067  -9.715  1.00  0.00           N  
ATOM     93 4C12 MOL     1      25.085  23.099  -1.294  1.00  0.00           C  
ATOM     94 6C12 MOL     1      30.558  27.730  -3.661  1.00  0.00           C  
ATOM     95 9C12 MOL     1      18.662   9.615 -10.508  1.00  0.00           C  
ATOM     96 1O13 MOL     1      19.922   9.298  -8.454  1.00  0.00           O  
ATOM     97 2C13 MOL     1      20.404  10.071  -7.337  1.00  0.00           C  
ATOM     98 3O13 MOL     1      18.575  11.092  -6.098  1.00  0.00           O  
ATOM     99 7N13 MOL     1      23.297  17.895  -7.283  1.00  0.00           N  
ATOM    100 8N13 MOL     1      23.508  18.759  -5.102  1.00  0.00           N  
ATOM    101 2N14 MOL     1      25.215  21.742  -1.223  1.00  0.00           N  
ATOM    102 3C14 MOL     1      31.869  26.999  -4.093  1.00  0.00           C  
ATOM    103 5O14 MOL     1      29.754  26.723  -3.002  1.00  0.00           O  
ATOM    104 8O14 MOL     1      19.605  10.483 -11.152  1.00  0.00           O  
ATOM    105 9N14 MOL     1      21.779  10.465  -7.643  1.00  0.00           N  
ATOM    106 5C15 MOL     1      31.817  25.618  -3.363  1.00  0.00           C  
ATOM    107 7O15 MOL     1      33.009  27.725  -3.657  1.00  0.00           O  
ATOM    108 8C15 MOL     1      30.613  25.772  -2.377  1.00  0.00           C  
ATOM    109 9P15 MOL     1      19.617  10.724 -12.756  1.00  0.00           P  
ATOM    110 0C16 MOL     1      22.245  10.890  -8.881  1.00  0.00           C  
ATOM    111 1C16 MOL     1      22.832  10.592  -6.771  1.00  0.00           C  
ATOM    112 2O16 MOL     1      33.030  25.370  -2.674  1.00  0.00           O  
ATOM    113 4P16 MOL     1      34.077  28.436  -4.691  1.00  0.00           P  
ATOM    114 5N16 MOL     1      29.819  24.577  -2.124  1.00  0.00           N  
ATOM    115 7O16 MOL     1      20.013   9.259 -13.382  1.00  0.00           O  
ATOM    116 8O16 MOL     1      20.678  11.748 -13.081  1.00  0.00           O  
ATOM    117 9O16 MOL     1      18.233  11.085 -13.321  1.00  0.00           O  
ATOM    118 1N17 MOL     1      23.522  11.264  -8.844  1.00  0.00           N  
ATOM    119 2C17 MOL     1      23.915  11.088  -7.515  1.00  0.00           C  
ATOM    120 3N17 MOL     1      22.825  10.276  -5.426  1.00  0.00           N  
ATOM    121 4O17 MOL     1      35.243  28.513  -3.565  1.00  0.00           O  
ATOM    122 5O17 MOL     1      34.416  27.449  -5.784  1.00  0.00           O  
ATOM    123 6O17 MOL     1      33.593  29.816  -5.079  1.00  0.00           O  
ATOM    124 7C17 MOL     1      28.600  24.270  -2.711  1.00  0.00           C  
ATOM    125 8C17 MOL     1      29.982  23.681  -1.097  1.00  0.00           C  
ATOM    126 9C17 MOL     1      21.356   8.771 -13.237  1.00  0.00           C  
ATOM    127 NA18 MOL     1      19.258  13.016 -14.329  1.00  0.00          NA  
ATOM    128 1C18 MOL     1      25.168  11.329  -6.844  1.00  0.00           C  
ATOM    129 2C18 MOL     1      24.007  10.500  -4.819  1.00  0.00           C  
ATOM    130 3C18 MOL     1      36.371  29.372  -3.650  1.00  0.00           C  
ATOM    131 NA18 MOL     1      34.903  27.670  -7.999  1.00  0.00          NA  
ATOM    132 6N18 MOL     1      27.991  23.247  -2.115  1.00  0.00           N  
ATOM    133 7C18 MOL     1      28.844  22.867  -1.081  1.00  0.00           C  
ATOM    134 8N18 MOL     1      31.084  23.568  -0.256  1.00  0.00           N  
ATOM    135 9C18 MOL     1      21.821   8.012 -14.497  1.00  0.00           C  
ATOM    136 0C19 MOL     1      21.437   7.687 -12.134  1.00  0.00           C  
ATOM    137 2N19 MOL     1      25.110  11.021  -5.472  1.00  0.00           N  
ATOM    138 3O19 MOL     1      26.252  11.756  -7.322  1.00  0.00           O  
ATOM    139 4N19 MOL     1      24.152  10.250  -3.480  1.00  0.00           N  
ATOM    140 5C19 MOL     1      37.612  28.585  -4.100  1.00  0.00           C  
ATOM    141 8C19 MOL     1      28.698  21.884  -0.027  1.00  0.00           C  
ATOM    142 9C19 MOL     1      30.918  22.676   0.739  1.00  0.00           C  
ATOM    143 0C20 MOL     1      22.439   8.868 -15.607  1.00  0.00           C  
ATOM    144 2O20 MOL     1      22.830   7.089 -13.993  1.00  0.00           O  
ATOM    145 3C20 MOL     1      22.596   6.762 -12.613  1.00  0.00           C  
ATOM    146 5O20 MOL     1      20.227   6.949 -12.094  1.00  0.00           O  
ATOM    147 9C20 MOL     1      37.727  28.201  -5.591  1.00  0.00           C  
ATOM    148 1O21 MOL     1      37.589  27.289  -3.430  1.00  0.00           O  
ATOM    149 2N21 MOL     1      29.776  21.935   0.894  1.00  0.00           N  
ATOM    150 3O21 MOL     1      27.782  21.060   0.165  1.00  0.00           O  
ATOM    151 4N21 MOL     1      31.940  22.465   1.663  1.00  0.00           N  
ATOM    152 7O21 MOL     1      23.587   9.544 -15.094  1.00  0.00           O  
ATOM    153 8N21 MOL     1      23.864   6.981 -11.869  1.00  0.00           N  
ATOM    154 1C22 MOL     1      38.693  27.002  -5.511  1.00  0.00           C  
ATOM    155 3O22 MOL     1      38.279  29.246  -6.395  1.00  0.00           O  
ATOM    156 4C22 MOL     1      38.349  26.333  -4.167  1.00  0.00           C  
ATOM    157 8P22 MOL     1      24.511  10.473 -16.084  1.00  0.00           P  
ATOM    158 9C22 MOL     1      24.655   8.076 -12.129  1.00  0.00           C  
ATOM    159 0C23 MOL     1      24.199   6.064 -10.851  1.00  0.00           C  
ATOM    160 2O23 MOL     1      40.024  27.485  -5.394  1.00  0.00           O  
ATOM    161 3P23 MOL     1      38.311  29.093  -8.036  1.00  0.00           P  
ATOM    162 4N23 MOL     1      37.559  25.081  -4.336  1.00  0.00           N  
ATOM    163 6O23 MOL     1      25.169   9.376 -17.112  1.00  0.00           O  
ATOM    164 7O23 MOL     1      25.572  11.129 -15.208  1.00  0.00           O  
ATOM    165 8O23 MOL     1      23.680  11.465 -16.883  1.00  0.00           O  
ATOM    166 9C23 MOL     1      25.789   8.333 -11.410  1.00  0.00           C  
ATOM    167 1N24 MOL     1      25.353   6.335 -10.123  1.00  0.00           N  
ATOM    168 2O24 MOL     1      23.492   5.070 -10.624  1.00  0.00           O  
ATOM    169 4O24 MOL     1      39.525  28.006  -8.284  1.00  0.00           O  
ATOM    170 5O24 MOL     1      37.052  28.431  -8.546  1.00  0.00           O  
ATOM    171 6O24 MOL     1      38.650  30.458  -8.585  1.00  0.00           O  
ATOM    172 7C24 MOL     1      38.215  23.988  -4.909  1.00  0.00           C  
ATOM    173 8C24 MOL     1      36.232  24.997  -3.957  1.00  0.00           C  
ATOM    174 9C24 MOL     1      26.304   8.611 -16.704  1.00  0.00           C  
ATOM    175 NA25 MOL     1      24.860  13.237 -15.898  1.00  0.00          NA  
ATOM    176 1C25 MOL     1      26.174   7.442 -10.327  1.00  0.00           C  
ATOM    177 4C25 MOL     1      40.901  28.370  -8.390  1.00  0.00           C  
ATOM    178 NA25 MOL     1      36.558  30.395  -9.932  1.00  0.00          NA  
ATOM    179 6N25 MOL     1      37.519  22.800  -4.977  1.00  0.00           N  
ATOM    180 7O25 MOL     1      39.379  24.060  -5.372  1.00  0.00           O  
ATOM    181 8C25 MOL     1      35.530  23.835  -4.064  1.00  0.00           C  
ATOM    182 0C26 MOL     1      26.954   7.855 -17.878  1.00  0.00           C  
ATOM    183 1C26 MOL     1      25.971   7.448 -15.726  1.00  0.00           C  
ATOM    184 3O26 MOL     1      27.167   7.588  -9.575  1.00  0.00           O  
ATOM    185 4C26 MOL     1      41.797  27.124  -8.535  1.00  0.00           C  
ATOM    186 7C26 MOL     1      36.175  22.627  -4.571  1.00  0.00           C  
ATOM    187 0C27 MOL     1      27.884   8.662 -18.797  1.00  0.00           C  
ATOM    188 2O27 MOL     1      27.746   6.825 -17.214  1.00  0.00           O  
ATOM    189 3C27 MOL     1      27.212   6.519 -15.917  1.00  0.00           C  
ATOM    190 5O27 MOL     1      24.792   6.763 -16.124  1.00  0.00           O  
ATOM    191 NA27 MOL     1      29.234   8.558  -9.050  1.00  0.00          NA  
ATOM    192 7C27 MOL     1      41.732  26.412  -9.906  1.00  0.00           C  
ATOM    193 9O27 MOL     1      41.434  26.066  -7.577  1.00  0.00           O  
ATOM    194 0O28 MOL     1      35.660  21.506  -4.667  1.00  0.00           O  
ATOM    195 3O28 MOL     1      29.007   9.111 -18.052  1.00  0.00           O  
ATOM    196 4N28 MOL     1      28.238   6.780 -14.902  1.00  0.00           N  
ATOM    197 6C28 MOL     1      42.193  24.974  -9.561  1.00  0.00           C  
ATOM    198 8O28 MOL     1      42.604  27.017 -10.864  1.00  0.00           O  
ATOM    199 9C28 MOL     1      41.602  24.754  -8.150  1.00  0.00           C  
ATOM    200 0P29 MOL     1      30.562   8.981 -18.554  1.00  0.00           P  
ATOM    201 1C29 MOL     1      29.242   7.735 -14.924  1.00  0.00           C  
ATOM    202 2C29 MOL     1      28.261   6.234 -13.641  1.00  0.00           C  
ATOM    203 4O29 MOL     1      43.604  24.921  -9.494  1.00  0.00           O  
ATOM    204 5P29 MOL     1      42.194  26.951 -12.472  1.00  0.00           P  
ATOM    205 6N29 MOL     1      40.268  24.101  -8.216  1.00  0.00           N  
ATOM    206 8O29 MOL     1      30.516   7.423 -19.165  1.00  0.00           O  
ATOM    207 9O29 MOL     1      31.350   8.953 -17.251  1.00  0.00           O  
ATOM    208 0O30 MOL     1      30.918   9.945 -19.647  1.00  0.00           O  
ATOM    209 2N30 MOL     1      29.901   7.822 -13.766  1.00  0.00           N  
ATOM    210 3C30 MOL     1      29.291   6.882 -12.933  1.00  0.00           C  
ATOM    211 4N30 MOL     1      27.471   5.242 -13.136  1.00  0.00           N  
ATOM    212 6O30 MOL     1      42.231  25.340 -12.799  1.00  0.00           O  
ATOM    213 7O30 MOL     1      40.741  27.322 -12.617  1.00  0.00           O  
ATOM    214 8O30 MOL     1      43.287  27.669 -13.203  1.00  0.00           O  
ATOM    215 9C30 MOL     1      40.216  22.695  -8.174  1.00  0.00           C  
ATOM    216 0C31 MOL     1      39.147  24.847  -8.517  1.00  0.00           C  
ATOM    217 1C31 MOL     1      31.621   6.525 -19.065  1.00  0.00           C  
ATOM    218 NA31 MOL     1      33.441   9.575 -16.914  1.00  0.00          NA  
ATOM    219 3C31 MOL     1      29.529   6.458 -11.605  1.00  0.00           C  
ATOM    220 4C31 MOL     1      27.800   4.897 -11.874  1.00  0.00           C  
ATOM    221 5C31 MOL     1      43.476  24.691 -13.058  1.00  0.00           C  
ATOM    222 NA31 MOL     1      39.337  28.938 -12.130  1.00  0.00          NA  
ATOM    223 7N31 MOL     1      38.978  22.108  -8.433  1.00  0.00           N  
ATOM    224 8O31 MOL     1      41.231  22.016  -7.947  1.00  0.00           O  
ATOM    225 9C31 MOL     1      37.954  24.261  -8.819  1.00  0.00           C  
ATOM    226 1C32 MOL     1      31.980   5.920 -20.447  1.00  0.00           C  
ATOM    227 2C32 MOL     1      31.264   5.274 -18.201  1.00  0.00           C  
ATOM    228 4N32 MOL     1      30.476   7.062 -10.778  1.00  0.00           N  
ATOM    229 5N32 MOL     1      28.779   5.445 -11.102  1.00  0.00           N  
ATOM    230 7C32 MOL     1      43.248  23.252 -13.519  1.00  0.00           C  
ATOM    231 0C33 MOL     1      37.857  22.810  -8.879  1.00  0.00           C  
ATOM    232 3C33 MOL     1      33.069   6.665 -21.238  1.00  0.00           C  
ATOM    233 5O33 MOL     1      32.444   4.572 -20.172  1.00  0.00           O  
ATOM    234 6C33 MOL     1      32.018   4.099 -18.885  1.00  0.00           C  
ATOM    235 8O33 MOL     1      29.875   5.003 -18.254  1.00  0.00           O  
ATOM    236 1C34 MOL     1      42.261  23.020 -14.678  1.00  0.00           C  
ATOM    237 3O34 MOL     1      42.641  22.491 -12.432  1.00  0.00           O  
ATOM    238 4O34 MOL     1      36.868  22.167  -9.313  1.00  0.00           O  
ATOM    239 7O34 MOL     1      34.226   6.831 -20.416  1.00  0.00           O  
ATOM    240 8N34 MOL     1      33.226   3.632 -18.158  1.00  0.00           N  
ATOM    241 0C35 MOL     1      41.952  21.507 -14.514  1.00  0.00           C  
ATOM    242 2O35 MOL     1      42.773  23.385 -15.955  1.00  0.00           O  
ATOM    243 3C35 MOL     1      41.935  21.359 -12.957  1.00  0.00           C  
ATOM    244 4P35 MOL     1      35.770   6.895 -20.969  1.00  0.00           P  
ATOM    245 5C35 MOL     1      33.136   2.469 -17.334  1.00  0.00           C  
ATOM    246 6C35 MOL     1      34.418   4.275 -18.321  1.00  0.00           C  
ATOM    247 8O35 MOL     1      42.980  20.702 -15.072  1.00  0.00           O  
ATOM    248 9P35 MOL     1      41.706  23.736 -17.173  1.00  0.00           P  
ATOM    249 0N36 MOL     1      40.563  21.379 -12.440  1.00  0.00           N  
ATOM    250 2O36 MOL     1      36.271   8.292 -20.276  1.00  0.00           O  
ATOM    251 3O36 MOL     1      36.542   5.704 -20.397  1.00  0.00           O  
ATOM    252 4O36 MOL     1      35.864   6.990 -22.482  1.00  0.00           O  
ATOM    253 5N36 MOL     1      34.270   2.001 -16.693  1.00  0.00           N  
ATOM    254 6O36 MOL     1      32.021   1.905 -17.219  1.00  0.00           O  
ATOM    255 7C36 MOL     1      35.546   3.828 -17.683  1.00  0.00           C  
ATOM    256 9O36 MOL     1      41.323  22.243 -17.753  1.00  0.00           O  
ATOM    257 0O37 MOL     1      40.403  24.279 -16.602  1.00  0.00           O  
ATOM    258 1O37 MOL     1      42.395  24.607 -18.201  1.00  0.00           O  
ATOM    259 2C37 MOL     1      39.804  22.481 -12.115  1.00  0.00           C  
ATOM    260 3C37 MOL     1      39.713  20.296 -12.415  1.00  0.00           C  
ATOM    261 4C37 MOL     1      35.875   8.623 -18.950  1.00  0.00           C  
ATOM    262 NA37 MOL     1      37.176   5.031 -22.507  1.00  0.00          NA  
ATOM    263 6C37 MOL     1      35.438   2.653 -16.861  1.00  0.00           C  
ATOM    264 8C37 MOL     1      42.265  21.237 -18.102  1.00  0.00           C  
ATOM    265 NA37 MOL     1      40.462  26.123 -18.074  1.00  0.00          NA  
ATOM    266 1N38 MOL     1      38.528  22.157 -11.862  1.00  0.00           N  
ATOM    267 2C38 MOL     1      38.452  20.775 -12.036  1.00  0.00           C  
ATOM    268 3N38 MOL     1      40.007  18.997 -12.719  1.00  0.00           N  
ATOM    269 4C38 MOL     1      35.950  10.140 -18.671  1.00  0.00           C  
ATOM    270 5C38 MOL     1      36.764   8.022 -17.834  1.00  0.00           C  
ATOM    271 7N38 MOL     1      36.545   2.182 -16.216  1.00  0.00           N  
ATOM    272 8C38 MOL     1      41.543  19.880 -18.159  1.00  0.00           C  
ATOM    273 1C39 MOL     1      37.401  19.823 -11.895  1.00  0.00           C  
ATOM    274 2C39 MOL     1      38.939  18.182 -12.604  1.00  0.00           C  
ATOM    275 3C39 MOL     1      34.840  10.989 -19.290  1.00  0.00           C  
ATOM    276 5O39 MOL     1      35.867  10.153 -17.213  1.00  0.00           O  
ATOM    277 6C39 MOL     1      36.826   9.156 -16.770  1.00  0.00           C  
ATOM    278 1C40 MOL     1      40.365  19.793 -19.151  1.00  0.00           C  
ATOM    279 3O40 MOL     1      40.943  19.608 -16.853  1.00  0.00           O  
ATOM    280 4N40 MOL     1      36.145  20.150 -11.496  1.00  0.00           N  
ATOM    281 5N40 MOL     1      37.684  18.524 -12.210  1.00  0.00           N  
ATOM    282 9O40 MOL     1      33.605  10.395 -18.990  1.00  0.00           O  
ATOM    283 0N41 MOL     1      36.554   8.726 -15.406  1.00  0.00           N  
ATOM    284 2C41 MOL     1      39.439  18.719 -18.502  1.00  0.00           C  
ATOM    285 4O41 MOL     1      40.828  19.436 -20.455  1.00  0.00           O  
ATOM    286 5C41 MOL     1      39.684  18.924 -16.975  1.00  0.00           C  
ATOM    287 9C41 MOL     1      37.520   8.610 -14.415  1.00  0.00           C  
ATOM    288 0C42 MOL     1      35.430   8.114 -14.895  1.00  0.00           C  
ATOM    289 2O42 MOL     1      39.841  17.409 -18.873  1.00  0.00           O  
ATOM    290 3P42 MOL     1      39.989  19.822 -21.809  1.00  0.00           P  
ATOM    291 5N42 MOL     1      38.637  19.739 -16.310  1.00  0.00           N  
ATOM    292 7N42 MOL     1      37.083   7.980 -13.327  1.00  0.00           N  
ATOM    293 8C42 MOL     1      35.757   7.649 -13.612  1.00  0.00           C  
ATOM    294 9N42 MOL     1      34.195   7.978 -15.462  1.00  0.00           N  
ATOM    295 0O43 MOL     1      38.945  18.574 -21.977  1.00  0.00           O  
ATOM    296 1O43 MOL     1      39.136  21.070 -21.602  1.00  0.00           O  
ATOM    297 2O43 MOL     1      40.965  19.936 -22.970  1.00  0.00           O  
ATOM    298 3C43 MOL     1      37.515  19.067 -15.738  1.00  0.00           C  
ATOM    299 4C43 MOL     1      38.717  21.102 -16.277  1.00  0.00           C  
ATOM    300 5C43 MOL     1      34.759   6.931 -12.891  1.00  0.00           C  
ATOM    301 6C43 MOL     1      33.303   7.308 -14.703  1.00  0.00           C  
ATOM    302 7C43 MOL     1      39.363  17.216 -22.102  1.00  0.00           C  
ATOM    303 NA43 MOL     1      40.215  22.127 -23.369  1.00  0.00          NA  
ATOM    304 9N43 MOL     1      36.567  19.795 -15.051  1.00  0.00           N  
ATOM    305 0O44 MOL     1      37.428  17.821 -15.890  1.00  0.00           O  
ATOM    306 1C44 MOL     1      37.761  21.841 -15.629  1.00  0.00           C  
ATOM    307 3N44 MOL     1      34.952   6.410 -11.652  1.00  0.00           N  
ATOM    308 4N44 MOL     1      33.535   6.769 -13.484  1.00  0.00           N  
ATOM    309 6C44 MOL     1      38.154  16.304 -21.858  1.00  0.00           C  
ATOM    310 9C44 MOL     1      36.682  21.141 -14.978  1.00  0.00           C  
ATOM    311 3C45 MOL     1      36.929  16.537 -22.763  1.00  0.00           C  
ATOM    312 5O45 MOL     1      37.649  16.567 -20.511  1.00  0.00           O  
ATOM    313 6N45 MOL     1      35.760  21.836 -14.261  1.00  0.00           N  
ATOM    314 7C45 MOL     1      35.752  16.032 -21.874  1.00  0.00           C  
ATOM    315 9O45 MOL     1      37.049  15.845 -24.007  1.00  0.00           O  
ATOM    316 0C46 MOL     1      36.222  16.428 -20.443  1.00  0.00           C  
ATOM    317 3O46 MOL     1      35.602  14.622 -21.958  1.00  0.00           O  
ATOM    318 5P46 MOL     1      36.195  16.341 -25.317  1.00  0.00           P  
ATOM    319 6N46 MOL     1      35.636  17.716 -19.995  1.00  0.00           N  
ATOM    320 8O46 MOL     1      34.688  15.766 -25.020  1.00  0.00           O  
ATOM    321 9O46 MOL     1      36.087  17.861 -25.366  1.00  0.00           O  
ATOM    322 0O47 MOL     1      36.813  15.728 -26.564  1.00  0.00           O  
ATOM    323 1C47 MOL     1      34.365  17.673 -19.353  1.00  0.00           C  
ATOM    324 2C47 MOL     1      36.233  18.911 -20.273  1.00  0.00           C  
ATOM    325 3C47 MOL     1      34.414  14.365 -25.072  1.00  0.00           C  
ATOM    326 NA47 MOL     1      37.074  17.870 -27.480  1.00  0.00          NA  
ATOM    327 5N47 MOL     1      33.756  18.849 -18.976  1.00  0.00           N  
ATOM    328 6O47 MOL     1      33.834  16.547 -19.167  1.00  0.00           O  
ATOM    329 7C47 MOL     1      35.642  20.091 -19.895  1.00  0.00           C  
ATOM    330 9C47 MOL     1      33.016  14.113 -24.501  1.00  0.00           C  
ATOM    331 2C48 MOL     1      34.364  20.030 -19.231  1.00  0.00           C  
ATOM    332 4C48 MOL     1      31.852  14.840 -25.197  1.00  0.00           C  
ATOM    333 6O48 MOL     1      32.977  14.641 -23.140  1.00  0.00           O  
ATOM    334 7N48 MOL     1      33.737  21.173 -18.849  1.00  0.00           N  
ATOM    335 8C48 MOL     1      30.786  14.924 -24.074  1.00  0.00           C  
ATOM    336 0O49 MOL     1      31.413  14.151 -26.374  1.00  0.00           O  
ATOM    337 1C49 MOL     1      31.660  15.101 -22.793  1.00  0.00           C  
ATOM    338 5O49 MOL     1      30.049  13.716 -24.013  1.00  0.00           O  
ATOM    339 6P49 MOL     1      30.412  14.918 -27.415  1.00  0.00           P  
ATOM    340 7N49 MOL     1      31.738  16.511 -22.358  1.00  0.00           N  
ATOM    341 9O49 MOL     1      28.932  14.418 -27.002  1.00  0.00           O  
ATOM    342 0O50 MOL     1      30.497  16.419 -27.239  1.00  0.00           O  
ATOM    343 1O50 MOL     1      30.759  14.484 -28.856  1.00  0.00           O  
ATOM    344 2C50 MOL     1      30.793  16.956 -21.390  1.00  0.00           C  
ATOM    345 3C50 MOL     1      32.580  17.399 -22.966  1.00  0.00           C  
ATOM    346 4C50 MOL     1      28.618  13.044 -26.737  1.00  0.00           C  
ATOM    347 NA50 MOL     1      31.235  16.766 -29.361  1.00  0.00          NA  
ATOM    348 6N50 MOL     1      30.782  18.275 -20.999  1.00  0.00           N  
ATOM    349 7O50 MOL     1      29.971  16.112 -20.941  1.00  0.00           O  
ATOM    350 8C50 MOL     1      32.570  18.721 -22.603  1.00  0.00           C  
ATOM    351 0C51 MOL     1      27.110  12.911 -26.494  1.00  0.00           C  
ATOM    352 3C51 MOL     1      31.645  19.141 -21.576  1.00  0.00           C  
ATOM    353 5C51 MOL     1      26.227  13.514 -27.611  1.00  0.00           C  
ATOM    354 7O51 MOL     1      26.716  13.613 -25.275  1.00  0.00           O  
ATOM    355 8N51 MOL     1      31.611  20.442 -21.188  1.00  0.00           N  
ATOM    356 9C51 MOL     1      24.965  13.985 -26.851  1.00  0.00           C  
ATOM    357 1O52 MOL     1      25.925  12.552 -28.615  1.00  0.00           O  
ATOM    358 2C52 MOL     1      25.566  14.437 -25.485  1.00  0.00           C  
ATOM    359 6O52 MOL     1      24.040  12.921 -26.661  1.00  0.00           O  
ATOM    360 7P52 MOL     1      26.718  12.561 -30.063  1.00  0.00           P  
ATOM    361 9N52 MOL     1      25.999  15.870 -25.495  1.00  0.00           N  
ATOM    362 0O53 MOL     1      25.538  12.021 -31.039  1.00  0.00           O  
ATOM    363 1O53 MOL     1      27.153  13.980 -30.428  1.00  0.00           O  
ATOM    364 2O53 MOL     1      27.880  11.577 -30.035  1.00  0.00           O  
ATOM    365 3C53 MOL     1      25.018  16.873 -25.733  1.00  0.00           C  
ATOM    366 4C53 MOL     1      27.291  16.226 -25.237  1.00  0.00           C  
ATOM    367 5C53 MOL     1      24.163  11.904 -30.684  1.00  0.00           C  
ATOM    368 NA53 MOL     1      29.437  13.317 -30.241  1.00  0.00          NA  
ATOM    369 7N53 MOL     1      25.405  18.186 -25.860  1.00  0.00           N  
ATOM    370 8O53 MOL     1      23.813  16.513 -25.830  1.00  0.00           O  
ATOM    371 9C53 MOL     1      27.680  17.539 -25.281  1.00  0.00           C  
ATOM    372 1C54 MOL     1      23.349  13.155 -31.039  1.00  0.00           C  
ATOM    373 4C54 MOL     1      26.697  18.529 -25.645  1.00  0.00           C  
ATOM    374 6C54 MOL     1      23.432  13.638 -32.503  1.00  0.00           C  
ATOM    375 8O54 MOL     1      23.800  14.302 -30.278  1.00  0.00           O  
ATOM    376 9N54 MOL     1      27.059  19.826 -25.787  1.00  0.00           N  
ATOM    377 0C55 MOL     1      23.067  15.153 -32.404  1.00  0.00           C  
ATOM    378 2O55 MOL     1      22.526  12.897 -33.324  1.00  0.00           O  
ATOM    379 3C55 MOL     1      23.226  15.476 -30.875  1.00  0.00           C  
ATOM    380 7O55 MOL     1      21.733  15.411 -32.791  1.00  0.00           O  
ATOM    381 8P55 MOL     1      22.654  12.875 -34.971  1.00  0.00           P  
ATOM    382 9N55 MOL     1      24.068  16.624 -30.578  1.00  0.00           N  
ATOM    383 1O56 MOL     1      21.189  13.466 -35.372  1.00  0.00           O  
ATOM    384 2O56 MOL     1      23.714  13.855 -35.454  1.00  0.00           O  
ATOM    385 3O56 MOL     1      22.878  11.453 -35.465  1.00  0.00           O  
ATOM    386 4C56 MOL     1      25.452  16.702 -30.613  1.00  0.00           C  
ATOM    387 5C56 MOL     1      23.617  17.900 -30.331  1.00  0.00           C  
ATOM    388 6C56 MOL     1      19.979  12.851 -34.920  1.00  0.00           C  
ATOM    389 NA56 MOL     1      24.838  12.136 -36.552  1.00  0.00          NA  
ATOM    390 9N56 MOL     1      25.900  17.942 -30.395  1.00  0.00           N  
ATOM    391 0C57 MOL     1      24.751  18.720 -30.218  1.00  0.00           C  
ATOM    392 1N57 MOL     1      22.322  18.325 -30.208  1.00  0.00           N  
ATOM    393 2C57 MOL     1      18.835  13.863 -35.039  1.00  0.00           C  
ATOM    394 5C57 MOL     1      24.538  20.106 -29.976  1.00  0.00           C  
ATOM    395 6C57 MOL     1      22.228  19.645 -29.957  1.00  0.00           C  
ATOM    396 7C57 MOL     1      18.568  14.397 -36.473  1.00  0.00           C  
ATOM    397 9O57 MOL     1      19.173  15.037 -34.258  1.00  0.00           O  
ATOM    398 0N58 MOL     1      25.550  21.011 -29.863  1.00  0.00           N  
ATOM    399 1N58 MOL     1      23.248  20.539 -29.837  1.00  0.00           N  
ATOM    400 3C58 MOL     1      18.027  15.827 -36.226  1.00  0.00           C  
ATOM    401 5O58 MOL     1      17.655  13.594 -37.192  1.00  0.00           O  
ATOM    402 6C58 MOL     1      18.672  16.242 -34.859  1.00  0.00           C  
ATOM    403 0O59 MOL     1      16.612  15.759 -36.124  1.00  0.00           O  
ATOM    404 1N59 MOL     1      19.788  17.174 -35.013  1.00  0.00           N  
ATOM    405 3C59 MOL     1      21.069  16.877 -35.452  1.00  0.00           C  
ATOM    406 4C59 MOL     1      19.751  18.538 -34.840  1.00  0.00           C  
ATOM    407 6N59 MOL     1      21.842  17.958 -35.562  1.00  0.00           N  
ATOM    408 7C59 MOL     1      21.024  19.024 -35.180  1.00  0.00           C  
ATOM    409 8N59 MOL     1      18.699  19.311 -34.431  1.00  0.00           N  
ATOM    410 9C59 MOL     1      21.234  20.428 -35.110  1.00  0.00           C  
ATOM    411 0C60 MOL     1      19.004  20.623 -34.379  1.00  0.00           C  
ATOM    412 1N60 MOL     1      22.427  21.016 -35.415  1.00  0.00           N  
ATOM    413 2N60 MOL     1      20.192  21.209 -34.695  1.00  0.00           N  
TER
ATOM    414 NA60 MOL     1      43.781  30.839   1.039  1.00  0.00          NA  
ATOM    415 7O60 MOL     1      42.653  29.243   2.237  1.00  0.00           O  
ATOM    416 8O60 MOL     1      41.822  31.621   2.118  1.00  0.00           O  
ATOM    417 9P60 MOL     1      41.465  30.164   2.479  1.00  0.00           P  
ATOM    418 0O61 MOL     1      40.161  29.751   1.633  1.00  0.00           O  
ATOM    419 2C61 MOL     1      39.762  28.372   1.483  1.00  0.00           C  
ATOM    420 3C61 MOL     1      41.720  30.146   5.163  1.00  0.00           C  
ATOM    421 4C61 MOL     1      39.114  28.185   0.091  1.00  0.00           C  
ATOM    422 5C61 MOL     1      38.642  28.030   2.482  1.00  0.00           C  
ATOM    423 9C61 MOL     1      41.214  31.328   6.043  1.00  0.00           C  
ATOM    424 0C62 MOL     1      39.488  26.867  -0.611  1.00  0.00           C  
ATOM    425 2O62 MOL     1      37.677  28.171   0.312  1.00  0.00           O  
ATOM    426 3C62 MOL     1      37.354  28.348   1.700  1.00  0.00           C  
ATOM    427 7O62 MOL     1      40.123  30.860   6.875  1.00  0.00           O  
ATOM    428 8C62 MOL     1      42.309  31.781   7.065  1.00  0.00           C  
ATOM    429 9O62 MOL     1      40.888  26.804  -0.830  1.00  0.00           O  
ATOM    430 2N63 MOL     1      36.214  27.458   2.009  1.00  0.00           N  
ATOM    431 4C63 MOL     1      40.763  30.129   7.926  1.00  0.00           C  
ATOM    432 5C63 MOL     1      41.915  31.060   8.375  1.00  0.00           C  
ATOM    433 7O63 MOL     1      42.333  33.200   7.239  1.00  0.00           O  
ATOM    434 8P63 MOL     1      41.607  25.450  -1.473  1.00  0.00           P  
ATOM    435 9C63 MOL     1      35.025  28.013   2.501  1.00  0.00           C  
ATOM    436 0C64 MOL     1      36.314  26.101   1.753  1.00  0.00           C  
ATOM    437 2N64 MOL     1      41.259  28.899   7.294  1.00  0.00           N  
ATOM    438 5P64 MOL     1      42.674  34.156   5.929  1.00  0.00           P  
ATOM    439 6O64 MOL     1      40.836  24.365  -0.481  1.00  0.00           O  
ATOM    440 7O64 MOL     1      41.105  25.224  -2.897  1.00  0.00           O  
ATOM    441 8O64 MOL     1      43.062  25.528  -1.175  1.00  0.00           O  
ATOM    442 9N64 MOL     1      33.966  27.133   2.707  1.00  0.00           N  
ATOM    443 0O65 MOL     1      34.919  29.229   2.744  1.00  0.00           O  
ATOM    444 1C65 MOL     1      35.282  25.232   1.967  1.00  0.00           C  
ATOM    445 3C65 MOL     1      41.293  27.599   7.745  1.00  0.00           C  
ATOM    446 4C65 MOL     1      41.670  28.867   5.970  1.00  0.00           C  
ATOM    447 5O65 MOL     1      41.417  34.664   5.252  1.00  0.00           O  
ATOM    448 6O65 MOL     1      43.608  33.373   4.998  1.00  0.00           O  
ATOM    449 7O65 MOL     1      43.426  35.391   6.672  1.00  0.00           O  
ATOM    450 8C65 MOL     1      40.357  23.040  -0.694  1.00  0.00           C  
ATOM    451 NA65 MOL     1      41.197  25.548  -5.122  1.00  0.00          NA  
ATOM    452 0C66 MOL     1      34.003  25.757   2.454  1.00  0.00           C  
ATOM    453 2C66 MOL     1      35.405  23.761   1.679  1.00  0.00           C  
ATOM    454 3N66 MOL     1      40.959  27.120   8.979  1.00  0.00           N  
ATOM    455 4C66 MOL     1      41.741  26.816   6.666  1.00  0.00           C  
ATOM    456 5O66 MOL     1      40.885  30.024   3.987  1.00  0.00           O  
ATOM    457 6N66 MOL     1      41.975  27.633   5.555  1.00  0.00           N  
ATOM    458 NA66 MOL     1      41.998  33.518   3.264  1.00  0.00          NA  
ATOM    459 8C66 MOL     1      44.529  35.167   7.550  1.00  0.00           C  
ATOM    460 9C66 MOL     1      38.797  23.030  -0.657  1.00  0.00           C  
ATOM    461 0C67 MOL     1      40.712  22.212   0.557  1.00  0.00           C  
ATOM    462 2O67 MOL     1      32.977  25.071   2.640  1.00  0.00           O  
ATOM    463 6C67 MOL     1      41.095  25.780   9.070  1.00  0.00           C  
ATOM    464 7C67 MOL     1      41.819  25.410   6.867  1.00  0.00           C  
ATOM    465 0C68 MOL     1      45.882  35.632   6.940  1.00  0.00           C  
ATOM    466 1C68 MOL     1      38.154  21.846  -1.417  1.00  0.00           C  
ATOM    467 3O68 MOL     1      38.467  22.925   0.762  1.00  0.00           O  
ATOM    468 4C68 MOL     1      39.652  22.737   1.544  1.00  0.00           C  
ATOM    469 7N68 MOL     1      41.495  24.919   8.098  1.00  0.00           N  
ATOM    470 9N68 MOL     1      42.232  24.545   5.893  1.00  0.00           N  
ATOM    471 1O69 MOL     1      46.934  34.859   7.582  1.00  0.00           O  
ATOM    472 2C69 MOL     1      46.045  35.397   5.422  1.00  0.00           C  
ATOM    473 3O69 MOL     1      36.733  22.017  -1.524  1.00  0.00           O  
ATOM    474 6N69 MOL     1      39.345  21.860   2.685  1.00  0.00           N  
ATOM    475 0C70 MOL     1      47.617  33.998   6.641  1.00  0.00           C  
ATOM    476 1C70 MOL     1      46.824  34.073   5.323  1.00  0.00           C  
ATOM    477 3O70 MOL     1      46.801  36.491   4.861  1.00  0.00           O  
ATOM    478 4P70 MOL     1      35.671  20.989  -0.877  1.00  0.00           P  
ATOM    479 5C70 MOL     1      40.162  21.998   3.850  1.00  0.00           C  
ATOM    480 6C70 MOL     1      38.311  20.971   2.655  1.00  0.00           C  
ATOM    481 7N70 MOL     1      47.683  32.656   7.213  1.00  0.00           N  
ATOM    482 1P71 MOL     1      46.534  36.978   3.324  1.00  0.00           P  
ATOM    483 2O71 MOL     1      35.777  19.677  -1.851  1.00  0.00           O  
ATOM    484 3O71 MOL     1      34.275  21.622  -1.038  1.00  0.00           O  
ATOM    485 4O71 MOL     1      35.993  20.585   0.551  1.00  0.00           O  
ATOM    486 5N71 MOL     1      39.888  21.239   4.968  1.00  0.00           N  
ATOM    487 6O71 MOL     1      41.106  22.828   3.803  1.00  0.00           O  
ATOM    488 7C71 MOL     1      38.040  20.199   3.757  1.00  0.00           C  
ATOM    489 9C71 MOL     1      46.610  31.834   7.527  1.00  0.00           C  
ATOM    490 0C72 MOL     1      48.812  31.954   7.546  1.00  0.00           C  
ATOM    491 1O72 MOL     1      45.046  37.099   3.015  1.00  0.00           O  
ATOM    492 2O72 MOL     1      47.305  38.269   3.076  1.00  0.00           O  
ATOM    493 3O72 MOL     1      47.132  35.723   2.450  1.00  0.00           O  
ATOM    494 4C72 MOL     1      35.658  18.338  -1.318  1.00  0.00           C  
ATOM    495 NA72 MOL     1      33.245  23.554  -1.308  1.00  0.00          NA  
ATOM    496 6C72 MOL     1      38.862  20.365   4.928  1.00  0.00           C  
ATOM    497 9N72 MOL     1      46.993  30.664   8.034  1.00  0.00           N  
ATOM    498 0C73 MOL     1      48.389  30.716   8.055  1.00  0.00           C  
ATOM    499 1N73 MOL     1      50.116  32.387   7.398  1.00  0.00           N  
ATOM    500 NA73 MOL     1      45.324  39.319   2.393  1.00  0.00          NA  
ATOM    501 3C73 MOL     1      48.532  35.631   2.196  1.00  0.00           C  
ATOM    502 4C73 MOL     1      37.059  17.683  -1.185  1.00  0.00           C  
ATOM    503 5C73 MOL     1      34.877  17.424  -2.286  1.00  0.00           C  
ATOM    504 7N73 MOL     1      38.595  19.627   6.044  1.00  0.00           N  
ATOM    505 8C73 MOL     1      49.379  29.756   8.488  1.00  0.00           C  
ATOM    506 9C73 MOL     1      51.028  31.489   7.803  1.00  0.00           C  
ATOM    507 2C74 MOL     1      48.832  34.448   1.271  1.00  0.00           C  
ATOM    508 3C74 MOL     1      37.292  16.960   0.161  1.00  0.00           C  
ATOM    509 5O74 MOL     1      37.163  16.713  -2.255  1.00  0.00           O  
ATOM    510 6C74 MOL     1      35.940  16.517  -2.953  1.00  0.00           C  
ATOM    511 1N75 MOL     1      50.699  30.247   8.321  1.00  0.00           N  
ATOM    512 2O75 MOL     1      49.221  28.611   8.962  1.00  0.00           O  
ATOM    513 3N75 MOL     1      52.364  31.803   7.752  1.00  0.00           N  
ATOM    514 5O75 MOL     1      48.825  33.205   2.025  1.00  0.00           O  
ATOM    515 6C75 MOL     1      47.817  34.170   0.147  1.00  0.00           C  
ATOM    516 7O75 MOL     1      38.459  16.151   0.034  1.00  0.00           O  
ATOM    517 0N76 MOL     1      35.634  15.076  -2.899  1.00  0.00           N  
ATOM    518 5C76 MOL     1      48.681  32.106   1.110  1.00  0.00           C  
ATOM    519 6C76 MOL     1      48.108  32.694  -0.203  1.00  0.00           C  
ATOM    520 8O76 MOL     1      47.995  35.072  -0.945  1.00  0.00           O  
ATOM    521 9P76 MOL     1      39.290  15.531   1.266  1.00  0.00           P  
ATOM    522 0C77 MOL     1      36.123  14.184  -1.954  1.00  0.00           C  
ATOM    523 1C77 MOL     1      34.871  14.334  -3.762  1.00  0.00           C  
ATOM    524 2N77 MOL     1      47.779  31.107   1.737  1.00  0.00           N  
ATOM    525 6P77 MOL     1      46.922  35.114  -2.168  1.00  0.00           P  
ATOM    526 7O77 MOL     1      38.494  14.103   1.411  1.00  0.00           O  
ATOM    527 8O77 MOL     1      40.735  15.278   0.824  1.00  0.00           O  
ATOM    528 9O77 MOL     1      39.224  16.367   2.542  1.00  0.00           O  
ATOM    529 1N78 MOL     1      35.721  12.934  -2.169  1.00  0.00           N  
ATOM    530 2C78 MOL     1      34.914  13.004  -3.306  1.00  0.00           C  
ATOM    531 3N78 MOL     1      34.193  14.772  -4.884  1.00  0.00           N  
ATOM    532 4C78 MOL     1      48.060  29.714   1.634  1.00  0.00           C  
ATOM    533 5C78 MOL     1      46.662  31.535   2.390  1.00  0.00           C  
ATOM    534 6O78 MOL     1      47.168  36.350  -3.025  1.00  0.00           O  
ATOM    535 7O78 MOL     1      45.474  35.017  -1.683  1.00  0.00           O  
ATOM    536 8O78 MOL     1      47.389  33.736  -2.906  1.00  0.00           O  
ATOM    537 9C78 MOL     1      38.984  13.052   2.251  1.00  0.00           C  
ATOM    538 NA79 MOL     1      41.541  16.436   2.654  1.00  0.00          NA  
ATOM    539 1C79 MOL     1      34.260  11.980  -4.067  1.00  0.00           C  
ATOM    540 2C79 MOL     1      33.489  13.814  -5.532  1.00  0.00           C  
ATOM    541 3N79 MOL     1      47.203  28.801   2.185  1.00  0.00           N  
ATOM    542 4O79 MOL     1      49.108  29.342   1.036  1.00  0.00           O  
ATOM    543 5C79 MOL     1      45.762  30.633   2.916  1.00  0.00           C  
ATOM    544 NA79 MOL     1      44.887  36.895  -2.867  1.00  0.00          NA  
ATOM    545 8C79 MOL     1      47.055  33.349  -4.234  1.00  0.00           C  
ATOM    546 9C79 MOL     1      39.619  11.897   1.431  1.00  0.00           C  
ATOM    547 0C80 MOL     1      37.837  12.360   3.014  1.00  0.00           C  
ATOM    548 2N80 MOL     1      33.508  12.490  -5.137  1.00  0.00           N  
ATOM    549 3O80 MOL     1      34.284  10.734  -3.862  1.00  0.00           O  
ATOM    550 4N80 MOL     1      32.735  14.143  -6.613  1.00  0.00           N  
ATOM    551 5C80 MOL     1      46.070  29.222   2.789  1.00  0.00           C  
ATOM    552 9C80 MOL     1      48.323  33.219  -5.104  1.00  0.00           C  
ATOM    553 0C81 MOL     1      41.101  12.075   1.077  1.00  0.00           C  
ATOM    554 2O81 MOL     1      39.455  10.744   2.291  1.00  0.00           O  
ATOM    555 3C81 MOL     1      38.223  10.855   3.021  1.00  0.00           C  
ATOM    556 9N81 MOL     1      45.221  28.296   3.300  1.00  0.00           N  
ATOM    557 1O82 MOL     1      48.571  34.484  -5.766  1.00  0.00           O  
ATOM    558 2C82 MOL     1      49.638  32.917  -4.351  1.00  0.00           C  
ATOM    559 3O82 MOL     1      41.421  11.233  -0.039  1.00  0.00           O  
ATOM    560 6N82 MOL     1      38.441  10.310   4.354  1.00  0.00           N  
ATOM    561 0C83 MOL     1      49.951  34.618  -6.085  1.00  0.00           C  
ATOM    562 1C83 MOL     1      50.723  33.588  -5.224  1.00  0.00           C  
ATOM    563 3O83 MOL     1      49.818  31.509  -4.206  1.00  0.00           O  
ATOM    564 4P83 MOL     1      42.927  11.099  -0.617  1.00  0.00           P  
ATOM    565 5C83 MOL     1      39.544  10.510   5.172  1.00  0.00           C  
ATOM    566 6C83 MOL     1      37.548   9.571   5.087  1.00  0.00           C  
ATOM    567 7N83 MOL     1      50.351  36.026  -5.832  1.00  0.00           N  
ATOM    568 1P84 MOL     1      50.910  30.925  -3.130  1.00  0.00           P  
ATOM    569 2O84 MOL     1      43.201  12.492  -1.405  1.00  0.00           O  
ATOM    570 3O84 MOL     1      42.911   9.898  -1.593  1.00  0.00           O  
ATOM    571 4O84 MOL     1      43.994  10.932   0.438  1.00  0.00           O  
ATOM    572 6N84 MOL     1      39.401   9.937   6.368  1.00  0.00           N  
ATOM    573 7C84 MOL     1      38.139   9.338   6.338  1.00  0.00           C  
ATOM    574 8N84 MOL     1      36.307   9.139   4.657  1.00  0.00           N  
ATOM    575 9C84 MOL     1      51.463  36.507  -6.529  1.00  0.00           C  
ATOM    576 0C85 MOL     1      49.679  36.814  -4.913  1.00  0.00           C  
ATOM    577 1O85 MOL     1      52.331  31.437  -3.758  1.00  0.00           O  
ATOM    578 2O85 MOL     1      50.788  29.409  -3.064  1.00  0.00           O  
ATOM    579 3O85 MOL     1      50.722  31.624  -1.782  1.00  0.00           O  
ATOM    580 4C85 MOL     1      42.401  12.974  -2.505  1.00  0.00           C  
ATOM    581 NA85 MOL     1      44.764   8.980  -0.486  1.00  0.00          NA  
ATOM    582 6C85 MOL     1      37.403   8.589   7.332  1.00  0.00           C  
ATOM    583 7C85 MOL     1      35.637   8.435   5.584  1.00  0.00           C  
ATOM    584 8N85 MOL     1      51.845  37.816  -6.268  1.00  0.00           N  
ATOM    585 9O85 MOL     1      52.078  35.790  -7.345  1.00  0.00           O  
ATOM    586 0C86 MOL     1      50.057  38.102  -4.647  1.00  0.00           C  
ATOM    587 2C86 MOL     1      53.272  30.692  -4.517  1.00  0.00           C  
ATOM    588 NA86 MOL     1      50.351  29.567  -0.730  1.00  0.00          NA  
ATOM    589 4C86 MOL     1      43.338  13.589  -3.583  1.00  0.00           C  
ATOM    590 5C86 MOL     1      41.467  14.125  -2.073  1.00  0.00           C  
ATOM    591 7N86 MOL     1      36.134   8.176   6.851  1.00  0.00           N  
ATOM    592 8O86 MOL     1      37.728   8.282   8.499  1.00  0.00           O  
ATOM    593 9N86 MOL     1      34.409   7.906   5.280  1.00  0.00           N  
ATOM    594 0C87 MOL     1      51.212  38.671  -5.349  1.00  0.00           C  
ATOM    595 2C87 MOL     1      49.312  38.948  -3.649  1.00  0.00           C  
ATOM    596 3C87 MOL     1      52.637  29.808  -5.614  1.00  0.00           C  
ATOM    597 6C87 MOL     1      43.585  12.731  -4.842  1.00  0.00           C  
ATOM    598 8O87 MOL     1      42.719  14.827  -3.987  1.00  0.00           O  
ATOM    599 9C87 MOL     1      41.879  15.339  -2.936  1.00  0.00           C  
ATOM    600 5O88 MOL     1      51.654  39.824  -5.189  1.00  0.00           O  
ATOM    601 9C88 MOL     1      53.598  29.496  -6.810  1.00  0.00           C  
ATOM    602 1O89 MOL     1      51.508  30.515  -6.199  1.00  0.00           O  
ATOM    603 2O89 MOL     1      42.388  12.519  -5.585  1.00  0.00           O  
ATOM    604 5N89 MOL     1      40.759  16.027  -3.563  1.00  0.00           N  
ATOM    605 7C89 MOL     1      53.034  30.367  -7.948  1.00  0.00           C  
ATOM    606 9O89 MOL     1      53.530  28.087  -7.100  1.00  0.00           O  
ATOM    607 0C90 MOL     1      51.542  30.308  -7.616  1.00  0.00           C  
ATOM    608 1P90 MOL     1      41.574  11.086  -5.585  1.00  0.00           P  
ATOM    609 2C90 MOL     1      39.759  15.444  -4.322  1.00  0.00           C  
ATOM    610 3C90 MOL     1      40.476  17.373  -3.534  1.00  0.00           C  
ATOM    611 6P90 MOL     1      53.728  27.404  -8.562  1.00  0.00           P  
ATOM    612 7N90 MOL     1      50.685  31.280  -8.283  1.00  0.00           N  
ATOM    613 9O90 MOL     1      40.917  11.159  -7.075  1.00  0.00           O  
ATOM    614 0O91 MOL     1      42.527   9.911  -5.483  1.00  0.00           O  
ATOM    615 1O91 MOL     1      40.495  11.117  -4.500  1.00  0.00           O  
ATOM    616 3N91 MOL     1      38.863  16.323  -4.772  1.00  0.00           N  
ATOM    617 4C91 MOL     1      39.298  17.556  -4.277  1.00  0.00           C  
ATOM    618 5N91 MOL     1      41.168  18.371  -2.906  1.00  0.00           N  
ATOM    619 6O91 MOL     1      52.246  27.775  -9.199  1.00  0.00           O  
ATOM    620 7O91 MOL     1      53.897  25.899  -8.414  1.00  0.00           O  
ATOM    621 8O91 MOL     1      54.826  28.056  -9.406  1.00  0.00           O  
ATOM    622 9C91 MOL     1      51.046  32.169  -9.268  1.00  0.00           C  
ATOM    623 0C92 MOL     1      49.303  31.256  -8.273  1.00  0.00           C  
ATOM    624 1C92 MOL     1      39.817  12.020  -7.373  1.00  0.00           C  
ATOM    625 NA92 MOL     1      41.637   9.406  -3.328  1.00  0.00          NA  
ATOM    626 3C92 MOL     1      38.745  18.865  -4.324  1.00  0.00           C  
ATOM    627 4C92 MOL     1      40.593  19.579  -3.062  1.00  0.00           C  
ATOM    628 5C92 MOL     1      52.046  27.706 -10.613  1.00  0.00           C  
ATOM    629 NA92 MOL     1      55.540  25.969 -10.175  1.00  0.00          NA  
ATOM    630 8N92 MOL     1      49.987  32.725  -9.868  1.00  0.00           N  
ATOM    631 9C92 MOL     1      48.867  32.161  -9.251  1.00  0.00           C  
ATOM    632 0N93 MOL     1      48.482  30.488  -7.500  1.00  0.00           N  
ATOM    633 1C93 MOL     1      39.232  11.660  -8.757  1.00  0.00           C  
ATOM    634 2C93 MOL     1      40.227  13.503  -7.527  1.00  0.00           C  
ATOM    635 4N93 MOL     1      37.577  19.150  -4.975  1.00  0.00           N  
ATOM    636 5N93 MOL     1      39.433  19.874  -3.711  1.00  0.00           N  
ATOM    637 7C93 MOL     1      50.579  27.361 -10.932  1.00  0.00           C  
ATOM    638 0C94 MOL     1      47.464  32.280  -9.462  1.00  0.00           C  
ATOM    639 1C94 MOL     1      47.173  30.697  -7.754  1.00  0.00           C  
ATOM    640 2C94 MOL     1      38.161  10.562  -8.762  1.00  0.00           C  
ATOM    641 4O94 MOL     1      38.655  12.900  -9.235  1.00  0.00           O  
ATOM    642 5C94 MOL     1      39.413  14.013  -8.741  1.00  0.00           C  
ATOM    643 0C95 MOL     1      49.574  28.555 -10.904  1.00  0.00           C  
ATOM    644 2O95 MOL     1      50.096  26.409  -9.970  1.00  0.00           O  
ATOM    645 3N95 MOL     1      46.917  33.114 -10.396  1.00  0.00           N  
ATOM    646 4N95 MOL     1      46.636  31.538  -8.676  1.00  0.00           N  
ATOM    647 6O95 MOL     1      37.014  11.026  -8.065  1.00  0.00           O  
ATOM    648 9N95 MOL     1      38.475  15.091  -8.416  1.00  0.00           N  
ATOM    649 1C96 MOL     1      48.332  28.011 -10.164  1.00  0.00           C  
ATOM    650 3O96 MOL     1      49.235  28.946 -12.235  1.00  0.00           O  
ATOM    651 4C96 MOL     1      48.677  26.545  -9.803  1.00  0.00           C  
ATOM    652 7P96 MOL     1      35.616  10.164  -8.012  1.00  0.00           P  
ATOM    653 8C96 MOL     1      37.255  14.981  -7.789  1.00  0.00           C  
ATOM    654 9C96 MOL     1      38.676  16.434  -8.648  1.00  0.00           C  
ATOM    655 2P97 MOL     1      49.884  30.224 -13.038  1.00  0.00           P  
ATOM    656 4N97 MOL     1      48.355  26.173  -8.419  1.00  0.00           N  
ATOM    657 5O97 MOL     1      35.198  10.049  -9.603  1.00  0.00           O  
ATOM    658 6O97 MOL     1      34.626  11.029  -7.243  1.00  0.00           O  
ATOM    659 7O97 MOL     1      35.818   8.766  -7.454  1.00  0.00           O  
ATOM    660 9N97 MOL     1      36.663  16.172  -7.629  1.00  0.00           N  
ATOM    661 0C98 MOL     1      37.546  17.113  -8.165  1.00  0.00           C  
ATOM    662 1N98 MOL     1      39.760  17.019  -9.236  1.00  0.00           N  
ATOM    663 2O98 MOL     1      48.888  31.364 -13.187  1.00  0.00           O  
ATOM    664 3O98 MOL     1      51.201  30.646 -12.378  1.00  0.00           O  
ATOM    665 NA98 MOL     1      50.303  32.868 -12.152  1.00  0.00          NA  
ATOM    666 5O98 MOL     1      50.078  29.536 -14.501  1.00  0.00           O  
ATOM    667 6C98 MOL     1      47.364  25.165  -8.176  1.00  0.00           C  
ATOM    668 7C98 MOL     1      49.005  26.776  -7.382  1.00  0.00           C  
ATOM    669 8C98 MOL     1      34.797  11.245 -10.278  1.00  0.00           C  
ATOM    670 NA98 MOL     1      34.455   9.312  -5.587  1.00  0.00          NA  
ATOM    671 0C99 MOL     1      37.513  18.531  -8.326  1.00  0.00           C  
ATOM    672 1C99 MOL     1      39.650  18.359  -9.311  1.00  0.00           C  
ATOM    673 2C99 MOL     1      51.010  28.485 -14.698  1.00  0.00           C  
ATOM    674 3N99 MOL     1      47.081  24.802  -6.873  1.00  0.00           N  
ATOM    675 4O99 MOL     1      46.791  24.658  -9.168  1.00  0.00           O  
ATOM    676 5C99 MOL     1      48.726  26.430  -6.086  1.00  0.00           C  
ATOM    677 7C99 MOL     1      33.798  10.971 -11.422  1.00  0.00           C  
ATOM    678 8C99 MOL     1      35.957  11.948 -11.010  1.00  0.00           C  
ATOM    679 0N10 MOL     1      36.464  19.316  -7.965  1.00  0.00           N  
ATOM    680 0N10 MOL     1      38.603  19.125  -8.900  1.00  0.00           N  
ATOM    681 0C10 MOL     1      50.695  27.737 -16.005  1.00  0.00           C  
ATOM    682 0C10 MOL     1      47.731  25.408  -5.862  1.00  0.00           C  
ATOM    683 0C10 MOL     1      32.314  10.894 -11.037  1.00  0.00           C  
ATOM    684 1O10 MOL     1      33.987  12.090 -12.335  1.00  0.00           O  
ATOM    685 1C10 MOL     1      35.238  12.742 -12.111  1.00  0.00           C  
ATOM    686 1O10 MOL     1      51.746  26.747 -16.215  1.00  0.00           O  
ATOM    687 1C10 MOL     1      49.357  26.938 -16.007  1.00  0.00           C  
ATOM    688 1N10 MOL     1      47.437  25.035  -4.583  1.00  0.00           N  
ATOM    689 2O10 MOL     1      31.992  11.930 -10.115  1.00  0.00           O  
ATOM    690 2N10 MOL     1      34.970  14.153 -11.706  1.00  0.00           N  
ATOM    691 2C10 MOL     1      51.210  25.418 -16.220  1.00  0.00           C  
ATOM    692 2C10 MOL     1      49.746  25.582 -16.635  1.00  0.00           C  
ATOM    693 2O10 MOL     1      48.332  27.577 -16.763  1.00  0.00           O  
ATOM    694 3P10 MOL     1      30.486  11.990  -9.412  1.00  0.00           P  
ATOM    695 3C10 MOL     1      35.856  15.143 -12.146  1.00  0.00           C  
ATOM    696 3C10 MOL     1      33.924  14.453 -10.851  1.00  0.00           C  
ATOM    697 3N10 MOL     1      51.371  24.852 -14.857  1.00  0.00           N  
ATOM    698 3P10 MOL     1      47.199  28.539 -16.047  1.00  0.00           P  
ATOM    699 3O10 MOL     1      29.566  12.663 -10.613  1.00  0.00           O  
ATOM    700 4O10 MOL     1      29.950  10.592  -9.263  1.00  0.00           O  
ATOM    701 4O10 MOL     1      30.619  12.907  -8.227  1.00  0.00           O  
ATOM    702 4N10 MOL     1      35.621  16.435 -11.690  1.00  0.00           N  
ATOM    703 4O10 MOL     1      36.805  14.877 -12.909  1.00  0.00           O  
ATOM    704 4C10 MOL     1      33.684  15.724 -10.407  1.00  0.00           C  
ATOM    705 4C10 MOL     1      50.457  24.112 -14.124  1.00  0.00           C  
ATOM    706 4C10 MOL     1      52.464  25.013 -14.034  1.00  0.00           C  
ATOM    707 4O10 MOL     1      47.139  28.270 -14.552  1.00  0.00           O  
ATOM    708 4O10 MOL     1      45.874  28.370 -16.781  1.00  0.00           O  
ATOM    709 5O10 MOL     1      47.819  30.031 -16.306  1.00  0.00           O  
ATOM    710 5C10 MOL     1      29.658  14.031 -10.996  1.00  0.00           C  
ATOM    711 5C10 MOL     1      34.582  16.803 -10.828  1.00  0.00           C  
ATOM    712 5C10 MOL     1      32.525  16.058  -9.509  1.00  0.00           C  
ATOM    713 5N10 MOL     1      50.886  23.812 -12.898  1.00  0.00           N  
ATOM    714 5C10 MOL     1      52.157  24.377 -12.819  1.00  0.00           C  
ATOM    715 5N10 MOL     1      53.636  25.676 -14.279  1.00  0.00           N  
ATOM    716 NA10 MOL     1      44.820  27.956 -14.657  1.00  0.00          NA  
ATOM    717 6C10 MOL     1      47.558  30.754 -17.501  1.00  0.00           C  
ATOM    718 6C10 MOL     1      28.299  14.544 -11.541  1.00  0.00           C  
ATOM    719 6C10 MOL     1      30.628  14.256 -12.179  1.00  0.00           C  
ATOM    720 6O10 MOL     1      34.471  17.993 -10.471  1.00  0.00           O  
ATOM    721 6C10 MOL     1      53.071  24.505 -11.740  1.00  0.00           C  
ATOM    722 6C10 MOL     1      54.466  25.706 -13.228  1.00  0.00           C  
ATOM    723 7C10 MOL     1      48.861  31.046 -18.266  1.00  0.00           C  
ATOM    724 7C10 MOL     1      27.354  15.185 -10.486  1.00  0.00           C  
ATOM    725 7O10 MOL     1      28.644  15.533 -12.546  1.00  0.00           O  
ATOM    726 7C10 MOL     1      30.002  15.419 -12.974  1.00  0.00           C  
ATOM    727 7N10 MOL     1      52.824  23.992 -10.502  1.00  0.00           N  
ATOM    728 8N10 MOL     1      54.234  25.185 -11.982  1.00  0.00           N  
ATOM    729 8O10 MOL     1      49.576  29.812 -18.488  1.00  0.00           O  
ATOM    730 8C10 MOL     1      48.645  31.643 -19.683  1.00  0.00           C  
ATOM    731 8O10 MOL     1      26.635  16.265 -11.048  1.00  0.00           O  
ATOM    732 8N10 MOL     1      30.650  16.720 -12.743  1.00  0.00           N  
ATOM    733 9C10 MOL     1      50.419  29.949 -19.629  1.00  0.00           C  
ATOM    734 9C10 MOL     1      49.704  30.951 -20.577  1.00  0.00           C  
ATOM    735 9O10 MOL     1      48.793  33.067 -19.631  1.00  0.00           O  
ATOM    736 9P10 MOL     1      24.991  16.435 -11.058  1.00  0.00           P  
ATOM    737 9C10 MOL     1      30.128  17.777 -12.012  1.00  0.00           C  
ATOM    738 9C10 MOL     1      31.845  17.161 -13.257  1.00  0.00           C  
ATOM    739 9N10 MOL     1      50.620  28.615 -20.182  1.00  0.00           N  
ATOM    740 0P11 MOL     1      48.061  34.035 -20.711  1.00  0.00           P  
ATOM    741 0O11 MOL     1      24.709  16.274 -12.689  1.00  0.00           O  
ATOM    742 0O11 MOL     1      24.710  17.887 -10.702  1.00  0.00           O  
ATOM    743 0O11 MOL     1      24.298  15.306 -10.359  1.00  0.00           O  
ATOM    744 0N11 MOL     1      30.913  18.853 -12.035  1.00  0.00           N  
ATOM    745 0C11 MOL     1      32.009  18.487 -12.820  1.00  0.00           C  
ATOM    746 1N11 MOL     1      32.719  16.437 -14.048  1.00  0.00           N  
ATOM    747 1C11 MOL     1      49.781  27.524 -20.040  1.00  0.00           C  
ATOM    748 1C11 MOL     1      51.681  28.185 -20.944  1.00  0.00           C  
ATOM    749 1O11 MOL     1      46.498  33.691 -20.324  1.00  0.00           O  
ATOM    750 1O11 MOL     1      48.416  35.491 -20.454  1.00  0.00           O  
ATOM    751 1O11 MOL     1      48.350  33.609 -22.155  1.00  0.00           O  
ATOM    752 1C11 MOL     1      24.903  17.333 -13.621  1.00  0.00           C  
ATOM    753 NA11 MOL     1      25.088  19.070  -8.837  1.00  0.00          NA  
ATOM    754 1C11 MOL     1      33.179  19.222 -13.235  1.00  0.00           C  
ATOM    755 1C11 MOL     1      33.816  17.131 -14.412  1.00  0.00           C  
ATOM    756 2N11 MOL     1      50.239  26.432 -20.655  1.00  0.00           N  
ATOM    757 2C11 MOL     1      51.445  26.831 -21.239  1.00  0.00           C  
ATOM    758 2N11 MOL     1      52.773  28.897 -21.355  1.00  0.00           N  
ATOM    759 2C11 MOL     1      45.434  34.515 -20.803  1.00  0.00           C  
ATOM    760 NA11 MOL     1      49.036  35.724 -22.714  1.00  0.00          NA  
ATOM    761 2C11 MOL     1      24.457  16.849 -15.030  1.00  0.00           C  
ATOM    762 2C11 MOL     1      26.388  17.747 -13.813  1.00  0.00           C  
ATOM    763 2N11 MOL     1      34.045  18.445 -14.035  1.00  0.00           N  
ATOM    764 3O11 MOL     1      33.495  20.412 -12.985  1.00  0.00           O  
ATOM    765 3N11 MOL     1      34.763  16.550 -15.210  1.00  0.00           N  
ATOM    766 3C11 MOL     1      52.414  26.154 -22.026  1.00  0.00           C  
ATOM    767 3C11 MOL     1      53.630  28.160 -22.090  1.00  0.00           C  
ATOM    768 3C11 MOL     1      44.087  33.812 -20.568  1.00  0.00           C  
ATOM    769 3C11 MOL     1      23.017  17.174 -15.437  1.00  0.00           C  
ATOM    770 3O11 MOL     1      25.377  17.455 -15.952  1.00  0.00           O  
ATOM    771 4C11 MOL     1      26.670  17.524 -15.317  1.00  0.00           C  
ATOM    772 4N11 MOL     1      52.306  24.831 -22.358  1.00  0.00           N  
ATOM    773 4N11 MOL     1      53.510  26.851 -22.441  1.00  0.00           N  
ATOM    774 4C11 MOL     1      43.942  33.111 -19.190  1.00  0.00           C  
ATOM    775 5O11 MOL     1      43.932  32.782 -21.568  1.00  0.00           O  
ATOM    776 5O11 MOL     1      22.705  18.538 -15.150  1.00  0.00           O  
ATOM    777 5N11 MOL     1      27.438  18.571 -15.967  1.00  0.00           N  
ATOM    778 5C11 MOL     1      43.552  31.651 -19.506  1.00  0.00           C  
ATOM    779 6O11 MOL     1      42.919  33.796 -18.434  1.00  0.00           O  
ATOM    780 6C11 MOL     1      43.285  31.627 -21.031  1.00  0.00           C  
ATOM    781 6P11 MOL     1      21.197  19.080 -15.469  1.00  0.00           P  
ATOM    782 6C11 MOL     1      27.081  19.904 -16.116  1.00  0.00           C  
ATOM    783 6C11 MOL     1      28.664  18.431 -16.567  1.00  0.00           C  
ATOM    784 6P11 MOL     1      42.834  33.749 -16.819  1.00  0.00           P  
ATOM    785 7N11 MOL     1      43.838  30.452 -21.722  1.00  0.00           N  
ATOM    786 7O11 MOL     1      21.128  18.994 -17.106  1.00  0.00           O  
ATOM    787 7O11 MOL     1      21.044  20.509 -14.969  1.00  0.00           O  
ATOM    788 7O11 MOL     1      20.131  18.134 -14.920  1.00  0.00           O  
ATOM    789 7N11 MOL     1      28.003  20.609 -16.770  1.00  0.00           N  
ATOM    790 7C11 MOL     1      29.021  19.696 -17.065  1.00  0.00           C  
ATOM    791 7N11 MOL     1      29.391  17.263 -16.659  1.00  0.00           N  
ATOM    792 7O11 MOL     1      41.801  32.410 -16.717  1.00  0.00           O  
ATOM    793 7O11 MOL     1      44.137  33.380 -16.147  1.00  0.00           O  
ATOM    794 8O11 MOL     1      42.151  34.971 -16.257  1.00  0.00           O  
ATOM    795 8C11 MOL     1      42.954  29.392 -22.108  1.00  0.00           C  
ATOM    796 8C11 MOL     1      45.172  30.384 -21.993  1.00  0.00           C  
ATOM    797 8C11 MOL     1      21.526  20.074 -17.961  1.00  0.00           C  
ATOM    798 NA11 MOL     1      19.057  19.881 -13.862  1.00  0.00          NA  
ATOM    799 8C11 MOL     1      30.277  19.836 -17.760  1.00  0.00           C  
ATOM    800 8C11 MOL     1      30.561  17.414 -17.313  1.00  0.00           C  
ATOM    801 8C11 MOL     1      41.163  31.864 -15.325  1.00  0.00           C  
ATOM    802 NA11 MOL     1      43.764  35.025 -14.520  1.00  0.00          NA  
ATOM    803 9N11 MOL     1      43.470  28.293 -22.765  1.00  0.00           N  
ATOM    804 9O11 MOL     1      41.739  29.517 -21.826  1.00  0.00           O  
ATOM    805 9C11 MOL     1      45.696  29.294 -22.637  1.00  0.00           C  
ATOM    806 9C11 MOL     1      20.672  20.013 -19.264  1.00  0.00           C  
ATOM    807 9C11 MOL     1      22.988  19.920 -18.444  1.00  0.00           C  
ATOM    808 9N11 MOL     1      30.989  18.625 -17.826  1.00  0.00           N  
ATOM    809 9O11 MOL     1      30.783  20.861 -18.295  1.00  0.00           O  
ATOM    810 9N11 MOL     1      31.406  16.349 -17.461  1.00  0.00           N  
ATOM    811 0C12 MOL     1      39.752  32.513 -15.386  1.00  0.00           C  
ATOM    812 0C12 MOL     1      44.791  28.237 -23.020  1.00  0.00           C  
ATOM    813 0C12 MOL     1      19.558  21.058 -19.399  1.00  0.00           C  
ATOM    814 0O12 MOL     1      21.617  20.151 -20.351  1.00  0.00           O  
ATOM    815 0C12 MOL     1      22.837  19.540 -19.936  1.00  0.00           C  
ATOM    816 1C12 MOL     1      38.706  31.770 -14.502  1.00  0.00           C  
ATOM    817 1O12 MOL     1      39.253  32.410 -16.768  1.00  0.00           O  
ATOM    818 1N12 MOL     1      45.284  27.142 -23.666  1.00  0.00           N  
ATOM    819 1O12 MOL     1      20.006  22.343 -18.962  1.00  0.00           O  
ATOM    820 2N12 MOL     1      23.908  20.001 -20.803  1.00  0.00           N  
ATOM    821 2C12 MOL     1      37.540  31.425 -15.461  1.00  0.00           C  
ATOM    822 2O12 MOL     1      38.251  32.615 -13.426  1.00  0.00           O  
ATOM    823 2C12 MOL     1      38.132  31.536 -16.873  1.00  0.00           C  
ATOM    824 2P12 MOL     1      18.942  23.589 -18.897  1.00  0.00           P  
ATOM    825 2C12 MOL     1      23.854  20.993 -21.769  1.00  0.00           C  
ATOM    826 3C12 MOL     1      25.184  19.498 -20.838  1.00  0.00           C  
ATOM    827 3P12 MOL     1      38.092  32.280 -11.857  1.00  0.00           P  
ATOM    828 3N12 MOL     1      38.574  30.232 -17.411  1.00  0.00           N  
ATOM    829 3O12 MOL     1      18.519  23.777 -20.470  1.00  0.00           O  
ATOM    830 3O12 MOL     1      19.662  24.815 -18.350  1.00  0.00           O  
ATOM    831 3O12 MOL     1      17.692  23.219 -18.107  1.00  0.00           O  
ATOM    832 4N12 MOL     1      25.013  21.143 -22.411  1.00  0.00           N  
ATOM    833 4C12 MOL     1      25.875  20.206 -21.834  1.00  0.00           C  
ATOM    834 4N12 MOL     1      25.672  18.477 -20.047  1.00  0.00           N  
ATOM    835 4O12 MOL     1      36.457  32.071 -11.682  1.00  0.00           O  
ATOM    836 4O12 MOL     1      38.666  33.380 -11.019  1.00  0.00           O  
ATOM    837 4O12 MOL     1      38.577  30.868 -11.444  1.00  0.00           O  
ATOM    838 4C12 MOL     1      39.573  29.412 -16.906  1.00  0.00           C  
ATOM    839 4C12 MOL     1      38.035  29.577 -18.490  1.00  0.00           C  
ATOM    840 4C12 MOL     1      19.293  24.583 -21.376  1.00  0.00           C  
ATOM    841 NA12 MOL     1      18.033  25.032 -16.686  1.00  0.00          NA  
ATOM    842 5C12 MOL     1      27.260  19.878 -22.090  1.00  0.00           C  
ATOM    843 5C12 MOL     1      26.963  18.187 -20.291  1.00  0.00           C  
ATOM    844 5C12 MOL     1      35.411  32.747 -12.380  1.00  0.00           C  
ATOM    845 NA12 MOL     1      39.957  31.904  -9.708  1.00  0.00          NA  
ATOM    846 5N12 MOL     1      39.688  28.285 -17.613  1.00  0.00           N  
ATOM    847 5C12 MOL     1      38.730  28.371 -18.609  1.00  0.00           C  
ATOM    848 5N12 MOL     1      37.004  29.984 -19.311  1.00  0.00           N  
ATOM    849 5C12 MOL     1      18.477  24.753 -22.690  1.00  0.00           C  
ATOM    850 5C12 MOL     1      20.599  23.883 -21.802  1.00  0.00           C  
ATOM    851 6N12 MOL     1      27.725  18.850 -21.237  1.00  0.00           N  
ATOM    852 6O12 MOL     1      28.045  20.358 -22.939  1.00  0.00           O  
ATOM    853 6N12 MOL     1      27.601  17.219 -19.558  1.00  0.00           N  
ATOM    854 6C12 MOL     1      34.216  31.813 -12.680  1.00  0.00           C  
ATOM    855 6C12 MOL     1      38.397  27.431 -19.630  1.00  0.00           C  
ATOM    856 6C12 MOL     1      36.705  29.100 -20.281  1.00  0.00           C  
ATOM    857 6C12 MOL     1      18.116  26.197 -23.061  1.00  0.00           C  
ATOM    858 7O12 MOL     1      19.293  24.204 -23.753  1.00  0.00           O  
ATOM    859 7C12 MOL     1      20.279  23.313 -23.197  1.00  0.00           C  
ATOM    860 7C12 MOL     1      33.864  30.733 -11.638  1.00  0.00           C  
ATOM    861 8O12 MOL     1      34.452  31.045 -13.903  1.00  0.00           O  
ATOM    862 8N12 MOL     1      37.356  27.881 -20.452  1.00  0.00           N  
ATOM    863 8O12 MOL     1      38.925  26.305 -19.818  1.00  0.00           O  
ATOM    864 8N12 MOL     1      35.719  29.397 -21.182  1.00  0.00           N  
ATOM    865 8O12 MOL     1      19.307  26.977 -23.147  1.00  0.00           O  
ATOM    866 8N12 MOL     1      21.415  23.266 -24.096  1.00  0.00           N  
ATOM    867 8C12 MOL     1      33.132  29.677 -12.485  1.00  0.00           C  
ATOM    868 9O12 MOL     1      33.097  31.262 -10.570  1.00  0.00           O  
ATOM    869 9C12 MOL     1      33.988  29.691 -13.757  1.00  0.00           C  
ATOM    870 9P12 MOL     1      19.336  28.411 -23.931  1.00  0.00           P  
ATOM    871 9C12 MOL     1      22.225  24.326 -24.479  1.00  0.00           C  
ATOM    872 9C12 MOL     1      21.936  22.147 -24.694  1.00  0.00           C  
ATOM    873 0P13 MOL     1      33.137  30.654  -9.083  1.00  0.00           P  
ATOM    874 0N13 MOL     1      35.188  28.843 -13.600  1.00  0.00           N  
ATOM    875 0O13 MOL     1      18.668  28.024 -25.381  1.00  0.00           O  
ATOM    876 0O13 MOL     1      20.793  28.838 -24.066  1.00  0.00           O  
ATOM    877 0O13 MOL     1      18.465  29.462 -23.253  1.00  0.00           O  
ATOM    878 0N13 MOL     1      23.213  23.946 -25.287  1.00  0.00           N  
ATOM    879 0C13 MOL     1      23.053  22.565 -25.435  1.00  0.00           C  
ATOM    880 1N13 MOL     1      21.462  20.859 -24.553  1.00  0.00           N  
ATOM    881 1O13 MOL     1      32.089  29.406  -9.242  1.00  0.00           O  
ATOM    882 1O13 MOL     1      32.682  31.687  -8.095  1.00  0.00           O  
ATOM    883 1O13 MOL     1      34.532  30.029  -8.743  1.00  0.00           O  
ATOM    884 1C13 MOL     1      36.429  29.332 -13.263  1.00  0.00           C  
ATOM    885 1C13 MOL     1      35.309  27.471 -13.632  1.00  0.00           C  
ATOM    886 1C13 MOL     1      19.465  27.653 -26.511  1.00  0.00           C  
ATOM    887 NA13 MOL     1      20.326  30.859 -23.013  1.00  0.00          NA  
ATOM    888 1C13 MOL     1      23.849  21.569 -26.108  1.00  0.00           C  
ATOM    889 1C13 MOL     1      22.200  19.946 -25.213  1.00  0.00           C  
ATOM    890 2C13 MOL     1      31.711  28.679  -8.074  1.00  0.00           C  
ATOM    891 NA13 MOL     1      34.369  31.197  -6.626  1.00  0.00          NA  
ATOM    892 2N13 MOL     1      37.338  28.366 -13.131  1.00  0.00           N  
ATOM    893 2C13 MOL     1      36.655  27.181 -13.362  1.00  0.00           C  
ATOM    894 2N13 MOL     1      34.341  26.525 -13.824  1.00  0.00           N  
ATOM    895 2C13 MOL     1      18.547  27.439 -27.734  1.00  0.00           C  
ATOM    896 2C13 MOL     1      20.191  26.298 -26.351  1.00  0.00           C  
ATOM    897 2N13 MOL     1      23.316  20.272 -25.963  1.00  0.00           N  
ATOM    898 3O13 MOL     1      24.913  21.715 -26.761  1.00  0.00           O  
ATOM    899 3N13 MOL     1      21.837  18.625 -25.188  1.00  0.00           N  
ATOM    900 3C13 MOL     1      31.349  27.231  -8.423  1.00  0.00           C  
ATOM    901 3C13 MOL     1      37.058  25.826 -13.291  1.00  0.00           C  
ATOM    902 3C13 MOL     1      34.793  25.271 -13.653  1.00  0.00           C  
ATOM    903 3C13 MOL     1      18.222  28.695 -28.546  1.00  0.00           C  
ATOM    904 3O13 MOL     1      19.258  26.482 -28.552  1.00  0.00           O  
ATOM    905 4C13 MOL     1      19.953  25.559 -27.694  1.00  0.00           C  
ATOM    906 4C13 MOL     1      32.217  26.524  -9.497  1.00  0.00           C  
ATOM    907 4O13 MOL     1      29.993  27.191  -8.956  1.00  0.00           O  
ATOM    908 4N13 MOL     1      38.348  25.446 -13.090  1.00  0.00           N  
ATOM    909 5N13 MOL     1      36.078  24.877 -13.400  1.00  0.00           N  
ATOM    910 5O13 MOL     1      19.422  29.292 -29.029  1.00  0.00           O  
ATOM    911 5N13 MOL     1      21.191  25.143 -28.379  1.00  0.00           N  
ATOM    912 5C13 MOL     1      31.222  25.538 -10.139  1.00  0.00           C  
ATOM    913 5O13 MOL     1      33.365  25.956  -8.861  1.00  0.00           O  
ATOM    914 6C13 MOL     1      29.868  26.265 -10.057  1.00  0.00           C  
ATOM    915 6P13 MOL     1      19.349  30.626 -29.975  1.00  0.00           P  
ATOM    916 6C13 MOL     1      21.485  23.774 -28.485  1.00  0.00           C  
ATOM    917 6C13 MOL     1      22.054  26.100 -28.886  1.00  0.00           C  
ATOM    918 6P13 MOL     1      34.298  24.584  -9.180  1.00  0.00           P  
ATOM    919 6N13 MOL     1      29.523  27.051 -11.240  1.00  0.00           N  
ATOM    920 7O13 MOL     1      18.438  30.117 -31.244  1.00  0.00           O  
ATOM    921 7O13 MOL     1      20.769  30.979 -30.400  1.00  0.00           O  
ATOM    922 7O13 MOL     1      18.614  31.775 -29.296  1.00  0.00           O  
ATOM    923 7N13 MOL     1      22.677  23.440 -29.112  1.00  0.00           N  
ATOM    924 7O13 MOL     1      20.714  22.904 -28.036  1.00  0.00           O  
ATOM    925 7C13 MOL     1      23.230  25.776 -29.500  1.00  0.00           C  
ATOM    926 7O13 MOL     1      33.172  23.522  -9.746  1.00  0.00           O  
ATOM    927 7O13 MOL     1      34.867  24.181  -7.861  1.00  0.00           O  
ATOM    928 8O13 MOL     1      35.191  24.926 -10.366  1.00  0.00           O  
ATOM    929 8C13 MOL     1      29.935  28.346 -11.528  1.00  0.00           C  
ATOM    930 8C13 MOL     1      28.737  26.653 -12.292  1.00  0.00           C  
ATOM    931 8C13 MOL     1      19.019  29.449 -32.366  1.00  0.00           C  
ATOM    932 NA13 MOL     1      20.479  33.156 -29.615  1.00  0.00          NA  
ATOM    933 8C13 MOL     1      23.599  24.357 -29.626  1.00  0.00           C  
ATOM    934 8C13 MOL     1      24.158  26.824 -30.054  1.00  0.00           C  
ATOM    935 8C13 MOL     1      33.092  22.181  -9.266  1.00  0.00           C  
ATOM    936 NA13 MOL     1      36.492  23.416 -11.454  1.00  0.00          NA  
ATOM    937 9N13 MOL     1      29.458  28.781 -12.694  1.00  0.00           N  
ATOM    938 9C13 MOL     1      28.696  27.724 -13.198  1.00  0.00           C  
ATOM    939 9N13 MOL     1      28.106  25.430 -12.417  1.00  0.00           N  
ATOM    940 9C13 MOL     1      19.296  27.947 -32.097  1.00  0.00           C  
ATOM    941 9C13 MOL     1      18.023  29.447 -33.553  1.00  0.00           C  
ATOM    942 9O13 MOL     1      24.648  23.939 -30.156  1.00  0.00           O  
ATOM    943 0C14 MOL     1      32.251  22.130  -7.986  1.00  0.00           C  
ATOM    944 0C14 MOL     1      27.925  27.585 -14.413  1.00  0.00           C  
ATOM    945 0C14 MOL     1      27.395  25.311 -13.549  1.00  0.00           C  
ATOM    946 0C14 MOL     1      18.712  27.202 -33.323  1.00  0.00           C  
ATOM    947 0C14 MOL     1      18.174  30.598 -34.563  1.00  0.00           C  
ATOM    948 1O14 MOL     1      18.274  28.208 -34.247  1.00  0.00           O  
ATOM    949 1C14 MOL     1      32.016  20.744  -7.344  1.00  0.00           C  
ATOM    950 1O14 MOL     1      30.908  22.587  -8.298  1.00  0.00           O  
ATOM    951 1N14 MOL     1      27.299  26.314 -14.498  1.00  0.00           N  
ATOM    952 1O14 MOL     1      27.753  28.401 -15.342  1.00  0.00           O  
ATOM    953 1N14 MOL     1      26.680  24.162 -13.787  1.00  0.00           N  
ATOM    954 1N14 MOL     1      19.691  26.352 -34.027  1.00  0.00           N  
ATOM    955 2O14 MOL     1      17.895  31.849 -33.972  1.00  0.00           O  
ATOM    956 2C14 MOL     1      30.711  20.969  -6.544  1.00  0.00           C  
ATOM    957 2O14 MOL     1      33.127  20.355  -6.541  1.00  0.00           O  
ATOM    958 2C14 MOL     1      30.012  22.147  -7.262  1.00  0.00           C  
ATOM    959 3C14 MOL     1      19.529  24.960 -34.007  1.00  0.00           C  
ATOM    960 3C14 MOL     1      20.760  26.939 -34.682  1.00  0.00           C  
ATOM    961 3P14 MOL     1      33.236  18.899  -5.785  1.00  0.00           P  
ATOM    962 3N14 MOL     1      28.727  21.781  -7.851  1.00  0.00           N  
ATOM    963 3N14 MOL     1      20.499  24.213 -34.661  1.00  0.00           N  
ATOM    964 3O14 MOL     1      18.566  24.423 -33.425  1.00  0.00           O  
ATOM    965 4C14 MOL     1      21.717  26.210 -35.327  1.00  0.00           C  
ATOM    966 4O14 MOL     1      32.332  19.099  -4.426  1.00  0.00           O  
ATOM    967 4O14 MOL     1      32.603  17.758  -6.567  1.00  0.00           O  
ATOM    968 4O14 MOL     1      34.711  18.699  -5.454  1.00  0.00           O  
ATOM    969 NA14 MOL     1      34.751  16.568  -6.339  1.00  0.00          NA  
ATOM    970 4C14 MOL     1      28.414  20.600  -8.519  1.00  0.00           C  
ATOM    971 4C14 MOL     1      27.532  22.413  -7.600  1.00  0.00           C  
ATOM    972 4C14 MOL     1      21.611  24.745 -35.320  1.00  0.00           C  
ATOM    973 5C14 MOL     1      22.876  26.856 -36.035  1.00  0.00           C  
ATOM    974 5C14 MOL     1      32.538  20.195  -3.530  1.00  0.00           C  
ATOM    975 5N14 MOL     1      27.099  20.463  -8.691  1.00  0.00           N  
ATOM    976 5C14 MOL     1      26.530  21.591  -8.124  1.00  0.00           C  
ATOM    977 5N14 MOL     1      27.329  23.604  -6.941  1.00  0.00           N  
ATOM    978 5O14 MOL     1      22.436  23.975 -35.855  1.00  0.00           O  
ATOM    979 6C14 MOL     1      31.345  20.291  -2.558  1.00  0.00           C  
ATOM    980 6C14 MOL     1      25.152  21.879  -7.867  1.00  0.00           C  
ATOM    981 6C14 MOL     1      26.023  23.917  -6.796  1.00  0.00           C  
ATOM    982 6C14 MOL     1      31.171  19.085  -1.597  1.00  0.00           C  
ATOM    983 6O14 MOL     1      30.112  20.366  -3.332  1.00  0.00           O  
ATOM    984 6N14 MOL     1      24.979  23.098  -7.212  1.00  0.00           N  
ATOM    985 6O14 MOL     1      24.168  21.139  -8.140  1.00  0.00           O  
ATOM    986 7N14 MOL     1      25.664  25.071  -6.160  1.00  0.00           N  
ATOM    987 7C14 MOL     1      30.000  18.284  -2.184  1.00  0.00           C  
ATOM    988 7O14 MOL     1      30.810  19.579  -0.290  1.00  0.00           O  
ATOM    989 7C14 MOL     1      29.174  19.348  -2.926  1.00  0.00           C  
ATOM    990 8P14 MOL     1      31.247  18.840   1.100  1.00  0.00           P  
ATOM    991 8N14 MOL     1      28.481  18.854  -4.133  1.00  0.00           N  
ATOM    992 8O14 MOL     1      30.624  17.315   0.975  1.00  0.00           O  
ATOM    993 8O14 MOL     1      30.673  19.632   2.227  1.00  0.00           O  
ATOM    994 8O14 MOL     1      32.777  18.603   1.009  1.00  0.00           O  
ATOM    995 8C14 MOL     1      27.096  19.046  -4.258  1.00  0.00           C  
ATOM    996 8C14 MOL     1      29.200  18.223  -5.135  1.00  0.00           C  
ATOM    997 8C14 MOL     1      29.515  16.951   1.814  1.00  0.00           C  
ATOM    998 NA14 MOL     1      33.752  20.636   1.151  1.00  0.00          NA  
ATOM    999 9N14 MOL     1      26.513  18.632  -5.450  1.00  0.00           N  
ATOM   1000 9O14 MOL     1      26.421  19.579  -3.355  1.00  0.00           O  
ATOM   1001 9C14 MOL     1      28.619  17.764  -6.284  1.00  0.00           C  
ATOM   1002 9C14 MOL     1      28.738  15.740   1.288  1.00  0.00           C  
ATOM   1003 9C14 MOL     1      27.187  17.998  -6.496  1.00  0.00           C  
ATOM   1004 9C14 MOL     1      29.425  17.072  -7.350  1.00  0.00           C  
ATOM   1005 0C15 MOL     1      29.487  14.670   0.463  1.00  0.00           C  
ATOM   1006 0O15 MOL     1      27.688  16.154   0.374  1.00  0.00           O  
ATOM   1007 0O15 MOL     1      26.579  17.693  -7.545  1.00  0.00           O  
ATOM   1008 0C15 MOL     1      28.317  13.910  -0.198  1.00  0.00           C  
ATOM   1009 0O15 MOL     1      30.298  13.820   1.255  1.00  0.00           O  
ATOM   1010 1C15 MOL     1      27.197  14.971  -0.314  1.00  0.00           C  
ATOM   1011 1P15 MOL     1      31.944  13.795   1.065  1.00  0.00           P  
ATOM   1012 1N15 MOL     1      26.887  15.323  -1.690  1.00  0.00           N  
ATOM   1013 1O15 MOL     1      32.188  12.186   0.972  1.00  0.00           O  
ATOM   1014 1O15 MOL     1      32.352  14.436  -0.254  1.00  0.00           O  
ATOM   1015 1O15 MOL     1      32.569  14.436   2.298  1.00  0.00           O  
ATOM   1016 1C15 MOL     1      27.802  15.650  -2.680  1.00  0.00           C  
ATOM   1017 2C15 MOL     1      25.661  15.268  -2.303  1.00  0.00           C  
ATOM   1018 2C15 MOL     1      31.503  11.271   1.825  1.00  0.00           C  
ATOM   1019 NA15 MOL     1      33.052  16.368   0.976  1.00  0.00          NA  
ATOM   1020 2N15 MOL     1      27.230  15.821  -3.870  1.00  0.00           N  
ATOM   1021 2C15 MOL     1      25.869  15.581  -3.656  1.00  0.00           C  
ATOM   1022 2N15 MOL     1      24.464  14.938  -1.703  1.00  0.00           N  
ATOM   1023 2C15 MOL     1      30.651  10.285   1.010  1.00  0.00           C  
ATOM   1024 3C15 MOL     1      24.750  15.529  -4.565  1.00  0.00           C  
ATOM   1025 3C15 MOL     1      23.424  14.919  -2.560  1.00  0.00           C  
ATOM   1026 3C15 MOL     1      31.415   9.370   0.029  1.00  0.00           C  
ATOM   1027 3O15 MOL     1      29.725  11.004   0.162  1.00  0.00           O  
ATOM   1028 3N15 MOL     1      23.548  15.196  -3.911  1.00  0.00           N  
ATOM   1029 3O15 MOL     1      24.732  15.721  -5.807  1.00  0.00           O  
ATOM   1030 3N15 MOL     1      22.177  14.580  -2.118  1.00  0.00           N  
ATOM   1031 3C15 MOL     1      30.353   9.029  -1.037  1.00  0.00           C  
ATOM   1032 4O15 MOL     1      31.924   8.218   0.713  1.00  0.00           O  
ATOM   1033 4C15 MOL     1      29.278  10.135  -0.894  1.00  0.00           C  
ATOM   1034 4P15 MOL     1      32.759   7.060  -0.100  1.00  0.00           P  
ATOM   1035 4N15 MOL     1      29.099  10.929  -2.123  1.00  0.00           N  
ATOM   1036 5O15 MOL     1      31.559   6.116  -0.703  1.00  0.00           O  
ATOM   1037 5O15 MOL     1      33.527   7.629  -1.285  1.00  0.00           O  
ATOM   1038 5O15 MOL     1      33.638   6.312   0.894  1.00  0.00           O  
ATOM   1039 5C15 MOL     1      27.874  10.826  -2.848  1.00  0.00           C  
ATOM   1040 5C15 MOL     1      30.133  11.672  -2.617  1.00  0.00           C  
ATOM   1041 5C15 MOL     1      30.756   5.329   0.176  1.00  0.00           C  
ATOM   1042 NA15 MOL     1      35.503   6.717  -0.482  1.00  0.00          NA  
ATOM   1043 5N15 MOL     1      27.758  11.448  -4.071  1.00  0.00           N  
ATOM   1044 5O15 MOL     1      26.935  10.153  -2.350  1.00  0.00           O  
ATOM   1045 5C15 MOL     1      30.027  12.305  -3.828  1.00  0.00           C  
ATOM   1046 6C15 MOL     1      29.561   4.747  -0.585  1.00  0.00           C  
ATOM   1047 6C15 MOL     1      28.802  12.146  -4.577  1.00  0.00           C  
ATOM   1048 6C15 MOL     1      29.869   3.953  -1.871  1.00  0.00           C  
ATOM   1049 6O15 MOL     1      28.713   5.836  -1.041  1.00  0.00           O  
ATOM   1050 6N15 MOL     1      28.666  12.707  -5.803  1.00  0.00           N  
ATOM   1051 7C15 MOL     1      28.555   4.089  -2.664  1.00  0.00           C  
ATOM   1052 7O15 MOL     1      30.208   2.593  -1.583  1.00  0.00           O  
ATOM   1053 7C15 MOL     1      28.032   5.480  -2.259  1.00  0.00           C  
ATOM   1054 7P15 MOL     1      30.971   1.683  -2.717  1.00  0.00           P  
ATOM   1055 7N15 MOL     1      28.329   6.500  -3.266  1.00  0.00           N  
ATOM   1056 8O15 MOL     1      29.795   1.370  -3.813  1.00  0.00           O  
ATOM   1057 8O15 MOL     1      32.035   2.484  -3.462  1.00  0.00           O  
ATOM   1058 8O15 MOL     1      31.509   0.428  -2.048  1.00  0.00           O  
ATOM   1059 8C15 MOL     1      29.563   7.063  -3.540  1.00  0.00           C  
ATOM   1060 8C15 MOL     1      27.460   7.014  -4.199  1.00  0.00           C  
ATOM   1061 8C15 MOL     1      28.598   0.668  -3.480  1.00  0.00           C  
ATOM   1062 NA15 MOL     1      33.654   0.934  -2.876  1.00  0.00          NA  
ATOM   1063 8N15 MOL     1      29.529   7.921  -4.561  1.00  0.00           N  
ATOM   1064 9C15 MOL     1      28.204   7.900  -5.001  1.00  0.00           C  
ATOM   1065 9N15 MOL     1      26.137   6.729  -4.369  1.00  0.00           N  
ATOM   1066 9C15 MOL     1      27.650   0.707  -4.687  1.00  0.00           C  
ATOM   1067 9C15 MOL     1      27.516   8.565  -6.045  1.00  0.00           C  
ATOM   1068 9C15 MOL     1      25.586   7.398  -5.401  1.00  0.00           C  
ATOM   1069 9C15 MOL     1      28.215   0.070  -5.982  1.00  0.00           C  
ATOM   1070 9O15 MOL     1      27.375   2.090  -5.010  1.00  0.00           O  
ATOM   1071 0N16 MOL     1      28.140   9.462  -6.904  1.00  0.00           N  
ATOM   1072 0N16 MOL     1      26.200   8.285  -6.231  1.00  0.00           N  
ATOM   1073 0C16 MOL     1      27.758   1.015  -7.119  1.00  0.00           C  
ATOM   1074 0O16 MOL     1      27.681  -1.251  -6.134  1.00  0.00           O  
ATOM   1075 0C16 MOL     1      27.255   2.297  -6.418  1.00  0.00           C  
ATOM   1076 1P16 MOL     1      28.551  -2.549  -6.635  1.00  0.00           P  
ATOM   1077 1N16 MOL     1      28.050   3.503  -6.759  1.00  0.00           N  
ATOM   1078 1O16 MOL     1      27.763  -3.008  -7.977  1.00  0.00           O  
ATOM   1079 1O16 MOL     1      30.001  -2.143  -6.926  1.00  0.00           O  
ATOM   1080 1O16 MOL     1      28.480  -3.663  -5.600  1.00  0.00           O  
ATOM   1081 1C16 MOL     1      27.495   4.476  -7.594  1.00  0.00           C  
ATOM   1082 1C16 MOL     1      29.336   3.638  -6.263  1.00  0.00           C  
ATOM   1083 1C16 MOL     1      26.839  -2.216  -8.712  1.00  0.00           C  
ATOM   1084 NA16 MOL     1      30.786  -3.668  -5.368  1.00  0.00          NA  
ATOM   1085 2N16 MOL     1      28.282   5.583  -7.865  1.00  0.00           N  
ATOM   1086 2O16 MOL     1      26.346   4.361  -8.079  1.00  0.00           O  
ATOM   1087 2C16 MOL     1      30.121   4.724  -6.541  1.00  0.00           C  
ATOM   1088 2C16 MOL     1      27.408  -1.756 -10.067  1.00  0.00           C  
ATOM   1089 2C16 MOL     1      29.577   5.783  -7.396  1.00  0.00           C  
ATOM   1090 3C16 MOL     1      31.512   4.857  -5.982  1.00  0.00           C  
ATOM   1091 3C16 MOL     1      27.569  -2.880 -11.138  1.00  0.00           C  
ATOM   1092 3O16 MOL     1      28.717  -1.171  -9.901  1.00  0.00           O  
ATOM   1093 3O16 MOL     1      30.202   6.820  -7.717  1.00  0.00           O  
ATOM   1094 3C16 MOL     1      28.994  -2.693 -11.698  1.00  0.00           C  
ATOM   1095 4O16 MOL     1      26.501  -2.731 -12.086  1.00  0.00           O  
ATOM   1096 4C16 MOL     1      29.439  -1.326 -11.126  1.00  0.00           C  
ATOM   1097 4P16 MOL     1      26.551  -2.791 -13.716  1.00  0.00           P  
ATOM   1098 4N16 MOL     1      30.862  -1.219 -10.845  1.00  0.00           N  
ATOM   1099 4O16 MOL     1      27.188  -1.327 -14.100  1.00  0.00           O  
ATOM   1100 4O16 MOL     1      25.115  -2.932 -14.206  1.00  0.00           O  
ATOM   1101 4O16 MOL     1      27.480  -3.873 -14.252  1.00  0.00           O  
ATOM   1102 5C16 MOL     1      31.500  -1.416  -9.628  1.00  0.00           C  
ATOM   1103 5C16 MOL     1      31.846  -0.945 -11.762  1.00  0.00           C  
ATOM   1104 5C16 MOL     1      26.395  -0.146 -13.954  1.00  0.00           C  
ATOM   1105 NA16 MOL     1      25.661  -4.892 -15.330  1.00  0.00          NA  
ATOM   1106 5N16 MOL     1      32.823  -1.272  -9.725  1.00  0.00           N  
ATOM   1107 5C16 MOL     1      33.066  -0.976 -11.069  1.00  0.00           C  
ATOM   1108 5N16 MOL     1      31.658  -0.684 -13.108  1.00  0.00           N  
ATOM   1109 5C16 MOL     1      27.076   1.072 -14.604  1.00  0.00           C  
ATOM   1110 6C16 MOL     1      34.290  -0.720 -11.792  1.00  0.00           C  
ATOM   1111 6C16 MOL     1      32.803  -0.448 -13.772  1.00  0.00           C  
ATOM   1112 6C16 MOL     1      28.045   0.788 -15.804  1.00  0.00           C  
ATOM   1113 6O16 MOL     1      27.881   1.774 -13.620  1.00  0.00           O  
ATOM   1114 6N16 MOL     1      34.049  -0.464 -13.165  1.00  0.00           N  
ATOM   1115 6O16 MOL     1      35.470  -0.699 -11.378  1.00  0.00           O  
ATOM   1116 6N16 MOL     1      32.783  -0.226 -15.127  1.00  0.00           N  
ATOM   1117 6C16 MOL     1      29.326   1.569 -15.461  1.00  0.00           C  
ATOM   1118 7O16 MOL     1      27.495   1.259 -17.027  1.00  0.00           O  
ATOM   1119 7C16 MOL     1      28.874   2.510 -14.329  1.00  0.00           C  
ATOM   1120 7N16 MOL     1      29.930   2.933 -13.386  1.00  0.00           N  
ATOM   1121 8C16 MOL     1      30.776   3.972 -13.802  1.00  0.00           C  
ATOM   1122 8C16 MOL     1      30.035   2.399 -12.116  1.00  0.00           C  
ATOM   1123 8N16 MOL     1      31.709   4.426 -12.877  1.00  0.00           N  
ATOM   1124 8O16 MOL     1      30.686   4.467 -14.941  1.00  0.00           O  
ATOM   1125 8C16 MOL     1      30.943   2.852 -11.197  1.00  0.00           C  
ATOM   1126 8C16 MOL     1      31.829   3.963 -11.562  1.00  0.00           C  
ATOM   1127 8C16 MOL     1      31.029   2.271  -9.811  1.00  0.00           C  
ATOM   1128 8O16 MOL     1      32.646   4.518 -10.797  1.00  0.00           O  
TER
END
