# Supplementary material for: The Effect of 8,5′-Cyclo 2′-deoxyadenosine on the Activity of 10-23 DNAzyme: Experimental and Theoretical Study
Source: Int J Mol Sci. 2024 Feb 21;25(5):2519. doi: 10.3390/ijms25052519 (PMC10931185; doi:10.3390/ijms25052519)
Supplement: Supplementary file 1 [file ijms-25-02519-s001.zip › ScdA15_Dz.pdb]

REMARK   Accelrys Discovery Studio PDB file
REMARK   Created:  Mon Aug 21 15:53:12 �rodkowoeuropejski czas letni 2023
ATOM      1 NA1  MOL     1      29.726  23.215 -30.906  1.00  0.00          NA  
ATOM      2 NA2  MOL     1      37.588  12.066 -27.897  1.00  0.00          NA  
ATOM      3  O3  MOL     1      30.796  23.877 -28.946  1.00  0.00           O  
ATOM      4  O4  MOL     1      31.779  24.285 -31.265  1.00  0.00           O  
ATOM      5  O5  MOL     1      39.626  13.211 -27.754  1.00  0.00           O  
ATOM      6  O6  MOL     1      37.559  13.866 -26.421  1.00  0.00           O  
ATOM      7  P7  MOL     1      31.945  24.460 -29.762  1.00  0.00           P  
ATOM      8  P8  MOL     1      39.025  14.172 -26.746  1.00  0.00           P  
ATOM      9  O9  MOL     1      32.140  26.059 -29.448  1.00  0.00           O  
ATOM     10  O10 MOL     1      33.326  23.777 -29.203  1.00  0.00           O  
ATOM     11  O11 MOL     1      39.199  15.703 -27.315  1.00  0.00           O  
ATOM     12  O12 MOL     1      39.924  14.240 -25.378  1.00  0.00           O  
ATOM     13  C13 MOL     1      32.017  26.558 -28.114  1.00  0.00           C  
ATOM     14  C14 MOL     1      34.549  23.882 -29.932  1.00  0.00           C  
ATOM     15  C15 MOL     1      38.265  16.717 -26.932  1.00  0.00           C  
ATOM     16  C16 MOL     1      39.439  13.887 -24.078  1.00  0.00           C  
ATOM     17  C17 MOL     1      31.752  28.079 -28.084  1.00  0.00           C  
ATOM     18  C18 MOL     1      33.334  26.428 -27.292  1.00  0.00           C  
ATOM     19  C22 MOL     1      35.702  23.342 -29.078  1.00  0.00           C  
ATOM     20  C23 MOL     1      38.594  18.090 -27.559  1.00  0.00           C  
ATOM     21  C24 MOL     1      38.340  17.045 -25.414  1.00  0.00           C  
ATOM     22  C28 MOL     1      40.575  14.099 -23.059  1.00  0.00           C  
ATOM     23  C29 MOL     1      30.290  28.522 -28.247  1.00  0.00           C  
ATOM     24  O31 MOL     1      32.200  28.484 -26.761  1.00  0.00           O  
ATOM     25  C32 MOL     1      33.239  27.613 -26.279  1.00  0.00           C  
ATOM     26  O33 MOL     1      34.470  26.604 -28.125  1.00  0.00           O  
ATOM     27  O36 MOL     1      35.659  24.019 -27.789  1.00  0.00           O  
ATOM     28  C37 MOL     1      35.684  21.839 -28.711  1.00  0.00           C  
ATOM     29  C38 MOL     1      38.078  18.411 -28.975  1.00  0.00           C  
ATOM     30  O40 MOL     1      37.973  19.043 -26.638  1.00  0.00           O  
ATOM     31  C41 MOL     1      37.732  18.459 -25.354  1.00  0.00           C  
ATOM     32  O43 MOL     1      39.684  17.132 -24.977  1.00  0.00           O  
ATOM     33  O45 MOL     1      41.227  15.351 -23.374  1.00  0.00           O  
ATOM     34  C46 MOL     1      40.159  14.273 -21.577  1.00  0.00           C  
ATOM     35  O47 MOL     1      29.475  27.863 -27.280  1.00  0.00           O  
ATOM     36  N50 MOL     1      32.897  27.191 -24.906  1.00  0.00           N  
ATOM     37  C52 MOL     1      36.265  23.216 -26.763  1.00  0.00           C  
ATOM     38  C53 MOL     1      36.516  21.811 -27.388  1.00  0.00           C  
ATOM     39  O55 MOL     1      36.273  21.043 -29.743  1.00  0.00           O  
ATOM     40  O56 MOL     1      36.667  18.613 -28.933  1.00  0.00           O  
ATOM     41  N59 MOL     1      36.268  18.429 -25.092  1.00  0.00           N  
ATOM     42  C61 MOL     1      41.888  15.900 -22.214  1.00  0.00           C  
ATOM     43  C62 MOL     1      41.337  15.121 -20.987  1.00  0.00           C  
ATOM     44  O64 MOL     1      39.969  13.022 -20.907  1.00  0.00           O  
ATOM     45  P65 MOL     1      28.608  28.633 -26.142  1.00  0.00           P  
ATOM     46  C66 MOL     1      33.930  27.213 -23.926  1.00  0.00           C  
ATOM     47  C67 MOL     1      31.642  26.764 -24.576  1.00  0.00           C  
ATOM     48  N68 MOL     1      35.372  23.203 -25.604  1.00  0.00           N  
ATOM     49  O71 MOL     1      37.903  21.676 -27.654  1.00  0.00           O  
ATOM     50  P72 MOL     1      35.826  19.492 -30.030  1.00  0.00           P  
ATOM     51  C73 MOL     1      35.869  18.155 -23.760  1.00  0.00           C  
ATOM     52  C74 MOL     1      35.336  18.590 -26.075  1.00  0.00           C  
ATOM     53  N75 MOL     1      41.617  17.344 -22.170  1.00  0.00           N  
ATOM     54  O77 MOL     1      42.370  14.306 -20.469  1.00  0.00           O  
ATOM     55  P79 MOL     1      39.270  12.958 -19.439  1.00  0.00           P  
ATOM     56  O80 MOL     1      29.825  29.474 -25.391  1.00  0.00           O  
ATOM     57  O81 MOL     1      28.007  27.590 -25.223  1.00  0.00           O  
ATOM     58  O82 MOL     1      27.606  29.632 -26.715  1.00  0.00           O  
ATOM     59  N83 MOL     1      33.644  26.859 -22.630  1.00  0.00           N  
ATOM     60  O84 MOL     1      35.086  27.560 -24.290  1.00  0.00           O  
ATOM     61  C85 MOL     1      31.347  26.379 -23.293  1.00  0.00           C  
ATOM     62  C87 MOL     1      33.987  23.210 -25.586  1.00  0.00           C  
ATOM     63  C88 MOL     1      35.768  23.182 -24.288  1.00  0.00           C  
ATOM     64  O89 MOL     1      34.350  19.282 -29.705  1.00  0.00           O  
ATOM     65  O90 MOL     1      36.197  19.146 -31.464  1.00  0.00           O  
ATOM     66  N91 MOL     1      34.539  18.156 -23.422  1.00  0.00           N  
ATOM     67  O92 MOL     1      36.782  17.913 -22.918  1.00  0.00           O  
ATOM     68  C93 MOL     1      33.999  18.569 -25.766  1.00  0.00           C  
ATOM     69  C95 MOL     1      42.718  18.261 -22.117  1.00  0.00           C  
ATOM     70  C96 MOL     1      40.330  17.807 -22.140  1.00  0.00           C  
ATOM     71  O97 MOL     1      40.580  13.346 -18.496  1.00  0.00           O  
ATOM     72  O98 MOL     1      38.772  11.565 -19.115  1.00  0.00           O  
ATOM     73  O99 MOL     1      38.204  14.046 -19.250  1.00  0.00           O  
ATOM     74 0C10 MOL     1      29.839  29.698 -23.983  1.00  0.00           C  
ATOM     75 NA10 MOL     1      25.869  28.688 -25.462  1.00  0.00          NA  
ATOM     76 2C10 MOL     1      32.395  26.449 -22.299  1.00  0.00           C  
ATOM     77 5N10 MOL     1      33.483  23.218 -24.349  1.00  0.00           N  
ATOM     78 6C10 MOL     1      34.597  23.195 -23.504  1.00  0.00           C  
ATOM     79 7N10 MOL     1      37.044  23.161 -23.807  1.00  0.00           N  
ATOM     80 NA10 MOL     1      33.951  18.598 -31.895  1.00  0.00          NA  
ATOM     81 9C10 MOL     1      33.622  18.379 -24.388  1.00  0.00           C  
ATOM     82 1N11 MOL     1      42.467  19.603 -21.928  1.00  0.00           N  
ATOM     83 2O11 MOL     1      43.878  17.791 -22.218  1.00  0.00           O  
ATOM     84 3C11 MOL     1      40.071  19.141 -21.986  1.00  0.00           C  
ATOM     85 5C11 MOL     1      40.330  13.615 -17.114  1.00  0.00           C  
ATOM     86 NA11 MOL     1      36.935  12.522 -17.935  1.00  0.00          NA  
ATOM     87 7C11 MOL     1      29.051  30.962 -23.556  1.00  0.00           C  
ATOM     88 8C11 MOL     1      31.283  30.007 -23.507  1.00  0.00           C  
ATOM     89 0N12 MOL     1      32.159  26.121 -21.007  1.00  0.00           N  
ATOM     90 1C12 MOL     1      34.766  23.254 -22.097  1.00  0.00           C  
ATOM     91 2C12 MOL     1      37.093  23.167 -22.462  1.00  0.00           C  
ATOM     92 3N12 MOL     1      32.307  18.396 -24.040  1.00  0.00           N  
ATOM     93 4C12 MOL     1      41.195  20.031 -21.813  1.00  0.00           C  
ATOM     94 6C12 MOL     1      41.475  14.436 -16.508  1.00  0.00           C  
ATOM     95 9C12 MOL     1      27.570  30.748 -23.230  1.00  0.00           C  
ATOM     96 1O13 MOL     1      29.729  31.439 -22.365  1.00  0.00           O  
ATOM     97 2C13 MOL     1      31.088  30.962 -22.297  1.00  0.00           C  
ATOM     98 3O13 MOL     1      32.021  30.657 -24.524  1.00  0.00           O  
ATOM     99 7N13 MOL     1      33.725  23.350 -21.181  1.00  0.00           N  
ATOM    100 8N13 MOL     1      36.034  23.227 -21.610  1.00  0.00           N  
ATOM    101 2N14 MOL     1      40.968  21.356 -21.567  1.00  0.00           N  
ATOM    102 3C14 MOL     1      41.155  15.013 -15.091  1.00  0.00           C  
ATOM    103 5O14 MOL     1      41.729  15.588 -17.345  1.00  0.00           O  
ATOM    104 8O14 MOL     1      27.420  29.625 -22.349  1.00  0.00           O  
ATOM    105 9N14 MOL     1      31.252  30.278 -21.014  1.00  0.00           N  
ATOM    106 5C15 MOL     1      41.560  16.522 -15.172  1.00  0.00           C  
ATOM    107 7O15 MOL     1      41.933  14.380 -14.086  1.00  0.00           O  
ATOM    108 8C15 MOL     1      42.285  16.636 -16.555  1.00  0.00           C  
ATOM    109 9P15 MOL     1      25.985  28.937 -22.042  1.00  0.00           P  
ATOM    110 0C16 MOL     1      30.358  29.375 -20.453  1.00  0.00           C  
ATOM    111 1C16 MOL     1      32.353  30.291 -20.193  1.00  0.00           C  
ATOM    112 2O16 MOL     1      42.405  16.867 -14.091  1.00  0.00           O  
ATOM    113 4P16 MOL     1      41.364  13.146 -13.145  1.00  0.00           P  
ATOM    114 5N16 MOL     1      42.085  17.877 -17.294  1.00  0.00           N  
ATOM    115 7O16 MOL     1      25.131  30.098 -21.254  1.00  0.00           O  
ATOM    116 8O16 MOL     1      26.208  27.744 -21.143  1.00  0.00           O  
ATOM    117 9O16 MOL     1      25.203  28.593 -23.320  1.00  0.00           O  
ATOM    118 1N17 MOL     1      30.823  28.828 -19.331  1.00  0.00           N  
ATOM    119 2C17 MOL     1      32.089  29.389 -19.148  1.00  0.00           C  
ATOM    120 3N17 MOL     1      33.486  31.064 -20.356  1.00  0.00           N  
ATOM    121 4O17 MOL     1      42.282  13.526 -11.856  1.00  0.00           O  
ATOM    122 5O17 MOL     1      39.905  13.385 -12.857  1.00  0.00           O  
ATOM    123 6O17 MOL     1      41.801  11.830 -13.760  1.00  0.00           O  
ATOM    124 7C17 MOL     1      41.113  18.119 -18.253  1.00  0.00           C  
ATOM    125 8C17 MOL     1      42.933  18.953 -17.336  1.00  0.00           C  
ATOM    126 9C17 MOL     1      25.511  30.456 -19.916  1.00  0.00           C  
ATOM    127 NA18 MOL     1      25.049  26.334 -22.496  1.00  0.00          NA  
ATOM    128 1C18 MOL     1      33.095  29.184 -18.135  1.00  0.00           C  
ATOM    129 2C18 MOL     1      34.404  30.875 -19.388  1.00  0.00           C  
ATOM    130 3C18 MOL     1      42.822  12.558 -10.969  1.00  0.00           C  
ATOM    131 NA18 MOL     1      38.651  12.335 -11.134  1.00  0.00          NA  
ATOM    132 6N18 MOL     1      41.303  19.275 -18.889  1.00  0.00           N  
ATOM    133 7C18 MOL     1      42.460  19.816 -18.332  1.00  0.00           C  
ATOM    134 8N18 MOL     1      44.021  19.180 -16.510  1.00  0.00           N  
ATOM    135 9C18 MOL     1      24.287  30.839 -19.059  1.00  0.00           C  
ATOM    136 0C19 MOL     1      26.345  31.762 -19.905  1.00  0.00           C  
ATOM    137 2N19 MOL     1      34.246  29.962 -18.362  1.00  0.00           N  
ATOM    138 3O19 MOL     1      33.068  28.429 -17.128  1.00  0.00           O  
ATOM    139 4N19 MOL     1      35.586  31.570 -19.413  1.00  0.00           N  
ATOM    140 5C19 MOL     1      42.708  13.095  -9.535  1.00  0.00           C  
ATOM    141 8C19 MOL     1      43.201  21.030 -18.616  1.00  0.00           C  
ATOM    142 9C19 MOL     1      44.724  20.281 -16.812  1.00  0.00           C  
ATOM    143 0C20 MOL     1      23.517  29.689 -18.404  1.00  0.00           C  
ATOM    144 2O20 MOL     1      24.855  31.697 -18.025  1.00  0.00           O  
ATOM    145 3C20 MOL     1      26.007  32.400 -18.522  1.00  0.00           C  
ATOM    146 5O20 MOL     1      25.903  32.622 -20.943  1.00  0.00           O  
ATOM    147 9C20 MOL     1      41.330  12.977  -8.836  1.00  0.00           C  
ATOM    148 1O21 MOL     1      42.948  14.523  -9.585  1.00  0.00           O  
ATOM    149 2N21 MOL     1      44.389  21.122 -17.841  1.00  0.00           N  
ATOM    150 3O21 MOL     1      42.936  21.948 -19.415  1.00  0.00           O  
ATOM    151 4N21 MOL     1      45.844  20.612 -16.044  1.00  0.00           N  
ATOM    152 7O21 MOL     1      24.363  29.001 -17.484  1.00  0.00           O  
ATOM    153 8N21 MOL     1      27.101  32.260 -17.530  1.00  0.00           N  
ATOM    154 1C22 MOL     1      41.397  14.147  -7.797  1.00  0.00           C  
ATOM    155 3O22 MOL     1      41.173  11.690  -8.250  1.00  0.00           O  
ATOM    156 4C22 MOL     1      42.348  15.171  -8.478  1.00  0.00           C  
ATOM    157 8P22 MOL     1      23.767  27.764 -16.585  1.00  0.00           P  
ATOM    158 9C22 MOL     1      27.305  31.075 -16.858  1.00  0.00           C  
ATOM    159 0C23 MOL     1      27.962  33.362 -17.342  1.00  0.00           C  
ATOM    160 2O23 MOL     1      41.988  13.774  -6.557  1.00  0.00           O  
ATOM    161 3P23 MOL     1      39.823  10.817  -8.067  1.00  0.00           P  
ATOM    162 4N23 MOL     1      41.605  16.373  -8.948  1.00  0.00           N  
ATOM    163 6O23 MOL     1      22.764  28.510 -15.519  1.00  0.00           O  
ATOM    164 7O23 MOL     1      24.950  27.114 -15.879  1.00  0.00           O  
ATOM    165 8O23 MOL     1      22.947  26.791 -17.421  1.00  0.00           O  
ATOM    166 9C23 MOL     1      28.354  30.907 -15.998  1.00  0.00           C  
ATOM    167 1N24 MOL     1      29.025  33.180 -16.465  1.00  0.00           N  
ATOM    168 2O24 MOL     1      27.771  34.435 -17.937  1.00  0.00           O  
ATOM    169 4O24 MOL     1      39.246  11.345  -6.617  1.00  0.00           O  
ATOM    170 5O24 MOL     1      38.686  11.102  -9.036  1.00  0.00           O  
ATOM    171 6O24 MOL     1      40.255   9.363  -8.018  1.00  0.00           O  
ATOM    172 7C24 MOL     1      41.278  17.343  -7.994  1.00  0.00           C  
ATOM    173 8C24 MOL     1      41.108  16.442 -10.237  1.00  0.00           C  
ATOM    174 9C24 MOL     1      23.299  29.213 -14.396  1.00  0.00           C  
ATOM    175 NA25 MOL     1      24.425  25.064 -16.847  1.00  0.00          NA  
ATOM    176 1C25 MOL     1      29.288  31.998 -15.784  1.00  0.00           C  
ATOM    177 4C25 MOL     1      39.896  11.019  -5.384  1.00  0.00           C  
ATOM    178 NA25 MOL     1      38.958   8.802  -9.958  1.00  0.00          NA  
ATOM    179 6N25 MOL     1      40.515  18.411  -8.412  1.00  0.00           N  
ATOM    180 7O25 MOL     1      41.636  17.253  -6.794  1.00  0.00           O  
ATOM    181 8C25 MOL     1      40.308  17.469 -10.635  1.00  0.00           C  
ATOM    182 0C26 MOL     1      22.202  29.601 -13.383  1.00  0.00           C  
ATOM    183 1C26 MOL     1      23.907  30.597 -14.761  1.00  0.00           C  
ATOM    184 3O26 MOL     1      30.302  31.958 -15.042  1.00  0.00           O  
ATOM    185 4C26 MOL     1      39.493  12.018  -4.301  1.00  0.00           C  
ATOM    186 7C26 MOL     1      39.936  18.521  -9.691  1.00  0.00           C  
ATOM    187 0C27 MOL     1      21.776  28.535 -12.362  1.00  0.00           C  
ATOM    188 2O27 MOL     1      22.788  30.712 -12.641  1.00  0.00           O  
ATOM    189 3C27 MOL     1      23.828  31.349 -13.394  1.00  0.00           C  
ATOM    190 5O27 MOL     1      23.109  31.264 -15.726  1.00  0.00           O  
ATOM    191 NA27 MOL     1      30.807  30.205 -13.648  1.00  0.00          NA  
ATOM    192 7C27 MOL     1      37.989  12.262  -4.093  1.00  0.00           C  
ATOM    193 9O27 MOL     1      39.986  13.352  -4.659  1.00  0.00           O  
ATOM    194 0O28 MOL     1      39.159  19.463  -9.923  1.00  0.00           O  
ATOM    195 3O28 MOL     1      22.852  28.313 -11.455  1.00  0.00           O  
ATOM    196 4N28 MOL     1      25.091  31.250 -12.655  1.00  0.00           N  
ATOM    197 6C28 MOL     1      37.996  13.635  -3.378  1.00  0.00           C  
ATOM    198 8O28 MOL     1      37.345  11.253  -3.325  1.00  0.00           O  
ATOM    199 9C28 MOL     1      39.120  14.380  -4.136  1.00  0.00           C  
ATOM    200 0P29 MOL     1      22.650  27.795  -9.924  1.00  0.00           P  
ATOM    201 1C29 MOL     1      25.500  30.255 -11.781  1.00  0.00           C  
ATOM    202 2C29 MOL     1      26.201  32.028 -12.888  1.00  0.00           C  
ATOM    203 4O29 MOL     1      38.357  13.464  -2.019  1.00  0.00           O  
ATOM    204 5P29 MOL     1      35.783  10.872  -3.756  1.00  0.00           P  
ATOM    205 6N29 MOL     1      38.559  15.150  -5.285  1.00  0.00           N  
ATOM    206 8O29 MOL     1      21.509  28.836  -9.366  1.00  0.00           O  
ATOM    207 9O29 MOL     1      23.980  27.966  -9.201  1.00  0.00           O  
ATOM    208 0O30 MOL     1      22.121  26.365  -9.865  1.00  0.00           O  
ATOM    209 2N30 MOL     1      26.786  30.357 -11.443  1.00  0.00           N  
ATOM    210 3C30 MOL     1      27.258  31.466 -12.147  1.00  0.00           C  
ATOM    211 4N30 MOL     1      26.295  33.149 -13.661  1.00  0.00           N  
ATOM    212 6O30 MOL     1      34.953  12.201  -3.239  1.00  0.00           O  
ATOM    213 7O30 MOL     1      35.635  10.876  -5.254  1.00  0.00           O  
ATOM    214 8O30 MOL     1      35.386   9.679  -2.933  1.00  0.00           O  
ATOM    215 9C30 MOL     1      38.200  16.497  -5.076  1.00  0.00           C  
ATOM    216 0C31 MOL     1      38.198  14.494  -6.446  1.00  0.00           C  
ATOM    217 1C31 MOL     1      21.732  29.716  -8.256  1.00  0.00           C  
ATOM    218 NA31 MOL     1      24.018  25.691  -8.698  1.00  0.00          NA  
ATOM    219 3C31 MOL     1      28.529  32.078 -12.267  1.00  0.00           C  
ATOM    220 4C31 MOL     1      27.525  33.701 -13.635  1.00  0.00           C  
ATOM    221 5C31 MOL     1      34.912  12.503  -1.845  1.00  0.00           C  
ATOM    222 NA31 MOL     1      37.017  10.443  -7.156  1.00  0.00          NA  
ATOM    223 7N31 MOL     1      37.480  17.119  -6.094  1.00  0.00           N  
ATOM    224 8O31 MOL     1      38.505  17.091  -4.029  1.00  0.00           O  
ATOM    225 9C31 MOL     1      37.430  15.091  -7.400  1.00  0.00           C  
ATOM    226 1C32 MOL     1      20.435  29.903  -7.438  1.00  0.00           C  
ATOM    227 2C32 MOL     1      22.086  31.169  -8.704  1.00  0.00           C  
ATOM    228 4N32 MOL     1      29.688  31.528 -11.727  1.00  0.00           N  
ATOM    229 5N32 MOL     1      28.627  33.221 -12.996  1.00  0.00           N  
ATOM    230 7C32 MOL     1      34.231  13.850  -1.596  1.00  0.00           C  
ATOM    231 0C33 MOL     1      36.981  16.460  -7.216  1.00  0.00           C  
ATOM    232 3C33 MOL     1      20.208  28.888  -6.307  1.00  0.00           C  
ATOM    233 5O33 MOL     1      20.537  31.235  -6.870  1.00  0.00           O  
ATOM    234 6C33 MOL     1      21.460  32.063  -7.598  1.00  0.00           C  
ATOM    235 8O33 MOL     1      21.472  31.495  -9.941  1.00  0.00           O  
ATOM    236 1C34 MOL     1      32.761  13.990  -2.034  1.00  0.00           C  
ATOM    237 3O34 MOL     1      34.901  14.894  -2.362  1.00  0.00           O  
ATOM    238 4O34 MOL     1      36.191  17.061  -7.989  1.00  0.00           O  
ATOM    239 7O34 MOL     1      21.381  28.771  -5.498  1.00  0.00           O  
ATOM    240 8N34 MOL     1      22.439  32.604  -6.621  1.00  0.00           N  
ATOM    241 0C35 MOL     1      32.598  15.535  -2.086  1.00  0.00           C  
ATOM    242 2O35 MOL     1      31.857  13.336  -1.149  1.00  0.00           O  
ATOM    243 3C35 MOL     1      34.012  16.000  -2.574  1.00  0.00           C  
ATOM    244 4P35 MOL     1      21.330  28.594  -3.864  1.00  0.00           P  
ATOM    245 5C35 MOL     1      22.890  33.954  -6.758  1.00  0.00           C  
ATOM    246 6C35 MOL     1      22.862  31.835  -5.577  1.00  0.00           C  
ATOM    247 8O35 MOL     1      32.326  16.059  -0.796  1.00  0.00           O  
ATOM    248 9P35 MOL     1      30.385  12.838  -1.717  1.00  0.00           P  
ATOM    249 0N36 MOL     1      34.014  16.327  -4.003  1.00  0.00           N  
ATOM    250 2O36 MOL     1      22.295  27.299  -3.665  1.00  0.00           O  
ATOM    251 3O36 MOL     1      21.938  29.841  -3.214  1.00  0.00           O  
ATOM    252 4O36 MOL     1      19.933  28.286  -3.347  1.00  0.00           O  
ATOM    253 5N36 MOL     1      23.761  34.477  -5.817  1.00  0.00           N  
ATOM    254 6O36 MOL     1      22.482  34.623  -7.737  1.00  0.00           O  
ATOM    255 7C36 MOL     1      23.733  32.338  -4.645  1.00  0.00           C  
ATOM    256 9O36 MOL     1      29.545  14.246  -1.828  1.00  0.00           O  
ATOM    257 0O37 MOL     1      30.494  12.328  -3.141  1.00  0.00           O  
ATOM    258 1O37 MOL     1      29.786  11.882  -0.701  1.00  0.00           O  
ATOM    259 2C37 MOL     1      34.315  15.476  -5.043  1.00  0.00           C  
ATOM    260 3C37 MOL     1      33.554  17.494  -4.573  1.00  0.00           C  
ATOM    261 4C37 MOL     1      23.621  27.262  -4.187  1.00  0.00           C  
ATOM    262 NA37 MOL     1      20.052  30.155  -1.925  1.00  0.00          NA  
ATOM    263 6C37 MOL     1      24.170  33.700  -4.793  1.00  0.00           C  
ATOM    264 8C37 MOL     1      29.301  15.119  -0.733  1.00  0.00           C  
ATOM    265 NA37 MOL     1      29.368  10.296  -2.449  1.00  0.00          NA  
ATOM    266 1N38 MOL     1      34.085  16.036  -6.239  1.00  0.00           N  
ATOM    267 2C38 MOL     1      33.611  17.317  -5.963  1.00  0.00           C  
ATOM    268 3N38 MOL     1      33.112  18.624  -3.943  1.00  0.00           N  
ATOM    269 4C38 MOL     1      24.216  25.842  -4.091  1.00  0.00           C  
ATOM    270 5C38 MOL     1      24.630  28.102  -3.372  1.00  0.00           C  
ATOM    271 7N38 MOL     1      25.033  34.230  -3.878  1.00  0.00           N  
ATOM    272 8C38 MOL     1      28.765  16.443  -1.293  1.00  0.00           C  
ATOM    273 1C39 MOL     1      33.231  18.414  -6.787  1.00  0.00           C  
ATOM    274 2C39 MOL     1      32.749  19.593  -4.807  1.00  0.00           C  
ATOM    275 3C39 MOL     1      23.831  24.841  -5.184  1.00  0.00           C  
ATOM    276 5O39 MOL     1      25.642  26.067  -4.145  1.00  0.00           O  
ATOM    277 6C39 MOL     1      25.963  27.352  -3.543  1.00  0.00           C  
ATOM    278 1C40 MOL     1      27.505  16.313  -2.167  1.00  0.00           C  
ATOM    279 3O40 MOL     1      29.762  17.020  -2.192  1.00  0.00           O  
ATOM    280 4N40 MOL     1      33.261  18.369  -8.145  1.00  0.00           N  
ATOM    281 5N40 MOL     1      32.796  19.550  -6.166  1.00  0.00           N  
ATOM    282 9O40 MOL     1      22.507  24.427  -4.980  1.00  0.00           O  
ATOM    283 0N41 MOL     1      26.939  28.019  -4.401  1.00  0.00           N  
ATOM    284 2C41 MOL     1      27.604  17.558  -3.094  1.00  0.00           C  
ATOM    285 4O41 MOL     1      26.323  16.270  -1.366  1.00  0.00           O  
ATOM    286 5C41 MOL     1      29.145  17.700  -3.297  1.00  0.00           C  
ATOM    287 9C41 MOL     1      28.313  27.888  -4.280  1.00  0.00           C  
ATOM    288 0C42 MOL     1      26.736  28.867  -5.470  1.00  0.00           C  
ATOM    289 2O42 MOL     1      27.101  18.715  -2.442  1.00  0.00           O  
ATOM    290 3P42 MOL     1      24.940  15.597  -1.935  1.00  0.00           P  
ATOM    291 5N42 MOL     1      29.635  17.096  -4.563  1.00  0.00           N  
ATOM    292 7N42 MOL     1      28.991  28.596  -5.183  1.00  0.00           N  
ATOM    293 8C42 MOL     1      28.007  29.231  -5.947  1.00  0.00           C  
ATOM    294 9N42 MOL     1      25.555  29.312  -5.996  1.00  0.00           N  
ATOM    295 0O43 MOL     1      24.276  16.810  -2.808  1.00  0.00           O  
ATOM    296 1O43 MOL     1      25.225  14.464  -2.914  1.00  0.00           O  
ATOM    297 2O43 MOL     1      24.085  15.180  -0.747  1.00  0.00           O  
ATOM    298 3C43 MOL     1      29.680  17.922  -5.724  1.00  0.00           C  
ATOM    299 4C43 MOL     1      30.000  15.782  -4.637  1.00  0.00           C  
ATOM    300 5C43 MOL     1      28.072  30.168  -7.013  1.00  0.00           C  
ATOM    301 6C43 MOL     1      25.725  30.163  -7.027  1.00  0.00           C  
ATOM    302 7C43 MOL     1      23.940  18.064  -2.214  1.00  0.00           C  
ATOM    303 NA43 MOL     1      24.048  12.977  -1.568  1.00  0.00          NA  
ATOM    304 9N43 MOL     1      30.231  17.428  -6.887  1.00  0.00           N  
ATOM    305 0O44 MOL     1      29.204  19.084  -5.642  1.00  0.00           O  
ATOM    306 1C44 MOL     1      30.512  15.266  -5.801  1.00  0.00           C  
ATOM    307 3N44 MOL     1      29.252  30.613  -7.544  1.00  0.00           N  
ATOM    308 4N44 MOL     1      26.898  30.621  -7.542  1.00  0.00           N  
ATOM    309 6C44 MOL     1      23.666  19.078  -3.328  1.00  0.00           C  
ATOM    310 9C44 MOL     1      30.661  16.147  -6.932  1.00  0.00           C  
ATOM    311 3C45 MOL     1      22.583  18.684  -4.346  1.00  0.00           C  
ATOM    312 5O45 MOL     1      24.870  19.211  -4.148  1.00  0.00           O  
ATOM    313 6N45 MOL     1      31.256  15.703  -8.074  1.00  0.00           N  
ATOM    314 7C45 MOL     1      22.985  19.522  -5.595  1.00  0.00           C  
ATOM    315 9O45 MOL     1      21.267  18.946  -3.857  1.00  0.00           O  
ATOM    316 0C46 MOL     1      24.541  19.490  -5.518  1.00  0.00           C  
ATOM    317 3O46 MOL     1      22.524  20.864  -5.501  1.00  0.00           O  
ATOM    318 5P46 MOL     1      19.986  18.134  -4.484  1.00  0.00           P  
ATOM    319 6N46 MOL     1      25.124  18.431  -6.378  1.00  0.00           N  
ATOM    320 8O46 MOL     1      19.721  18.913  -5.901  1.00  0.00           O  
ATOM    321 9O46 MOL     1      20.353  16.697  -4.837  1.00  0.00           O  
ATOM    322 0O47 MOL     1      18.815  18.248  -3.522  1.00  0.00           O  
ATOM    323 1C47 MOL     1      25.416  18.769  -7.731  1.00  0.00           C  
ATOM    324 2C47 MOL     1      25.276  17.149  -5.934  1.00  0.00           C  
ATOM    325 3C47 MOL     1      19.293  20.275  -5.916  1.00  0.00           C  
ATOM    326 NA47 MOL     1      18.668  15.906  -3.440  1.00  0.00          NA  
ATOM    327 5N47 MOL     1      25.895  17.801  -8.585  1.00  0.00           N  
ATOM    328 6O47 MOL     1      25.205  19.953  -8.102  1.00  0.00           O  
ATOM    329 7C47 MOL     1      25.759  16.175  -6.772  1.00  0.00           C  
ATOM    330 9C47 MOL     1      19.417  20.811  -7.345  1.00  0.00           C  
ATOM    331 2C48 MOL     1      26.067  16.538  -8.134  1.00  0.00           C  
ATOM    332 4C48 MOL     1      18.658  20.024  -8.425  1.00  0.00           C  
ATOM    333 6O48 MOL     1      20.811  20.694  -7.766  1.00  0.00           O  
ATOM    334 7N48 MOL     1      26.536  15.603  -9.002  1.00  0.00           N  
ATOM    335 8C48 MOL     1      19.447  20.375  -9.712  1.00  0.00           C  
ATOM    336 0O49 MOL     1      17.270  20.368  -8.466  1.00  0.00           O  
ATOM    337 1C49 MOL     1      20.913  20.478  -9.185  1.00  0.00           C  
ATOM    338 5O49 MOL     1      19.012  21.622 -10.224  1.00  0.00           O  
ATOM    339 6P49 MOL     1      16.250  19.424  -9.327  1.00  0.00           P  
ATOM    340 7N49 MOL     1      21.686  19.243  -9.435  1.00  0.00           N  
ATOM    341 9O49 MOL     1      16.072  20.211 -10.726  1.00  0.00           O  
ATOM    342 0O50 MOL     1      16.859  18.062  -9.581  1.00  0.00           O  
ATOM    343 1O50 MOL     1      14.907  19.324  -8.573  1.00  0.00           O  
ATOM    344 2C50 MOL     1      22.468  19.186 -10.625  1.00  0.00           C  
ATOM    345 3C50 MOL     1      21.540  18.137  -8.645  1.00  0.00           C  
ATOM    346 4C50 MOL     1      15.899  21.634 -10.786  1.00  0.00           C  
ATOM    347 NA50 MOL     1      15.250  16.977  -8.390  1.00  0.00          NA  
ATOM    348 6N50 MOL     1      23.141  18.030 -10.946  1.00  0.00           N  
ATOM    349 7O50 MOL     1      22.491  20.207 -11.364  1.00  0.00           O  
ATOM    350 8C50 MOL     1      22.192  16.973  -8.959  1.00  0.00           C  
ATOM    351 0C51 MOL     1      15.633  22.047 -12.237  1.00  0.00           C  
ATOM    352 3C51 MOL     1      23.019  16.949 -10.142  1.00  0.00           C  
ATOM    353 5C51 MOL     1      14.488  21.260 -12.911  1.00  0.00           C  
ATOM    354 7O51 MOL     1      16.806  21.810 -13.078  1.00  0.00           O  
ATOM    355 8N51 MOL     1      23.677  15.812 -10.484  1.00  0.00           N  
ATOM    356 9C51 MOL     1      14.922  21.204 -14.395  1.00  0.00           C  
ATOM    357 1O52 MOL     1      13.235  21.904 -12.722  1.00  0.00           O  
ATOM    358 2C52 MOL     1      16.468  21.073 -14.258  1.00  0.00           C  
ATOM    359 6O52 MOL     1      14.590  22.403 -15.087  1.00  0.00           O  
ATOM    360 7P52 MOL     1      12.107  21.278 -11.693  1.00  0.00           P  
ATOM    361 9N52 MOL     1      16.923  19.656 -14.078  1.00  0.00           N  
ATOM    362 0O53 MOL     1      10.747  21.622 -12.511  1.00  0.00           O  
ATOM    363 1O53 MOL     1      12.304  19.772 -11.530  1.00  0.00           O  
ATOM    364 2O53 MOL     1      12.141  22.023 -10.364  1.00  0.00           O  
ATOM    365 3C53 MOL     1      16.580  18.690 -15.066  1.00  0.00           C  
ATOM    366 4C53 MOL     1      17.718  19.302 -13.026  1.00  0.00           C  
ATOM    367 5C53 MOL     1      10.710  22.099 -13.854  1.00  0.00           C  
ATOM    368 NA53 MOL     1      12.929  20.112  -9.258  1.00  0.00          NA  
ATOM    369 7N53 MOL     1      16.911  17.370 -14.871  1.00  0.00           N  
ATOM    370 8O53 MOL     1      15.970  19.083 -16.098  1.00  0.00           O  
ATOM    371 9C53 MOL     1      18.128  18.005 -12.859  1.00  0.00           C  
ATOM    372 1C54 MOL     1      10.602  20.967 -14.885  1.00  0.00           C  
ATOM    373 4C54 MOL     1      17.668  17.018 -13.805  1.00  0.00           C  
ATOM    374 6C54 MOL     1       9.382  20.036 -14.741  1.00  0.00           C  
ATOM    375 8O54 MOL     1      11.726  20.055 -14.806  1.00  0.00           O  
ATOM    376 9N54 MOL     1      17.980  15.712 -13.630  1.00  0.00           N  
ATOM    377 0C55 MOL     1       9.828  18.759 -15.523  1.00  0.00           C  
ATOM    378 2O55 MOL     1       8.214  20.664 -15.276  1.00  0.00           O  
ATOM    379 3C55 MOL     1      11.391  18.884 -15.573  1.00  0.00           C  
ATOM    380 7O55 MOL     1       9.346  18.743 -16.851  1.00  0.00           O  
ATOM    381 8P55 MOL     1       6.707  20.061 -15.010  1.00  0.00           P  
ATOM    382 9N55 MOL     1      12.108  17.737 -15.036  1.00  0.00           N  
ATOM    383 1O56 MOL     1       6.336  19.515 -16.507  1.00  0.00           O  
ATOM    384 2O56 MOL     1       6.744  18.866 -14.066  1.00  0.00           O  
ATOM    385 3O56 MOL     1       5.776  21.173 -14.548  1.00  0.00           O  
ATOM    386 4C56 MOL     1      12.348  17.426 -13.706  1.00  0.00           C  
ATOM    387 5C56 MOL     1      12.551  16.657 -15.768  1.00  0.00           C  
ATOM    388 6C56 MOL     1       6.285  20.411 -17.623  1.00  0.00           C  
ATOM    389 NA56 MOL     1       5.279  19.961 -12.611  1.00  0.00          NA  
ATOM    390 9N56 MOL     1      12.921  16.228 -13.554  1.00  0.00           N  
ATOM    391 0C57 MOL     1      13.053  15.721 -14.851  1.00  0.00           C  
ATOM    392 1N57 MOL     1      12.527  16.492 -17.126  1.00  0.00           N  
ATOM    393 2C57 MOL     1       6.167  19.587 -18.910  1.00  0.00           C  
ATOM    394 5C57 MOL     1      13.551  14.492 -15.371  1.00  0.00           C  
ATOM    395 6C57 MOL     1      13.044  15.311 -17.518  1.00  0.00           C  
ATOM    396 7C57 MOL     1       4.925  18.658 -18.988  1.00  0.00           C  
ATOM    397 9O57 MOL     1       7.309  18.697 -18.992  1.00  0.00           O  
ATOM    398 0N58 MOL     1      14.037  13.493 -14.584  1.00  0.00           N  
ATOM    399 1N58 MOL     1      13.543  14.320 -16.728  1.00  0.00           N  
ATOM    400 3C58 MOL     1       5.421  17.467 -19.844  1.00  0.00           C  
ATOM    401 5O58 MOL     1       3.801  19.297 -19.559  1.00  0.00           O  
ATOM    402 6C58 MOL     1       6.964  17.433 -19.581  1.00  0.00           C  
ATOM    403 0O59 MOL     1       5.140  17.749 -21.207  1.00  0.00           O  
ATOM    404 1N59 MOL     1       7.363  16.375 -18.653  1.00  0.00           N  
ATOM    405 3C59 MOL     1       7.168  16.352 -17.281  1.00  0.00           C  
ATOM    406 4C59 MOL     1       7.924  15.162 -18.978  1.00  0.00           C  
ATOM    407 6N59 MOL     1       7.572  15.212 -16.719  1.00  0.00           N  
ATOM    408 7C59 MOL     1       8.054  14.441 -17.780  1.00  0.00           C  
ATOM    409 8N59 MOL     1       8.285  14.704 -20.215  1.00  0.00           N  
ATOM    410 9C59 MOL     1       8.578  13.123 -17.859  1.00  0.00           C  
ATOM    411 0C60 MOL     1       8.794  13.457 -20.181  1.00  0.00           C  
ATOM    412 1N60 MOL     1       8.744  12.320 -16.767  1.00  0.00           N  
ATOM    413 2N60 MOL     1       8.950  12.659 -19.089  1.00  0.00           N  
TER
ATOM    414 NA60 MOL     1      49.675  11.046  -5.087  1.00  0.00          NA  
ATOM    415 7O60 MOL     1      50.237  12.861  -6.389  1.00  0.00           O  
ATOM    416 8O60 MOL     1      50.234  10.499  -7.317  1.00  0.00           O  
ATOM    417 9P60 MOL     1      50.357  12.004  -7.630  1.00  0.00           P  
ATOM    418 0O61 MOL     1      49.232  12.341  -8.745  1.00  0.00           O  
ATOM    419 1O61 MOL     1      51.774  12.379  -8.322  1.00  0.00           O  
ATOM    420 2C61 MOL     1      48.791  13.696  -8.979  1.00  0.00           C  
ATOM    421 3C61 MOL     1      52.256  11.794  -9.537  1.00  0.00           C  
ATOM    422 4C61 MOL     1      47.246  13.722  -9.054  1.00  0.00           C  
ATOM    423 5C61 MOL     1      49.263  14.165 -10.368  1.00  0.00           C  
ATOM    424 9C61 MOL     1      53.746  12.132  -9.703  1.00  0.00           C  
ATOM    425 0C62 MOL     1      46.603  14.960  -8.399  1.00  0.00           C  
ATOM    426 2O62 MOL     1      46.913  13.735 -10.466  1.00  0.00           O  
ATOM    427 3C62 MOL     1      48.088  13.818 -11.295  1.00  0.00           C  
ATOM    428 7O62 MOL     1      53.870  13.521 -10.094  1.00  0.00           O  
ATOM    429 8C62 MOL     1      54.596  11.978  -8.414  1.00  0.00           C  
ATOM    430 9O62 MOL     1      46.990  15.034  -7.038  1.00  0.00           O  
ATOM    431 2N63 MOL     1      47.800  14.821 -12.346  1.00  0.00           N  
ATOM    432 4C63 MOL     1      54.936  14.190  -9.403  1.00  0.00           C  
ATOM    433 5C63 MOL     1      55.594  13.148  -8.471  1.00  0.00           C  
ATOM    434 7O63 MOL     1      55.282  10.723  -8.373  1.00  0.00           O  
ATOM    435 8P63 MOL     1      46.449  16.265  -6.075  1.00  0.00           P  
ATOM    436 9C63 MOL     1      47.501  14.364 -13.639  1.00  0.00           C  
ATOM    437 0C64 MOL     1      47.653  16.155 -12.014  1.00  0.00           C  
ATOM    438 2N64 MOL     1      54.351  15.340  -8.708  1.00  0.00           N  
ATOM    439 5P64 MOL     1      54.490   9.353  -7.907  1.00  0.00           P  
ATOM    440 6O64 MOL     1      47.016  17.520  -7.003  1.00  0.00           O  
ATOM    441 7O64 MOL     1      44.925  16.325  -6.154  1.00  0.00           O  
ATOM    442 8O64 MOL     1      47.157  16.179  -4.772  1.00  0.00           O  
ATOM    443 9N64 MOL     1      46.980  15.308 -14.524  1.00  0.00           N  
ATOM    444 0O65 MOL     1      47.685  13.184 -13.982  1.00  0.00           O  
ATOM    445 1C65 MOL     1      47.163  17.084 -12.889  1.00  0.00           C  
ATOM    446 3C65 MOL     1      54.885  16.604  -8.598  1.00  0.00           C  
ATOM    447 4C65 MOL     1      53.106  15.397  -8.104  1.00  0.00           C  
ATOM    448 5O65 MOL     1      53.615   8.791  -9.012  1.00  0.00           O  
ATOM    449 6O65 MOL     1      53.741   9.623  -6.597  1.00  0.00           O  
ATOM    450 7O65 MOL     1      55.771   8.373  -7.698  1.00  0.00           O  
ATOM    451 8C65 MOL     1      46.371  18.765  -7.278  1.00  0.00           C  
ATOM    452 NA65 MOL     1      42.938  15.709  -5.648  1.00  0.00          NA  
ATOM    453 0C66 MOL     1      46.682  16.623 -14.187  1.00  0.00           C  
ATOM    454 2C66 MOL     1      47.061  18.539 -12.533  1.00  0.00           C  
ATOM    455 3N66 MOL     1      56.098  17.048  -9.044  1.00  0.00           N  
ATOM    456 4C66 MOL     1      53.935  17.390  -7.924  1.00  0.00           C  
ATOM    457 6N66 MOL     1      52.818  16.607  -7.621  1.00  0.00           N  
ATOM    458 NA66 MOL     1      51.726   8.887  -7.619  1.00  0.00          NA  
ATOM    459 8C66 MOL     1      56.857   8.723  -6.844  1.00  0.00           C  
ATOM    460 9C66 MOL     1      45.997  18.842  -8.790  1.00  0.00           C  
ATOM    461 0C67 MOL     1      47.409  19.893  -7.130  1.00  0.00           C  
ATOM    462 2O67 MOL     1      46.030  17.325 -14.999  1.00  0.00           O  
ATOM    463 6C67 MOL     1      56.308  18.352  -8.768  1.00  0.00           C  
ATOM    464 7C67 MOL     1      54.248  18.761  -7.714  1.00  0.00           C  
ATOM    465 0C68 MOL     1      56.872   7.897  -5.527  1.00  0.00           C  
ATOM    466 1C68 MOL     1      44.750  19.702  -9.097  1.00  0.00           C  
ATOM    467 3O68 MOL     1      47.160  19.440  -9.435  1.00  0.00           O  
ATOM    468 4C68 MOL     1      48.159  19.775  -8.470  1.00  0.00           C  
ATOM    469 7N68 MOL     1      55.464  19.213  -8.140  1.00  0.00           N  
ATOM    470 9N68 MOL     1      53.409  19.635  -7.078  1.00  0.00           N  
ATOM    471 1O69 MOL     1      57.600   8.673  -4.535  1.00  0.00           O  
ATOM    472 2C69 MOL     1      55.488   7.611  -4.905  1.00  0.00           C  
ATOM    473 3O69 MOL     1      44.377  19.574 -10.476  1.00  0.00           O  
ATOM    474 6N69 MOL     1      48.864  20.991  -8.909  1.00  0.00           N  
ATOM    475 0C70 MOL     1      56.729   9.146  -3.480  1.00  0.00           C  
ATOM    476 1C70 MOL     1      55.298   8.734  -3.870  1.00  0.00           C  
ATOM    477 3O70 MOL     1      55.517   6.317  -4.265  1.00  0.00           O  
ATOM    478 4P70 MOL     1      44.392  20.804 -11.521  1.00  0.00           P  
ATOM    479 5C70 MOL     1      50.138  21.246  -8.313  1.00  0.00           C  
ATOM    480 6C70 MOL     1      48.352  21.826  -9.857  1.00  0.00           C  
ATOM    481 7N70 MOL     1      56.910  10.589  -3.343  1.00  0.00           N  
ATOM    482 1P71 MOL     1      54.187   5.369  -4.267  1.00  0.00           P  
ATOM    483 2O71 MOL     1      43.220  21.783 -10.920  1.00  0.00           O  
ATOM    484 3O71 MOL     1      43.953  20.263 -12.892  1.00  0.00           O  
ATOM    485 4O71 MOL     1      45.705  21.570 -11.558  1.00  0.00           O  
ATOM    486 5N71 MOL     1      50.863  22.351  -8.703  1.00  0.00           N  
ATOM    487 6O71 MOL     1      50.544  20.429  -7.447  1.00  0.00           O  
ATOM    488 7C71 MOL     1      49.062  22.936 -10.245  1.00  0.00           C  
ATOM    489 9C71 MOL     1      56.598  11.563  -4.281  1.00  0.00           C  
ATOM    490 0C72 MOL     1      57.439  11.253  -2.266  1.00  0.00           C  
ATOM    491 1O72 MOL     1      53.587   5.247  -5.664  1.00  0.00           O  
ATOM    492 2O72 MOL     1      54.534   4.023  -3.643  1.00  0.00           O  
ATOM    493 3O72 MOL     1      53.141   6.233  -3.341  1.00  0.00           O  
ATOM    494 4C72 MOL     1      43.349  23.217 -11.023  1.00  0.00           C  
ATOM    495 NA72 MOL     1      44.089  18.433 -14.241  1.00  0.00          NA  
ATOM    496 6C72 MOL     1      50.345  23.174  -9.638  1.00  0.00           C  
ATOM    497 9N72 MOL     1      56.895  12.792  -3.861  1.00  0.00           N  
ATOM    498 0C73 MOL     1      57.430  12.620  -2.583  1.00  0.00           C  
ATOM    499 1N73 MOL     1      57.882  10.676  -1.091  1.00  0.00           N  
ATOM    500 NA73 MOL     1      53.769   2.939  -5.579  1.00  0.00          NA  
ATOM    501 3C73 MOL     1      53.099   6.044  -1.928  1.00  0.00           C  
ATOM    502 4C73 MOL     1      43.635  23.842  -9.635  1.00  0.00           C  
ATOM    503 5C73 MOL     1      42.018  23.862 -11.447  1.00  0.00           C  
ATOM    504 7N73 MOL     1      51.069  24.268 -10.012  1.00  0.00           N  
ATOM    505 8C73 MOL     1      57.935  13.570  -1.617  1.00  0.00           C  
ATOM    506 9C73 MOL     1      58.346  11.567  -0.200  1.00  0.00           C  
ATOM    507 2C74 MOL     1      52.037   6.953  -1.304  1.00  0.00           C  
ATOM    508 3C74 MOL     1      44.579  25.080  -9.737  1.00  0.00           C  
ATOM    509 5O74 MOL     1      42.346  24.239  -9.111  1.00  0.00           O  
ATOM    510 6C74 MOL     1      41.323  24.232 -10.124  1.00  0.00           C  
ATOM    511 1N75 MOL     1      58.382  12.931  -0.432  1.00  0.00           N  
ATOM    512 2O75 MOL     1      58.019  14.814  -1.696  1.00  0.00           O  
ATOM    513 3N75 MOL     1      58.855  11.130   0.999  1.00  0.00           N  
ATOM    514 5O75 MOL     1      52.531   8.318  -1.246  1.00  0.00           O  
ATOM    515 6C75 MOL     1      50.711   7.106  -2.071  1.00  0.00           C  
ATOM    516 7O75 MOL     1      44.276  26.061  -8.756  1.00  0.00           O  
ATOM    517 0N76 MOL     1      40.699  25.558 -10.119  1.00  0.00           N  
ATOM    518 5C76 MOL     1      51.419   9.211  -1.072  1.00  0.00           C  
ATOM    519 6C76 MOL     1      50.154   8.434  -1.510  1.00  0.00           C  
ATOM    520 8O76 MOL     1      49.845   5.989  -1.870  1.00  0.00           O  
ATOM    521 9P76 MOL     1      44.928  26.129  -7.271  1.00  0.00           P  
ATOM    522 0C77 MOL     1      41.371  26.770 -10.175  1.00  0.00           C  
ATOM    523 1C77 MOL     1      39.384  25.859  -9.889  1.00  0.00           C  
ATOM    524 2N77 MOL     1      51.664  10.411  -1.906  1.00  0.00           N  
ATOM    525 6P77 MOL     1      48.520   5.827  -2.819  1.00  0.00           P  
ATOM    526 7O77 MOL     1      44.302  27.576  -6.852  1.00  0.00           O  
ATOM    527 8O77 MOL     1      44.394  25.064  -6.316  1.00  0.00           O  
ATOM    528 9O77 MOL     1      46.459  26.146  -7.309  1.00  0.00           O  
ATOM    529 1N78 MOL     1      40.567  27.812  -9.985  1.00  0.00           N  
ATOM    530 2C78 MOL     1      39.298  27.261  -9.801  1.00  0.00           C  
ATOM    531 3N78 MOL     1      38.333  24.972  -9.738  1.00  0.00           N  
ATOM    532 4C78 MOL     1      51.429  11.717  -1.395  1.00  0.00           C  
ATOM    533 5C78 MOL     1      52.050  10.240  -3.204  1.00  0.00           C  
ATOM    534 6O78 MOL     1      47.992   4.406  -2.688  1.00  0.00           O  
ATOM    535 7O78 MOL     1      48.818   6.221  -4.265  1.00  0.00           O  
ATOM    536 8O78 MOL     1      47.572   6.950  -2.110  1.00  0.00           O  
ATOM    537 9C78 MOL     1      45.097  28.750  -6.712  1.00  0.00           C  
ATOM    538 NA79 MOL     1      46.564  24.490  -5.712  1.00  0.00          NA  
ATOM    539 1C79 MOL     1      38.041  27.869  -9.469  1.00  0.00           C  
ATOM    540 2C79 MOL     1      37.147  25.569  -9.462  1.00  0.00           C  
ATOM    541 3N79 MOL     1      51.624  12.808  -2.196  1.00  0.00           N  
ATOM    542 4O79 MOL     1      51.044  11.851  -0.198  1.00  0.00           O  
ATOM    543 5C79 MOL     1      52.200  11.319  -4.046  1.00  0.00           C  
ATOM    544 NA79 MOL     1      48.060   4.188  -5.033  1.00  0.00          NA  
ATOM    545 8C79 MOL     1      46.186   6.808  -1.810  1.00  0.00           C  
ATOM    546 9C79 MOL     1      44.344  29.789  -5.855  1.00  0.00           C  
ATOM    547 0C80 MOL     1      45.357  29.499  -8.036  1.00  0.00           C  
ATOM    548 2N80 MOL     1      37.014  26.933  -9.295  1.00  0.00           N  
ATOM    549 3O80 MOL     1      37.805  29.101  -9.321  1.00  0.00           O  
ATOM    550 4N80 MOL     1      36.021  24.822  -9.316  1.00  0.00           N  
ATOM    551 5C80 MOL     1      51.972  12.638  -3.491  1.00  0.00           C  
ATOM    552 9C80 MOL     1      45.952   6.436  -0.331  1.00  0.00           C  
ATOM    553 0C81 MOL     1      44.481  29.588  -4.337  1.00  0.00           C  
ATOM    554 2O81 MOL     1      44.928  31.050  -6.252  1.00  0.00           O  
ATOM    555 3C81 MOL     1      45.329  30.998  -7.636  1.00  0.00           C  
ATOM    556 9N81 MOL     1      52.122  13.734  -4.277  1.00  0.00           N  
ATOM    557 1O82 MOL     1      45.941   4.997  -0.199  1.00  0.00           O  
ATOM    558 2C82 MOL     1      47.017   6.912   0.685  1.00  0.00           C  
ATOM    559 3O82 MOL     1      43.252  29.933  -3.692  1.00  0.00           O  
ATOM    560 6N82 MOL     1      46.620  31.667  -7.746  1.00  0.00           N  
ATOM    561 0C83 MOL     1      46.214   4.636   1.156  1.00  0.00           C  
ATOM    562 1C83 MOL     1      47.014   5.811   1.777  1.00  0.00           C  
ATOM    563 3O83 MOL     1      46.679   8.205   1.181  1.00  0.00           O  
ATOM    564 4P83 MOL     1      43.020  29.586  -2.124  1.00  0.00           P  
ATOM    565 5C83 MOL     1      47.721  31.496  -6.920  1.00  0.00           C  
ATOM    566 6C83 MOL     1      46.994  32.576  -8.702  1.00  0.00           C  
ATOM    567 7N83 MOL     1      46.939   3.350   1.140  1.00  0.00           N  
ATOM    568 1P84 MOL     1      47.745   9.078   2.069  1.00  0.00           P  
ATOM    569 2O84 MOL     1      42.801  27.977  -2.095  1.00  0.00           O  
ATOM    570 3O84 MOL     1      41.756  30.345  -1.671  1.00  0.00           O  
ATOM    571 4O84 MOL     1      44.201  29.909  -1.241  1.00  0.00           O  
ATOM    572 6N84 MOL     1      48.760  32.241  -7.295  1.00  0.00           N  
ATOM    573 7C84 MOL     1      48.323  32.934  -8.427  1.00  0.00           C  
ATOM    574 8N84 MOL     1      46.203  33.042  -9.735  1.00  0.00           N  
ATOM    575 9C84 MOL     1      46.583   2.366   2.068  1.00  0.00           C  
ATOM    576 0C85 MOL     1      47.965   3.144   0.232  1.00  0.00           C  
ATOM    577 1O85 MOL     1      47.509   8.456   3.567  1.00  0.00           O  
ATOM    578 2O85 MOL     1      47.398  10.559   1.997  1.00  0.00           O  
ATOM    579 3O85 MOL     1      49.169   8.753   1.612  1.00  0.00           O  
ATOM    580 4C85 MOL     1      41.757  27.253  -2.777  1.00  0.00           C  
ATOM    581 NA85 MOL     1      42.961  31.205   0.169  1.00  0.00          NA  
ATOM    582 6C85 MOL     1      48.986  33.887  -9.288  1.00  0.00           C  
ATOM    583 7C85 MOL     1      46.828  33.929 -10.527  1.00  0.00           C  
ATOM    584 8N85 MOL     1      47.305   1.180   2.026  1.00  0.00           N  
ATOM    585 9O85 MOL     1      45.664   2.545   2.893  1.00  0.00           O  
ATOM    586 0C86 MOL     1      48.691   1.987   0.200  1.00  0.00           C  
ATOM    587 2C86 MOL     1      46.947   9.160   4.666  1.00  0.00           C  
ATOM    588 NA86 MOL     1      49.585  11.022   1.205  1.00  0.00          NA  
ATOM    589 4C86 MOL     1      41.223  26.139  -1.836  1.00  0.00           C  
ATOM    590 5C86 MOL     1      42.306  26.498  -4.009  1.00  0.00           C  
ATOM    591 7N86 MOL     1      48.137  34.336 -10.333  1.00  0.00           N  
ATOM    592 8O86 MOL     1      50.150  34.338  -9.227  1.00  0.00           O  
ATOM    593 9N86 MOL     1      46.148  34.507 -11.571  1.00  0.00           N  
ATOM    594 0C87 MOL     1      48.368   0.913   1.148  1.00  0.00           C  
ATOM    595 2C87 MOL     1      49.805   1.782  -0.791  1.00  0.00           C  
ATOM    596 3C87 MOL     1      45.463   9.576   4.426  1.00  0.00           C  
ATOM    597 6C87 MOL     1      39.930  26.452  -1.054  1.00  0.00           C  
ATOM    598 8O87 MOL     1      40.982  24.997  -2.680  1.00  0.00           O  
ATOM    599 9C87 MOL     1      41.803  25.044  -3.868  1.00  0.00           C  
ATOM    600 5O88 MOL     1      48.951  -0.184   1.217  1.00  0.00           O  
ATOM    601 9C88 MOL     1      44.480   9.261   5.609  1.00  0.00           C  
ATOM    602 1O89 MOL     1      44.953   8.838   3.290  1.00  0.00           O  
ATOM    603 2O89 MOL     1      38.806  26.592  -1.919  1.00  0.00           O  
ATOM    604 5N89 MOL     1      40.983  24.570  -4.976  1.00  0.00           N  
ATOM    605 7C89 MOL     1      43.641   8.091   5.067  1.00  0.00           C  
ATOM    606 9O89 MOL     1      43.697  10.438   5.894  1.00  0.00           O  
ATOM    607 0C90 MOL     1      43.612   8.437   3.576  1.00  0.00           C  
ATOM    608 1P90 MOL     1      38.120  28.049  -2.259  1.00  0.00           P  
ATOM    609 2C90 MOL     1      39.999  25.268  -5.655  1.00  0.00           C  
ATOM    610 3C90 MOL     1      40.948  23.287  -5.473  1.00  0.00           C  
ATOM    611 6P90 MOL     1      42.120  10.505   6.282  1.00  0.00           P  
ATOM    612 7N90 MOL     1      43.198   7.373   2.669  1.00  0.00           N  
ATOM    613 9O90 MOL     1      36.586  27.560  -2.509  1.00  0.00           O  
ATOM    614 0O91 MOL     1      38.198  28.981  -1.063  1.00  0.00           O  
ATOM    615 1O91 MOL     1      38.743  28.615  -3.539  1.00  0.00           O  
ATOM    616 3N91 MOL     1      39.361  24.524  -6.560  1.00  0.00           N  
ATOM    617 4C91 MOL     1      39.950  23.260  -6.460  1.00  0.00           C  
ATOM    618 5N91 MOL     1      41.712  22.216  -5.104  1.00  0.00           N  
ATOM    619 6O91 MOL     1      41.486  10.202   4.783  1.00  0.00           O  
ATOM    620 7O91 MOL     1      41.753  11.906   6.749  1.00  0.00           O  
ATOM    621 8O91 MOL     1      41.665   9.409   7.251  1.00  0.00           O  
ATOM    622 9C91 MOL     1      42.697   6.140   3.013  1.00  0.00           C  
ATOM    623 0C92 MOL     1      42.897   7.553   1.332  1.00  0.00           C  
ATOM    624 1C92 MOL     1      36.127  27.111  -3.791  1.00  0.00           C  
ATOM    625 NA92 MOL     1      39.653  30.406  -2.302  1.00  0.00          NA  
ATOM    626 3C92 MOL     1      39.729  22.033  -7.141  1.00  0.00           C  
ATOM    627 4C92 MOL     1      41.410  21.096  -5.788  1.00  0.00           C  
ATOM    628 5C92 MOL     1      40.133   9.757   4.662  1.00  0.00           C  
ATOM    629 NA92 MOL     1      40.206  10.895   8.316  1.00  0.00          NA  
ATOM    630 8N92 MOL     1      42.124   5.513   1.978  1.00  0.00           N  
ATOM    631 9C92 MOL     1      42.238   6.394   0.898  1.00  0.00           C  
ATOM    632 0N93 MOL     1      43.147   8.645   0.553  1.00  0.00           N  
ATOM    633 1C93 MOL     1      34.577  26.989  -3.747  1.00  0.00           C  
ATOM    634 2C93 MOL     1      36.643  25.699  -4.137  1.00  0.00           C  
ATOM    635 4N93 MOL     1      38.782  21.883  -8.115  1.00  0.00           N  
ATOM    636 5N93 MOL     1      40.476  20.950  -6.770  1.00  0.00           N  
ATOM    637 7C93 MOL     1      39.516  10.271   3.344  1.00  0.00           C  
ATOM    638 0C94 MOL     1      41.772   6.362  -0.447  1.00  0.00           C  
ATOM    639 1C94 MOL     1      42.709   8.497  -0.715  1.00  0.00           C  
ATOM    640 2C94 MOL     1      33.822  27.925  -4.706  1.00  0.00           C  
ATOM    641 4O94 MOL     1      34.260  25.620  -4.095  1.00  0.00           O  
ATOM    642 5C94 MOL     1      35.411  24.777  -3.998  1.00  0.00           C  
ATOM    643 0C95 MOL     1      39.797   9.408   2.080  1.00  0.00           C  
ATOM    644 2O95 MOL     1      40.034  11.581   3.057  1.00  0.00           O  
ATOM    645 3N95 MOL     1      41.090   5.303  -0.976  1.00  0.00           N  
ATOM    646 4N95 MOL     1      42.051   7.432  -1.242  1.00  0.00           N  
ATOM    647 6O95 MOL     1      34.226  27.653  -6.047  1.00  0.00           O  
ATOM    648 9N95 MOL     1      35.315  23.784  -5.063  1.00  0.00           N  
ATOM    649 1C96 MOL     1      39.999  10.437   0.946  1.00  0.00           C  
ATOM    650 3O96 MOL     1      38.689   8.553   1.786  1.00  0.00           O  
ATOM    651 4C96 MOL     1      40.117  11.815   1.640  1.00  0.00           C  
ATOM    652 7P96 MOL     1      33.843  28.630  -7.306  1.00  0.00           P  
ATOM    653 8C96 MOL     1      34.806  24.006  -6.327  1.00  0.00           C  
ATOM    654 9C96 MOL     1      35.824  22.506  -5.074  1.00  0.00           C  
ATOM    655 2P97 MOL     1      38.469   7.027   2.361  1.00  0.00           P  
ATOM    656 4N97 MOL     1      41.387  12.515   1.376  1.00  0.00           N  
ATOM    657 5O97 MOL     1      32.213  28.446  -7.467  1.00  0.00           O  
ATOM    658 6O97 MOL     1      34.543  28.010  -8.518  1.00  0.00           O  
ATOM    659 7O97 MOL     1      34.172  30.082  -7.036  1.00  0.00           O  
ATOM    660 9N97 MOL     1      34.943  22.954  -7.138  1.00  0.00           N  
ATOM    661 0C98 MOL     1      35.593  21.990  -6.360  1.00  0.00           C  
ATOM    662 1N98 MOL     1      36.441  21.831  -4.057  1.00  0.00           N  
ATOM    663 2O98 MOL     1      38.656   5.981   1.274  1.00  0.00           O  
ATOM    664 3O98 MOL     1      39.337   6.780   3.599  1.00  0.00           O  
ATOM    665 NA98 MOL     1      40.052   4.707   2.600  1.00  0.00          NA  
ATOM    666 5O98 MOL     1      36.880   7.108   2.699  1.00  0.00           O  
ATOM    667 6C98 MOL     1      41.360  13.840   0.825  1.00  0.00           C  
ATOM    668 7C98 MOL     1      42.573  11.920   1.694  1.00  0.00           C  
ATOM    669 8C98 MOL     1      31.757  27.195  -7.987  1.00  0.00           C  
ATOM    670 NA98 MOL     1      35.831  30.033  -8.744  1.00  0.00          NA  
ATOM    671 0C99 MOL     1      36.042  20.668  -6.631  1.00  0.00           C  
ATOM    672 1C99 MOL     1      36.820  20.587  -4.409  1.00  0.00           C  
ATOM    673 2C99 MOL     1      36.375   7.934   3.734  1.00  0.00           C  
ATOM    674 3N99 MOL     1      42.555  14.492   0.585  1.00  0.00           N  
ATOM    675 4O99 MOL     1      40.245  14.351   0.577  1.00  0.00           O  
ATOM    676 5C99 MOL     1      43.763  12.560   1.468  1.00  0.00           C  
ATOM    677 7C99 MOL     1      30.526  27.311  -8.912  1.00  0.00           C  
ATOM    678 8C99 MOL     1      31.274  26.202  -6.916  1.00  0.00           C  
ATOM    679 0N10 MOL     1      35.926  20.077  -7.856  1.00  0.00           N  
ATOM    680 0N10 MOL     1      36.658  19.984  -5.620  1.00  0.00           N  
ATOM    681 0C10 MOL     1      34.847   8.047   3.585  1.00  0.00           C  
ATOM    682 0C10 MOL     1      43.715  13.880   0.888  1.00  0.00           C  
ATOM    683 0C10 MOL     1      30.848  27.713 -10.362  1.00  0.00           C  
ATOM    684 1O10 MOL     1      29.962  25.967  -8.882  1.00  0.00           O  
ATOM    685 1C10 MOL     1      30.436  25.228  -7.762  1.00  0.00           C  
ATOM    686 1O10 MOL     1      34.324   8.832   4.693  1.00  0.00           O  
ATOM    687 1C10 MOL     1      34.390   8.773   2.282  1.00  0.00           C  
ATOM    688 1N10 MOL     1      44.883  14.542   0.645  1.00  0.00           N  
ATOM    689 2O10 MOL     1      29.813  27.295 -11.239  1.00  0.00           O  
ATOM    690 2N10 MOL     1      31.258  24.081  -8.272  1.00  0.00           N  
ATOM    691 2C10 MOL     1      33.942  10.134   4.261  1.00  0.00           C  
ATOM    692 2C10 MOL     1      33.566   9.983   2.777  1.00  0.00           C  
ATOM    693 2O10 MOL     1      33.586   7.934   1.440  1.00  0.00           O  
ATOM    694 3P10 MOL     1      29.964  27.600 -12.865  1.00  0.00           P  
ATOM    695 3C10 MOL     1      31.346  22.931  -7.475  1.00  0.00           C  
ATOM    696 3C10 MOL     1      31.959  24.184  -9.457  1.00  0.00           C  
ATOM    697 3N10 MOL     1      35.082  11.062   4.500  1.00  0.00           N  
ATOM    698 3P10 MOL     1      34.281   6.826   0.428  1.00  0.00           P  
ATOM    699 3O10 MOL     1      29.447  26.174 -13.477  1.00  0.00           O  
ATOM    700 4O10 MOL     1      28.989  28.670 -13.307  1.00  0.00           O  
ATOM    701 4O10 MOL     1      31.433  27.876 -13.177  1.00  0.00           O  
ATOM    702 4N10 MOL     1      32.141  21.898  -7.958  1.00  0.00           N  
ATOM    703 4O10 MOL     1      30.727  22.843  -6.399  1.00  0.00           O  
ATOM    704 4C10 MOL     1      32.757  23.179  -9.930  1.00  0.00           C  
ATOM    705 4C10 MOL     1      35.435  12.177   3.757  1.00  0.00           C  
ATOM    706 4C10 MOL     1      36.004  10.988   5.521  1.00  0.00           C  
ATOM    707 4O10 MOL     1      35.644   7.325   0.002  1.00  0.00           O  
ATOM    708 4O10 MOL     1      33.265   6.442  -0.638  1.00  0.00           O  
ATOM    709 5O10 MOL     1      34.500   5.552   1.452  1.00  0.00           O  
ATOM    710 5C10 MOL     1      30.274  25.014 -13.561  1.00  0.00           C  
ATOM    711 5C10 MOL     1      32.871  21.945  -9.149  1.00  0.00           C  
ATOM    712 5C10 MOL     1      33.498  23.292 -11.235  1.00  0.00           C  
ATOM    713 5N10 MOL     1      36.527  12.790   4.215  1.00  0.00           N  
ATOM    714 5C10 MOL     1      36.906  12.050   5.334  1.00  0.00           C  
ATOM    715 5N10 MOL     1      36.100  10.073   6.536  1.00  0.00           N  
ATOM    716 NA10 MOL     1      36.000   7.740  -2.186  1.00  0.00          NA  
ATOM    717 6C10 MOL     1      33.463   4.580   1.589  1.00  0.00           C  
ATOM    718 6C10 MOL     1      29.946  24.236 -14.868  1.00  0.00           C  
ATOM    719 6C10 MOL     1      29.999  24.013 -12.407  1.00  0.00           C  
ATOM    720 6O10 MOL     1      33.552  20.955  -9.496  1.00  0.00           O  
ATOM    721 6C10 MOL     1      38.043  12.129   6.182  1.00  0.00           C  
ATOM    722 6C10 MOL     1      37.164  10.254   7.327  1.00  0.00           C  
ATOM    723 7C10 MOL     1      33.341   4.090   3.040  1.00  0.00           C  
ATOM    724 7C10 MOL     1      31.027  24.339 -15.975  1.00  0.00           C  
ATOM    725 7O10 MOL     1      29.808  22.851 -14.481  1.00  0.00           O  
ATOM    726 7C10 MOL     1      29.518  22.713 -13.095  1.00  0.00           C  
ATOM    727 7N10 MOL     1      39.019  13.066   6.021  1.00  0.00           N  
ATOM    728 8N10 MOL     1      38.140  11.206   7.189  1.00  0.00           N  
ATOM    729 8O10 MOL     1      33.278   5.216   3.943  1.00  0.00           O  
ATOM    730 8C10 MOL     1      32.029   3.322   3.331  1.00  0.00           C  
ATOM    731 8O10 MOL     1      30.941  23.255 -16.881  1.00  0.00           O  
ATOM    732 8N10 MOL     1      30.190  21.487 -12.650  1.00  0.00           N  
ATOM    733 9C10 MOL     1      32.582   4.865   5.143  1.00  0.00           C  
ATOM    734 9C10 MOL     1      31.781   3.571   4.833  1.00  0.00           C  
ATOM    735 9O10 MOL     1      32.154   1.936   3.007  1.00  0.00           O  
ATOM    736 9P10 MOL     1      30.332  23.358 -18.412  1.00  0.00           P  
ATOM    737 9C10 MOL     1      30.987  20.675 -13.444  1.00  0.00           C  
ATOM    738 9C10 MOL     1      30.073  20.843 -11.441  1.00  0.00           C  
ATOM    739 9N10 MOL     1      31.760   6.015   5.516  1.00  0.00           N  
ATOM    740 0P11 MOL     1      30.986   1.158   2.188  1.00  0.00           P  
ATOM    741 0O11 MOL     1      28.723  23.033 -18.129  1.00  0.00           O  
ATOM    742 0O11 MOL     1      30.916  22.168 -19.158  1.00  0.00           O  
ATOM    743 0O11 MOL     1      30.417  24.746 -18.967  1.00  0.00           O  
ATOM    744 0N11 MOL     1      31.378  19.567 -12.818  1.00  0.00           N  
ATOM    745 0C11 MOL     1      30.809  19.651 -11.546  1.00  0.00           C  
ATOM    746 1N11 MOL     1      29.378  21.287 -10.330  1.00  0.00           N  
ATOM    747 1C11 MOL     1      31.261   6.992   4.673  1.00  0.00           C  
ATOM    748 1C11 MOL     1      31.341   6.354   6.782  1.00  0.00           C  
ATOM    749 1O11 MOL     1      31.145   1.907   0.731  1.00  0.00           O  
ATOM    750 1O11 MOL     1      31.280  -0.331   2.112  1.00  0.00           O  
ATOM    751 1O11 MOL     1      29.601   1.460   2.769  1.00  0.00           O  
ATOM    752 1C11 MOL     1      28.182  21.715 -18.064  1.00  0.00           C  
ATOM    753 NA11 MOL     1      33.057  21.523 -19.312  1.00  0.00          NA  
ATOM    754 1C11 MOL     1      30.837  18.739 -10.429  1.00  0.00           C  
ATOM    755 1C11 MOL     1      29.437  20.438  -9.283  1.00  0.00           C  
ATOM    756 2N11 MOL     1      30.558   7.926   5.315  1.00  0.00           N  
ATOM    757 2C11 MOL     1      30.594   7.538   6.658  1.00  0.00           C  
ATOM    758 2N11 MOL     1      31.580   5.698   7.956  1.00  0.00           N  
ATOM    759 2C11 MOL     1      30.801   1.234  -0.485  1.00  0.00           C  
ATOM    760 NA11 MOL     1      29.137  -0.783   2.972  1.00  0.00          NA  
ATOM    761 2C11 MOL     1      26.630  21.823 -17.979  1.00  0.00           C  
ATOM    762 2C11 MOL     1      28.589  20.928 -16.789  1.00  0.00           C  
ATOM    763 2N11 MOL     1      30.117  19.231  -9.320  1.00  0.00           N  
ATOM    764 3O11 MOL     1      31.394  17.617 -10.339  1.00  0.00           O  
ATOM    765 3N11 MOL     1      28.783  20.733  -8.119  1.00  0.00           N  
ATOM    766 3C11 MOL     1      30.051   8.096   7.846  1.00  0.00           C  
ATOM    767 3C11 MOL     1      31.021   6.311   9.020  1.00  0.00           C  
ATOM    768 3C11 MOL     1      30.359   2.256  -1.545  1.00  0.00           C  
ATOM    769 3C11 MOL     1      25.871  21.566 -19.285  1.00  0.00           C  
ATOM    770 3O11 MOL     1      26.222  20.868 -16.979  1.00  0.00           O  
ATOM    771 4C11 MOL     1      27.276  20.768 -15.995  1.00  0.00           C  
ATOM    772 4N11 MOL     1      29.330   9.260   7.857  1.00  0.00           N  
ATOM    773 4N11 MOL     1      30.283   7.453   9.026  1.00  0.00           N  
ATOM    774 4C11 MOL     1      31.236   3.530  -1.650  1.00  0.00           C  
ATOM    775 5O11 MOL     1      29.034   2.718  -1.205  1.00  0.00           O  
ATOM    776 5O11 MOL     1      26.395  20.423 -19.961  1.00  0.00           O  
ATOM    777 5N11 MOL     1      27.117  19.510 -15.287  1.00  0.00           N  
ATOM    778 5C11 MOL     1      30.240   4.686  -1.865  1.00  0.00           C  
ATOM    779 6O11 MOL     1      32.147   3.424  -2.762  1.00  0.00           O  
ATOM    780 6C11 MOL     1      28.849   4.106  -1.505  1.00  0.00           C  
ATOM    781 6P11 MOL     1      25.834  20.052 -21.452  1.00  0.00           P  
ATOM    782 6C11 MOL     1      27.190  18.229 -15.818  1.00  0.00           C  
ATOM    783 6C11 MOL     1      26.821  19.355 -13.955  1.00  0.00           C  
ATOM    784 6P11 MOL     1      33.751   3.374  -2.598  1.00  0.00           P  
ATOM    785 7N11 MOL     1      28.221   4.734  -0.324  1.00  0.00           N  
ATOM    786 7O11 MOL     1      24.266  19.676 -21.172  1.00  0.00           O  
ATOM    787 7O11 MOL     1      26.624  18.867 -21.991  1.00  0.00           O  
ATOM    788 7O11 MOL     1      25.861  21.266 -22.377  1.00  0.00           O  
ATOM    789 7N11 MOL     1      26.965  17.284 -14.907  1.00  0.00           N  
ATOM    790 7C11 MOL     1      26.731  17.974 -13.713  1.00  0.00           C  
ATOM    791 7N11 MOL     1      26.642  20.374 -13.041  1.00  0.00           N  
ATOM    792 7O11 MOL     1      34.092   5.022  -2.675  1.00  0.00           O  
ATOM    793 7O11 MOL     1      34.163   2.855  -1.228  1.00  0.00           O  
ATOM    794 8O11 MOL     1      34.430   2.698  -3.758  1.00  0.00           O  
ATOM    795 8C11 MOL     1      27.127   5.637  -0.520  1.00  0.00           C  
ATOM    796 8C11 MOL     1      28.653   4.420   0.931  1.00  0.00           C  
ATOM    797 8C11 MOL     1      23.841  18.364 -20.777  1.00  0.00           C  
ATOM    798 NA11 MOL     1      27.156  20.105 -23.910  1.00  0.00          NA  
ATOM    799 8C11 MOL     1      26.419  17.522 -12.379  1.00  0.00           C  
ATOM    800 8C11 MOL     1      26.342  19.932 -11.802  1.00  0.00           C  
ATOM    801 8C11 MOL     1      35.258   5.641  -3.463  1.00  0.00           C  
ATOM    802 NA11 MOL     1      35.743   1.453  -2.225  1.00  0.00          NA  
ATOM    803 9N11 MOL     1      26.524   6.214   0.580  1.00  0.00           N  
ATOM    804 9O11 MOL     1      26.762   5.864  -1.698  1.00  0.00           O  
ATOM    805 9C11 MOL     1      28.066   4.991   2.030  1.00  0.00           C  
ATOM    806 9C11 MOL     1      22.405  18.123 -21.330  1.00  0.00           C  
ATOM    807 9C11 MOL     1      23.699  18.236 -19.242  1.00  0.00           C  
ATOM    808 9N11 MOL     1      26.248  18.590 -11.479  1.00  0.00           N  
ATOM    809 9O11 MOL     1      26.281  16.346 -11.945  1.00  0.00           O  
ATOM    810 9N11 MOL     1      26.147  20.824 -10.786  1.00  0.00           N  
ATOM    811 0C12 MOL     1      34.755   5.744  -4.938  1.00  0.00           C  
ATOM    812 0C12 MOL     1      26.976   5.911   1.812  1.00  0.00           C  
ATOM    813 0C12 MOL     1      22.303  17.195 -22.546  1.00  0.00           C  
ATOM    814 0O12 MOL     1      21.654  17.574 -20.221  1.00  0.00           O  
ATOM    815 0C12 MOL     1      22.169  18.159 -19.026  1.00  0.00           C  
ATOM    816 1C12 MOL     1      35.318   6.977  -5.706  1.00  0.00           C  
ATOM    817 1O12 MOL     1      33.312   5.896  -4.928  1.00  0.00           O  
ATOM    818 1N12 MOL     1      26.372   6.495   2.887  1.00  0.00           N  
ATOM    819 1O12 MOL     1      23.125  16.043 -22.363  1.00  0.00           O  
ATOM    820 2N12 MOL     1      21.751  17.352 -17.892  1.00  0.00           N  
ATOM    821 2C12 MOL     1      34.090   7.830  -6.074  1.00  0.00           C  
ATOM    822 2O12 MOL     1      36.035   6.550  -6.898  1.00  0.00           O  
ATOM    823 2C12 MOL     1      32.874   6.921  -5.811  1.00  0.00           C  
ATOM    824 2P12 MOL     1      23.230  14.911 -23.542  1.00  0.00           P  
ATOM    825 2C12 MOL     1      21.010  16.181 -17.906  1.00  0.00           C  
ATOM    826 3C12 MOL     1      21.990  17.640 -16.572  1.00  0.00           C  
ATOM    827 3P12 MOL     1      37.408   7.265  -7.385  1.00  0.00           P  
ATOM    828 3N12 MOL     1      31.761   7.610  -5.153  1.00  0.00           N  
ATOM    829 3O12 MOL     1      21.681  14.385 -23.666  1.00  0.00           O  
ATOM    830 3O12 MOL     1      24.176  13.814 -23.073  1.00  0.00           O  
ATOM    831 3O12 MOL     1      23.629  15.521 -24.880  1.00  0.00           O  
ATOM    832 4N12 MOL     1      20.769  15.715 -16.681  1.00  0.00           N  
ATOM    833 4C12 MOL     1      21.385  16.624 -15.816  1.00  0.00           C  
ATOM    834 4N12 MOL     1      22.682  18.737 -16.095  1.00  0.00           N  
ATOM    835 4O12 MOL     1      36.961   8.004  -8.839  1.00  0.00           O  
ATOM    836 4O12 MOL     1      38.519   6.294  -7.651  1.00  0.00           O  
ATOM    837 4O12 MOL     1      37.789   8.421  -6.455  1.00  0.00           O  
ATOM    838 4C12 MOL     1      31.797   8.135  -3.872  1.00  0.00           C  
ATOM    839 4C12 MOL     1      30.523   7.901  -5.668  1.00  0.00           C  
ATOM    840 4C12 MOL     1      21.142  13.382 -22.793  1.00  0.00           C  
ATOM    841 NA12 MOL     1      25.477  14.107 -24.996  1.00  0.00          NA  
ATOM    842 5C12 MOL     1      21.480  16.677 -14.373  1.00  0.00           C  
ATOM    843 5C12 MOL     1      22.764  18.771 -14.753  1.00  0.00           C  
ATOM    844 5C12 MOL     1      35.674   7.860  -9.454  1.00  0.00           C  
ATOM    845 NA12 MOL     1      40.028   7.754  -6.477  1.00  0.00          NA  
ATOM    846 5N12 MOL     1      30.649   8.738  -3.557  1.00  0.00           N  
ATOM    847 5C12 MOL     1      29.839   8.602  -4.672  1.00  0.00           C  
ATOM    848 5N12 MOL     1      30.019   7.600  -6.916  1.00  0.00           N  
ATOM    849 5C12 MOL     1      19.785  12.899 -23.379  1.00  0.00           C  
ATOM    850 5C12 MOL     1      20.802  13.933 -21.390  1.00  0.00           C  
ATOM    851 6N12 MOL     1      22.218  17.799 -13.933  1.00  0.00           N  
ATOM    852 6O12 MOL     1      21.000  15.899 -13.516  1.00  0.00           O  
ATOM    853 6N12 MOL     1      23.448  19.785 -14.131  1.00  0.00           N  
ATOM    854 6C12 MOL     1      35.748   7.570 -10.978  1.00  0.00           C  
ATOM    855 6C12 MOL     1      28.524   9.107  -4.903  1.00  0.00           C  
ATOM    856 6C12 MOL     1      28.767   8.053  -7.117  1.00  0.00           C  
ATOM    857 6C12 MOL     1      19.796  11.494 -23.988  1.00  0.00           C  
ATOM    858 7O12 MOL     1      18.847  12.916 -22.280  1.00  0.00           O  
ATOM    859 7C12 MOL     1      19.259  13.906 -21.322  1.00  0.00           C  
ATOM    860 7C12 MOL     1      36.278   8.793 -11.797  1.00  0.00           C  
ATOM    861 8O12 MOL     1      34.345   7.447 -11.359  1.00  0.00           O  
ATOM    862 8N12 MOL     1      28.036   8.767  -6.170  1.00  0.00           N  
ATOM    863 8O12 MOL     1      27.829   9.795  -4.109  1.00  0.00           O  
ATOM    864 8N12 MOL     1      28.138   7.797  -8.305  1.00  0.00           N  
ATOM    865 8O12 MOL     1      20.256  10.562 -23.011  1.00  0.00           O  
ATOM    866 8N12 MOL     1      18.735  13.535 -20.022  1.00  0.00           N  
ATOM    867 8C12 MOL     1      35.015   9.349 -12.503  1.00  0.00           C  
ATOM    868 9O12 MOL     1      37.298   8.405 -12.718  1.00  0.00           O  
ATOM    869 9C12 MOL     1      33.909   8.785 -11.601  1.00  0.00           C  
ATOM    870 9P12 MOL     1      19.994   8.956 -23.178  1.00  0.00           P  
ATOM    871 9C12 MOL     1      18.948  12.343 -19.345  1.00  0.00           C  
ATOM    872 9C12 MOL     1      18.021  14.340 -19.172  1.00  0.00           C  
ATOM    873 0P13 MOL     1      38.393   9.492 -13.184  1.00  0.00           P  
ATOM    874 0N13 MOL     1      33.956   9.493 -10.299  1.00  0.00           N  
ATOM    875 0O13 MOL     1      18.371   8.901 -23.421  1.00  0.00           O  
ATOM    876 0O13 MOL     1      20.412   8.279 -21.878  1.00  0.00           O  
ATOM    877 0O13 MOL     1      20.689   8.381 -24.406  1.00  0.00           O  
ATOM    878 0N13 MOL     1      18.401  12.343 -18.130  1.00  0.00           N  
ATOM    879 0C13 MOL     1      17.811  13.603 -17.996  1.00  0.00           C  
ATOM    880 1N13 MOL     1      17.623  15.635 -19.429  1.00  0.00           N  
ATOM    881 1O13 MOL     1      37.444  10.661 -13.815  1.00  0.00           O  
ATOM    882 1O13 MOL     1      39.373   8.919 -14.162  1.00  0.00           O  
ATOM    883 1O13 MOL     1      39.084  10.073 -11.896  1.00  0.00           O  
ATOM    884 1C13 MOL     1      34.873   9.134  -9.321  1.00  0.00           C  
ATOM    885 1C13 MOL     1      33.525  10.766  -9.979  1.00  0.00           C  
ATOM    886 1C13 MOL     1      17.432   8.776 -22.348  1.00  0.00           C  
ATOM    887 NA13 MOL     1      21.895   6.911 -23.047  1.00  0.00          NA  
ATOM    888 1C13 MOL     1      17.157  14.248 -16.883  1.00  0.00           C  
ATOM    889 1C13 MOL     1      16.974  16.206 -18.396  1.00  0.00           C  
ATOM    890 2C13 MOL     1      38.014  11.676 -14.649  1.00  0.00           C  
ATOM    891 NA13 MOL     1      41.159   9.860 -12.993  1.00  0.00          NA  
ATOM    892 2N13 MOL     1      34.993  10.069  -8.378  1.00  0.00           N  
ATOM    893 2C13 MOL     1      34.138  11.097  -8.763  1.00  0.00           C  
ATOM    894 2N13 MOL     1      32.722  11.612 -10.692  1.00  0.00           N  
ATOM    895 2C13 MOL     1      16.001   8.783 -22.934  1.00  0.00           C  
ATOM    896 2C13 MOL     1      17.438   9.966 -21.359  1.00  0.00           C  
ATOM    897 2N13 MOL     1      16.737  15.557 -17.198  1.00  0.00           N  
ATOM    898 3O13 MOL     1      16.946  13.806 -15.727  1.00  0.00           O  
ATOM    899 3N13 MOL     1      16.483  17.480 -18.516  1.00  0.00           N  
ATOM    900 3C13 MOL     1      37.250  13.015 -14.521  1.00  0.00           C  
ATOM    901 3C13 MOL     1      33.901  12.381  -8.218  1.00  0.00           C  
ATOM    902 3C13 MOL     1      32.628  12.839 -10.146  1.00  0.00           C  
ATOM    903 3C13 MOL     1      15.457   7.416 -23.356  1.00  0.00           C  
ATOM    904 3O13 MOL     1      15.183   9.355 -21.888  1.00  0.00           O  
ATOM    905 4C13 MOL     1      15.947  10.373 -21.216  1.00  0.00           C  
ATOM    906 4C13 MOL     1      36.136  13.093 -13.449  1.00  0.00           C  
ATOM    907 4O13 MOL     1      36.552  13.311 -15.776  1.00  0.00           O  
ATOM    908 4N13 MOL     1      34.404  12.781  -7.019  1.00  0.00           N  
ATOM    909 5N13 MOL     1      33.170  13.261  -8.966  1.00  0.00           N  
ATOM    910 5O13 MOL     1      15.374   6.555 -22.224  1.00  0.00           O  
ATOM    911 5N13 MOL     1      15.473  10.459 -19.823  1.00  0.00           N  
ATOM    912 5C13 MOL     1      35.139  14.105 -14.036  1.00  0.00           C  
ATOM    913 5O13 MOL     1      36.680  13.391 -12.175  1.00  0.00           O  
ATOM    914 6C13 MOL     1      35.227  13.843 -15.549  1.00  0.00           C  
ATOM    915 6P13 MOL     1      14.755   5.049 -22.350  1.00  0.00           P  
ATOM    916 6C13 MOL     1      15.099  11.709 -19.302  1.00  0.00           C  
ATOM    917 6C13 MOL     1      15.425   9.318 -19.040  1.00  0.00           C  
ATOM    918 6P13 MOL     1      36.703  14.723 -11.204  1.00  0.00           P  
ATOM    919 6N13 MOL     1      34.279  12.840 -16.041  1.00  0.00           N  
ATOM    920 7O13 MOL     1      13.289   5.297 -23.051  1.00  0.00           O  
ATOM    921 7O13 MOL     1      14.616   4.486 -20.940  1.00  0.00           O  
ATOM    922 7O13 MOL     1      15.567   4.156 -23.279  1.00  0.00           O  
ATOM    923 7N13 MOL     1      14.691  11.735 -17.975  1.00  0.00           N  
ATOM    924 7O13 MOL     1      15.137  12.743 -19.997  1.00  0.00           O  
ATOM    925 7C13 MOL     1      15.028   9.339 -17.733  1.00  0.00           C  
ATOM    926 7O13 MOL     1      37.053  15.898 -12.309  1.00  0.00           O  
ATOM    927 7O13 MOL     1      37.876  14.459 -10.293  1.00  0.00           O  
ATOM    928 8O13 MOL     1      35.328  14.999 -10.631  1.00  0.00           O  
ATOM    929 8C13 MOL     1      34.445  11.458 -16.020  1.00  0.00           C  
ATOM    930 8C13 MOL     1      33.041  13.069 -16.589  1.00  0.00           C  
ATOM    931 8C13 MOL     1      12.159   5.731 -22.295  1.00  0.00           C  
ATOM    932 NA13 MOL     1      15.749   2.553 -21.576  1.00  0.00          NA  
ATOM    933 8C13 MOL     1      14.641  10.623 -17.129  1.00  0.00           C  
ATOM    934 8C13 MOL     1      14.973   8.091 -16.894  1.00  0.00           C  
ATOM    935 8C13 MOL     1      36.733  17.264 -12.057  1.00  0.00           C  
ATOM    936 NA13 MOL     1      34.415  15.404  -8.607  1.00  0.00          NA  
ATOM    937 9N13 MOL     1      33.392  10.814 -16.521  1.00  0.00           N  
ATOM    938 9C13 MOL     1      32.489  11.813 -16.888  1.00  0.00           C  
ATOM    939 9N13 MOL     1      32.466  14.305 -16.811  1.00  0.00           N  
ATOM    940 9C13 MOL     1      11.984   7.266 -22.311  1.00  0.00           C  
ATOM    941 9C13 MOL     1      10.841   5.227 -22.930  1.00  0.00           C  
ATOM    942 9O13 MOL     1      14.278  10.768 -15.944  1.00  0.00           O  
ATOM    943 0C14 MOL     1      37.186  18.084 -13.267  1.00  0.00           C  
ATOM    944 0C14 MOL     1      31.176  11.748 -17.492  1.00  0.00           C  
ATOM    945 0C14 MOL     1      31.249  14.233 -17.376  1.00  0.00           C  
ATOM    946 0C14 MOL     1      10.455   7.475 -22.268  1.00  0.00           C  
ATOM    947 0C14 MOL     1      10.343   3.844 -22.473  1.00  0.00           C  
ATOM    948 1O14 MOL     1       9.851   6.210 -22.542  1.00  0.00           O  
ATOM    949 1C14 MOL     1      37.160  19.630 -13.154  1.00  0.00           C  
ATOM    950 1O14 MOL     1      36.301  17.832 -14.387  1.00  0.00           O  
ATOM    951 1N14 MOL     1      30.627  13.039 -17.699  1.00  0.00           N  
ATOM    952 1O14 MOL     1      30.509  10.751 -17.835  1.00  0.00           O  
ATOM    953 1N14 MOL     1      30.547  15.384 -17.628  1.00  0.00           N  
ATOM    954 1N14 MOL     1       9.970   7.941 -20.942  1.00  0.00           N  
ATOM    955 2O14 MOL     1      11.190   2.810 -22.926  1.00  0.00           O  
ATOM    956 2C14 MOL     1      37.013  20.088 -14.621  1.00  0.00           C  
ATOM    957 2O14 MOL     1      38.370  20.132 -12.546  1.00  0.00           O  
ATOM    958 2C14 MOL     1      36.654  18.795 -15.394  1.00  0.00           C  
ATOM    959 3C14 MOL     1       9.818   9.320 -20.748  1.00  0.00           C  
ATOM    960 3C14 MOL     1       9.739   7.044 -19.916  1.00  0.00           C  
ATOM    961 3P14 MOL     1      38.722  21.699 -12.443  1.00  0.00           P  
ATOM    962 3N14 MOL     1      35.594  18.958 -16.380  1.00  0.00           N  
ATOM    963 3N14 MOL     1       9.430   9.731 -19.481  1.00  0.00           N  
ATOM    964 3O14 MOL     1      10.027  10.133 -21.671  1.00  0.00           O  
ATOM    965 4C14 MOL     1       9.357   7.442 -18.666  1.00  0.00           C  
ATOM    966 4O14 MOL     1      40.170  21.833 -13.111  1.00  0.00           O  
ATOM    967 4O14 MOL     1      37.685  22.634 -13.085  1.00  0.00           O  
ATOM    968 4O14 MOL     1      38.883  22.212 -10.959  1.00  0.00           O  
ATOM    969 4N14 MOL     1      37.926  23.781 -11.452  1.00  0.00           N  
ATOM    970 4C14 MOL     1      34.537  19.869 -16.361  1.00  0.00           C  
ATOM    971 4C14 MOL     1      35.704  18.530 -17.684  1.00  0.00           C  
ATOM    972 4C14 MOL     1       9.200   8.878 -18.397  1.00  0.00           C  
ATOM    973 5C14 MOL     1       9.096   6.458 -17.557  1.00  0.00           C  
ATOM    974 5C14 MOL     1      40.906  20.889 -13.905  1.00  0.00           C  
ATOM    975 5N14 MOL     1      34.000  20.033 -17.568  1.00  0.00           N  
ATOM    976 5C14 MOL     1      34.716  19.198 -18.412  1.00  0.00           C  
ATOM    977 5N14 MOL     1      36.624  17.649 -18.201  1.00  0.00           N  
ATOM    978 5O14 MOL     1       8.884   9.363 -17.291  1.00  0.00           O  
ATOM    979 6C14 MOL     1      41.093  21.424 -15.332  1.00  0.00           C  
ATOM    980 6C14 MOL     1      34.719  19.142 -19.843  1.00  0.00           C  
ATOM    981 6C14 MOL     1      36.531  17.505 -19.541  1.00  0.00           C  
ATOM    982 6C14 MOL     1      41.616  22.890 -15.451  1.00  0.00           C  
ATOM    983 6O14 MOL     1      39.812  21.396 -16.011  1.00  0.00           O  
ATOM    984 6N14 MOL     1      35.649  18.226 -20.335  1.00  0.00           N  
ATOM    985 6O14 MOL     1      34.024  19.843 -20.626  1.00  0.00           O  
ATOM    986 7N14 MOL     1      37.375  16.657 -20.200  1.00  0.00           N  
ATOM    987 7C14 MOL     1      40.533  23.628 -16.267  1.00  0.00           C  
ATOM    988 7O14 MOL     1      42.863  22.877 -16.167  1.00  0.00           O  
ATOM    989 7C14 MOL     1      39.754  22.490 -16.951  1.00  0.00           C  
ATOM    990 8P14 MOL     1      44.090  23.927 -15.900  1.00  0.00           P  
ATOM    991 8N14 MOL     1      38.337  22.757 -17.230  1.00  0.00           N  
ATOM    992 8O14 MOL     1      43.408  25.420 -16.075  1.00  0.00           O  
ATOM    993 8O14 MOL     1      45.154  23.630 -16.902  1.00  0.00           O  
ATOM    994 8O14 MOL     1      44.414  23.883 -14.384  1.00  0.00           O  
ATOM    995 8C14 MOL     1      37.865  22.625 -18.545  1.00  0.00           C  
ATOM    996 8C14 MOL     1      37.468  23.052 -16.192  1.00  0.00           C  
ATOM    997 8C14 MOL     1      43.663  26.152 -17.286  1.00  0.00           C  
ATOM    998 NA14 MOL     1      45.483  21.984 -13.832  1.00  0.00          NA  
ATOM    999 9N14 MOL     1      36.492  22.729 -18.726  1.00  0.00           N  
ATOM   1000 9O14 MOL     1      38.636  22.404 -19.500  1.00  0.00           O  
ATOM   1001 9C14 MOL     1      36.122  23.199 -16.377  1.00  0.00           C  
ATOM   1002 9C14 MOL     1      42.639  27.267 -17.531  1.00  0.00           C  
ATOM   1003 9C14 MOL     1      35.565  22.999 -17.718  1.00  0.00           C  
ATOM   1004 9C14 MOL     1      35.198  23.529 -15.236  1.00  0.00           C  
ATOM   1005 0C15 MOL     1      41.886  27.875 -16.325  1.00  0.00           C  
ATOM   1006 0O15 MOL     1      41.552  26.780 -18.362  1.00  0.00           O  
ATOM   1007 0O15 MOL     1      34.343  23.032 -17.975  1.00  0.00           O  
ATOM   1008 0C15 MOL     1      40.683  28.559 -17.012  1.00  0.00           C  
ATOM   1009 0O15 MOL     1      42.672  28.797 -15.587  1.00  0.00           O  
ATOM   1010 1C15 MOL     1      40.483  27.764 -18.322  1.00  0.00           C  
ATOM   1011 1P15 MOL     1      43.008  28.547 -13.984  1.00  0.00           P  
ATOM   1012 1N15 MOL     1      39.206  27.073 -18.388  1.00  0.00           N  
ATOM   1013 1O15 MOL     1      42.498  29.959 -13.352  1.00  0.00           O  
ATOM   1014 1O15 MOL     1      42.152  27.427 -13.405  1.00  0.00           O  
ATOM   1015 1O15 MOL     1      44.509  28.314 -13.852  1.00  0.00           O  
ATOM   1016 1C15 MOL     1      38.623  26.313 -17.385  1.00  0.00           C  
ATOM   1017 2C15 MOL     1      38.291  27.125 -19.410  1.00  0.00           C  
ATOM   1018 2C15 MOL     1      42.755  31.215 -13.975  1.00  0.00           C  
ATOM   1019 NA15 MOL     1      44.026  25.968 -13.605  1.00  0.00          NA  
ATOM   1020 2N15 MOL     1      37.409  25.875 -17.714  1.00  0.00           N  
ATOM   1021 2C15 MOL     1      37.175  26.379 -18.996  1.00  0.00           C  
ATOM   1022 2N15 MOL     1      38.441  27.805 -20.600  1.00  0.00           N  
ATOM   1023 2C15 MOL     1      41.449  31.981 -14.235  1.00  0.00           C  
ATOM   1024 3C15 MOL     1      36.022  26.306 -19.863  1.00  0.00           C  
ATOM   1025 3C15 MOL     1      37.365  27.711 -21.407  1.00  0.00           C  
ATOM   1026 3C15 MOL     1      40.565  32.275 -13.002  1.00  0.00           C  
ATOM   1027 3O15 MOL     1      40.591  31.211 -15.108  1.00  0.00           O  
ATOM   1028 3N15 MOL     1      36.221  27.008 -21.069  1.00  0.00           N  
ATOM   1029 3O15 MOL     1      34.922  25.731 -19.669  1.00  0.00           O  
ATOM   1030 3N15 MOL     1      37.351  28.364 -22.608  1.00  0.00           N  
ATOM   1031 3C15 MOL     1      39.138  32.350 -13.585  1.00  0.00           C  
ATOM   1032 4O15 MOL     1      40.991  33.493 -12.372  1.00  0.00           O  
ATOM   1033 4C15 MOL     1      39.241  31.695 -14.985  1.00  0.00           C  
ATOM   1034 4P15 MOL     1      40.148  34.154 -11.126  1.00  0.00           P  
ATOM   1035 4N15 MOL     1      38.318  30.564 -15.174  1.00  0.00           N  
ATOM   1036 5O15 MOL     1      39.040  35.076 -11.905  1.00  0.00           O  
ATOM   1037 5O15 MOL     1      39.377  33.110 -10.329  1.00  0.00           O  
ATOM   1038 5O15 MOL     1      41.100  34.983 -10.274  1.00  0.00           O  
ATOM   1039 5C15 MOL     1      37.270  30.672 -16.134  1.00  0.00           C  
ATOM   1040 5C15 MOL     1      38.438  29.444 -14.402  1.00  0.00           C  
ATOM   1041 5C15 MOL     1      39.433  36.092 -12.824  1.00  0.00           C  
ATOM   1042 NA15 MOL     1      40.388  33.795  -8.369  1.00  0.00          NA  
ATOM   1043 5N15 MOL     1      36.341  29.659 -16.233  1.00  0.00           N  
ATOM   1044 5O15 MOL     1      37.218  31.697 -16.862  1.00  0.00           O  
ATOM   1045 5C15 MOL     1      37.540  28.414 -14.515  1.00  0.00           C  
ATOM   1046 6C15 MOL     1      38.233  36.493 -13.689  1.00  0.00           C  
ATOM   1047 6C15 MOL     1      36.449  28.564 -15.449  1.00  0.00           C  
ATOM   1048 6C15 MOL     1      36.968  36.949 -12.931  1.00  0.00           C  
ATOM   1049 6O15 MOL     1      37.794  35.337 -14.448  1.00  0.00           O  
ATOM   1050 6N15 MOL     1      35.503  27.599 -15.557  1.00  0.00           N  
ATOM   1051 7C15 MOL     1      35.827  36.593 -13.905  1.00  0.00           C  
ATOM   1052 7O15 MOL     1      37.031  38.348 -12.634  1.00  0.00           O  
ATOM   1053 7C15 MOL     1      36.394  35.441 -14.765  1.00  0.00           C  
ATOM   1054 7P15 MOL     1      35.974  39.028 -11.578  1.00  0.00           P  
ATOM   1055 7N15 MOL     1      35.765  34.150 -14.489  1.00  0.00           N  
ATOM   1056 8O15 MOL     1      34.609  39.197 -12.469  1.00  0.00           O  
ATOM   1057 8O15 MOL     1      35.626  38.082 -10.432  1.00  0.00           O  
ATOM   1058 8O15 MOL     1      36.539  40.362 -11.116  1.00  0.00           O  
ATOM   1059 8C15 MOL     1      35.936  33.348 -13.374  1.00  0.00           C  
ATOM   1060 8C15 MOL     1      34.834  33.513 -15.276  1.00  0.00           C  
ATOM   1061 8C15 MOL     1      34.560  40.018 -13.635  1.00  0.00           C  
ATOM   1062 NA15 MOL     1      36.316  39.678  -8.883  1.00  0.00          NA  
ATOM   1063 8N15 MOL     1      35.199  32.237 -13.412  1.00  0.00           N  
ATOM   1064 9C15 MOL     1      34.484  32.321 -14.610  1.00  0.00           C  
ATOM   1065 9N15 MOL     1      34.315  33.928 -16.464  1.00  0.00           N  
ATOM   1066 9C15 MOL     1      33.231  39.781 -14.366  1.00  0.00           C  
ATOM   1067 9C15 MOL     1      33.552  31.471 -15.253  1.00  0.00           C  
ATOM   1068 9C15 MOL     1      33.420  33.059 -16.976  1.00  0.00           C  
ATOM   1069 9C15 MOL     1      31.950  40.001 -13.525  1.00  0.00           C  
ATOM   1070 9O15 MOL     1      33.184  38.396 -14.791  1.00  0.00           O  
ATOM   1071 0N16 MOL     1      33.127  30.253 -14.717  1.00  0.00           N  
ATOM   1072 0N16 MOL     1      33.031  31.870 -16.441  1.00  0.00           N  
ATOM   1073 0C16 MOL     1      30.969  38.935 -14.065  1.00  0.00           C  
ATOM   1074 0O16 MOL     1      31.457  41.333 -13.711  1.00  0.00           O  
ATOM   1075 0C16 MOL     1      31.860  37.852 -14.704  1.00  0.00           C  
ATOM   1076 1P16 MOL     1      30.839  42.257 -12.505  1.00  0.00           P  
ATOM   1077 1N16 MOL     1      31.935  36.604 -13.904  1.00  0.00           N  
ATOM   1078 1O16 MOL     1      29.254  42.343 -12.859  1.00  0.00           O  
ATOM   1079 1O16 MOL     1      31.094  41.608 -11.139  1.00  0.00           O  
ATOM   1080 1O16 MOL     1      31.421  43.663 -12.573  1.00  0.00           O  
ATOM   1081 1C16 MOL     1      31.353  35.433 -14.401  1.00  0.00           C  
ATOM   1082 1C16 MOL     1      32.581  36.619 -12.676  1.00  0.00           C  
ATOM   1083 1C16 MOL     1      28.548  41.509 -13.764  1.00  0.00           C  
ATOM   1084 NA16 MOL     1      32.195  43.519 -10.404  1.00  0.00          NA  
ATOM   1085 2N16 MOL     1      31.474  34.296 -13.622  1.00  0.00           N  
ATOM   1086 2O16 MOL     1      30.748  35.416 -15.498  1.00  0.00           O  
ATOM   1087 2C16 MOL     1      32.689  35.505 -11.893  1.00  0.00           C  
ATOM   1088 2C16 MOL     1      27.811  40.351 -13.055  1.00  0.00           C  
ATOM   1089 2C16 MOL     1      32.097  34.246 -12.367  1.00  0.00           C  
ATOM   1090 3C16 MOL     1      33.399  35.528 -10.565  1.00  0.00           C  
ATOM   1091 3C16 MOL     1      26.406  40.674 -12.490  1.00  0.00           C  
ATOM   1092 3O16 MOL     1      28.560  39.893 -11.911  1.00  0.00           O  
ATOM   1093 3O16 MOL     1      32.123  33.172 -11.736  1.00  0.00           O  
ATOM   1094 3C16 MOL     1      26.251  39.691 -11.312  1.00  0.00           C  
ATOM   1095 4O16 MOL     1      25.431  40.495 -13.527  1.00  0.00           O  
ATOM   1096 4C16 MOL     1      27.681  39.153 -11.062  1.00  0.00           C  
ATOM   1097 4P16 MOL     1      23.821  40.481 -13.207  1.00  0.00           P  
ATOM   1098 4N16 MOL     1      28.117  39.290  -9.679  1.00  0.00           N  
ATOM   1099 4O16 MOL     1      23.578  38.925 -12.744  1.00  0.00           O  
ATOM   1100 4O16 MOL     1      23.063  40.817 -14.484  1.00  0.00           O  
ATOM   1101 4O16 MOL     1      23.460  41.379 -12.030  1.00  0.00           O  
ATOM   1102 5C16 MOL     1      29.251  39.921  -9.190  1.00  0.00           C  
ATOM   1103 5C16 MOL     1      27.450  38.786  -8.592  1.00  0.00           C  
ATOM   1104 5C16 MOL     1      23.678  37.862 -13.689  1.00  0.00           C  
ATOM   1105 NA16 MOL     1      21.904  42.510 -13.346  1.00  0.00          NA  
ATOM   1106 5N16 MOL     1      29.333  39.845  -7.860  1.00  0.00           N  
ATOM   1107 5C16 MOL     1      28.202  39.129  -7.458  1.00  0.00           C  
ATOM   1108 5N16 MOL     1      26.260  38.080  -8.623  1.00  0.00           N  
ATOM   1109 5C16 MOL     1      23.456  36.501 -13.011  1.00  0.00           C  
ATOM   1110 6C16 MOL     1      27.720  38.732  -6.155  1.00  0.00           C  
ATOM   1111 6C16 MOL     1      25.820  37.718  -7.407  1.00  0.00           C  
ATOM   1112 6C16 MOL     1      22.509  36.470 -11.766  1.00  0.00           C  
ATOM   1113 6O16 MOL     1      24.716  35.974 -12.522  1.00  0.00           O  
ATOM   1114 6N16 MOL     1      26.499  38.014  -6.236  1.00  0.00           N  
ATOM   1115 6O16 MOL     1      28.218  38.935  -5.026  1.00  0.00           O  
ATOM   1116 6N16 MOL     1      24.618  37.065  -7.279  1.00  0.00           N  
ATOM   1117 6C16 MOL     1      23.183  35.479 -10.795  1.00  0.00           C  
ATOM   1118 7O16 MOL     1      21.207  36.021 -12.115  1.00  0.00           O  
ATOM   1119 7C16 MOL     1      24.400  34.952 -11.585  1.00  0.00           C  
ATOM   1120 7N16 MOL     1      25.604  34.635 -10.783  1.00  0.00           N  
ATOM   1121 8C16 MOL     1      25.558  33.466 -10.007  1.00  0.00           C  
ATOM   1122 8C16 MOL     1      26.778  35.351 -10.914  1.00  0.00           C  
ATOM   1123 8N16 MOL     1      26.725  33.098  -9.349  1.00  0.00           N  
ATOM   1124 8O16 MOL     1      24.518  32.787  -9.929  1.00  0.00           O  
ATOM   1125 8C16 MOL     1      27.939  34.978 -10.292  1.00  0.00           C  
ATOM   1126 8C16 MOL     1      27.953  33.756  -9.482  1.00  0.00           C  
ATOM   1127 8C16 MOL     1      29.222  35.749 -10.460  1.00  0.00           C  
ATOM   1128 8O16 MOL     1      28.970  33.268  -8.946  1.00  0.00           O  
TER
END
