# Supplementary material for: The Effect of 8,5′-Cyclo 2′-deoxyadenosine on the Activity of 10-23 DNAzyme: Experimental and Theoretical Study
Source: Int J Mol Sci. 2024 Feb 21;25(5):2519. doi: 10.3390/ijms25052519 (PMC10931185; doi:10.3390/ijms25052519)
Supplement: Supplementary file 1 [file ijms-25-02519-s001.zip › ScdA5_Dz.pdb]

REMARK   Accelrys Discovery Studio PDB file
REMARK   Created:  Mon Aug 21 15:32:13 �rodkowoeuropejski czas letni 2023
ATOM      1 NA1  MOL     1      47.698  25.759 -23.937  1.00  0.00          NA  
ATOM      2 NA2  MOL     1      48.887  12.720 -18.711  1.00  0.00          NA  
ATOM      3  O3  MOL     1      46.716  25.860 -21.823  1.00  0.00           O  
ATOM      4  O4  MOL     1      49.212  26.211 -22.212  1.00  0.00           O  
ATOM      5  O5  MOL     1      49.978  13.297 -16.712  1.00  0.00           O  
ATOM      6  O6  MOL     1      47.747  14.284 -17.437  1.00  0.00           O  
ATOM      7  P7  MOL     1      48.071  26.189 -21.204  1.00  0.00           P  
ATOM      8  P8  MOL     1      48.863  14.271 -16.386  1.00  0.00           P  
ATOM      9  O9  MOL     1      48.036  27.647 -20.450  1.00  0.00           O  
ATOM     10  O10 MOL     1      48.323  25.116 -19.994  1.00  0.00           O  
ATOM     11  O11 MOL     1      49.504  15.774 -16.197  1.00  0.00           O  
ATOM     12  O12 MOL     1      48.252  14.000 -14.889  1.00  0.00           O  
ATOM     13  C13 MOL     1      46.903  28.044 -19.675  1.00  0.00           C  
ATOM     14  C14 MOL     1      49.596  25.015 -19.354  1.00  0.00           C  
ATOM     15  C15 MOL     1      48.715  16.928 -16.499  1.00  0.00           C  
ATOM     16  C16 MOL     1      46.880  13.682 -14.634  1.00  0.00           C  
ATOM     17  C17 MOL     1      46.837  29.576 -19.486  1.00  0.00           C  
ATOM     18  C18 MOL     1      46.960  27.525 -18.209  1.00  0.00           C  
ATOM     19  C22 MOL     1      49.482  24.126 -18.110  1.00  0.00           C  
ATOM     20  C23 MOL     1      49.485  18.246 -16.260  1.00  0.00           C  
ATOM     21  C24 MOL     1      47.510  17.092 -15.530  1.00  0.00           C  
ATOM     22  C28 MOL     1      46.680  13.532 -13.115  1.00  0.00           C  
ATOM     23  C29 MOL     1      46.180  30.383 -20.616  1.00  0.00           C  
ATOM     24  O31 MOL     1      46.027  29.742 -18.289  1.00  0.00           O  
ATOM     25  C32 MOL     1      46.162  28.609 -17.416  1.00  0.00           C  
ATOM     26  O33 MOL     1      48.301  27.481 -17.743  1.00  0.00           O  
ATOM     27  O36 MOL     1      48.426  24.664 -17.263  1.00  0.00           O  
ATOM     28  C37 MOL     1      49.074  22.648 -18.313  1.00  0.00           C  
ATOM     29  C38 MOL     1      50.390  18.797 -17.379  1.00  0.00           C  
ATOM     30  O40 MOL     1      48.423  19.224 -16.027  1.00  0.00           O  
ATOM     31  C41 MOL     1      47.194  18.595 -15.647  1.00  0.00           C  
ATOM     32  O43 MOL     1      47.892  16.833 -14.192  1.00  0.00           O  
ATOM     33  O45 MOL     1      47.354  14.629 -12.455  1.00  0.00           O  
ATOM     34  C46 MOL     1      45.225  13.649 -12.603  1.00  0.00           C  
ATOM     35  O47 MOL     1      44.867  29.885 -20.868  1.00  0.00           O  
ATOM     36  N50 MOL     1      44.814  28.169 -17.005  1.00  0.00           N  
ATOM     37  C52 MOL     1      47.882  23.642 -16.409  1.00  0.00           C  
ATOM     38  C53 MOL     1      48.451  22.285 -16.926  1.00  0.00           C  
ATOM     39  O55 MOL     1      50.206  21.833 -18.632  1.00  0.00           O  
ATOM     40  O56 MOL     1      49.580  19.324 -18.428  1.00  0.00           O  
ATOM     41  N59 MOL     1      46.158  18.873 -16.678  1.00  0.00           N  
ATOM     42  C61 MOL     1      46.767  14.898 -11.162  1.00  0.00           C  
ATOM     43  C62 MOL     1      45.412  14.136 -11.129  1.00  0.00           C  
ATOM     44  O64 MOL     1      44.508  12.415 -12.705  1.00  0.00           O  
ATOM     45  P65 MOL     1      43.519  30.785 -20.733  1.00  0.00           P  
ATOM     46  C66 MOL     1      44.636  27.770 -15.651  1.00  0.00           C  
ATOM     47  C67 MOL     1      43.771  28.109 -17.887  1.00  0.00           C  
ATOM     48  N68 MOL     1      46.423  23.742 -16.452  1.00  0.00           N  
ATOM     49  O71 MOL     1      49.449  21.839 -16.022  1.00  0.00           O  
ATOM     50  P72 MOL     1      50.085  20.450 -19.505  1.00  0.00           P  
ATOM     51  C73 MOL     1      44.816  18.591 -16.319  1.00  0.00           C  
ATOM     52  C74 MOL     1      46.462  19.319 -17.931  1.00  0.00           C  
ATOM     53  N75 MOL     1      46.630  16.355 -11.016  1.00  0.00           N  
ATOM     54  O77 MOL     1      45.519  13.054 -10.225  1.00  0.00           O  
ATOM     55  P79 MOL     1      42.896  12.366 -12.490  1.00  0.00           P  
ATOM     56  O80 MOL     1      43.673  31.284 -19.158  1.00  0.00           O  
ATOM     57  O81 MOL     1      42.322  29.873 -20.903  1.00  0.00           O  
ATOM     58  O82 MOL     1      43.520  32.013 -21.639  1.00  0.00           O  
ATOM     59  N83 MOL     1      43.388  27.411 -15.207  1.00  0.00           N  
ATOM     60  O84 MOL     1      45.649  27.763 -14.900  1.00  0.00           O  
ATOM     61  C85 MOL     1      42.526  27.714 -17.468  1.00  0.00           C  
ATOM     62  C87 MOL     1      45.623  24.115 -17.519  1.00  0.00           C  
ATOM     63  C88 MOL     1      45.567  23.501 -15.402  1.00  0.00           C  
ATOM     64  O89 MOL     1      48.983  20.562 -20.554  1.00  0.00           O  
ATOM     65  O90 MOL     1      51.456  20.133 -20.082  1.00  0.00           O  
ATOM     66  N91 MOL     1      43.795  18.852 -17.198  1.00  0.00           N  
ATOM     67  O92 MOL     1      44.616  18.099 -15.170  1.00  0.00           O  
ATOM     68  C93 MOL     1      45.459  19.566 -18.834  1.00  0.00           C  
ATOM     69  C95 MOL     1      47.209  17.001  -9.875  1.00  0.00           C  
ATOM     70  C96 MOL     1      45.929  17.079 -11.940  1.00  0.00           C  
ATOM     71  O97 MOL     1      42.859  12.137 -10.851  1.00  0.00           O  
ATOM     72  O98 MOL     1      42.267  11.196 -13.219  1.00  0.00           O  
ATOM     73  O99 MOL     1      42.234  13.712 -12.821  1.00  0.00           O  
ATOM     74 0C10 MOL     1      42.557  31.361 -18.274  1.00  0.00           C  
ATOM     75 NA10 MOL     1      41.388  31.473 -22.446  1.00  0.00          NA  
ATOM     76 2C10 MOL     1      42.345  27.382 -16.073  1.00  0.00           C  
ATOM     77 5N10 MOL     1      44.325  24.149 -17.210  1.00  0.00           N  
ATOM     78 6C10 MOL     1      44.262  23.758 -15.869  1.00  0.00           C  
ATOM     79 7N10 MOL     1      45.889  23.102 -14.139  1.00  0.00           N  
ATOM     80 NA10 MOL     1      50.535  20.161 -22.244  1.00  0.00          NA  
ATOM     81 9C10 MOL     1      44.097  19.344 -18.418  1.00  0.00           C  
ATOM     82 1N11 MOL     1      46.980  18.345  -9.674  1.00  0.00           N  
ATOM     83 2O11 MOL     1      47.888  16.299  -9.085  1.00  0.00           O  
ATOM     84 3C11 MOL     1      45.717  18.418 -11.762  1.00  0.00           C  
ATOM     85 5C11 MOL     1      41.585  12.153 -10.203  1.00  0.00           C  
ATOM     86 NA11 MOL     1      40.470  12.586 -13.899  1.00  0.00          NA  
ATOM     87 7C11 MOL     1      41.835  32.732 -18.324  1.00  0.00           C  
ATOM     88 8C11 MOL     1      43.033  31.266 -16.799  1.00  0.00           C  
ATOM     89 0N12 MOL     1      41.128  27.045 -15.585  1.00  0.00           N  
ATOM     90 1C12 MOL     1      43.210  23.664 -14.922  1.00  0.00           C  
ATOM     91 2C12 MOL     1      44.813  22.986 -13.338  1.00  0.00           C  
ATOM     92 3N12 MOL     1      43.077  19.612 -19.278  1.00  0.00           N  
ATOM     93 4C12 MOL     1      46.226  19.029 -10.557  1.00  0.00           C  
ATOM     94 6C12 MOL     1      41.712  12.673  -8.762  1.00  0.00           C  
ATOM     95 9C12 MOL     1      40.689  32.848 -19.335  1.00  0.00           C  
ATOM     96 1O13 MOL     1      41.305  32.926 -16.988  1.00  0.00           O  
ATOM     97 2C13 MOL     1      42.015  32.137 -16.012  1.00  0.00           C  
ATOM     98 3O13 MOL     1      44.338  31.794 -16.653  1.00  0.00           O  
ATOM     99 7N13 MOL     1      41.882  23.979 -15.193  1.00  0.00           N  
ATOM    100 8N13 MOL     1      43.520  23.260 -13.663  1.00  0.00           N  
ATOM    101 2N14 MOL     1      45.978  20.351 -10.320  1.00  0.00           N  
ATOM    102 3C14 MOL     1      40.359  13.134  -8.123  1.00  0.00           C  
ATOM    103 5O14 MOL     1      42.547  13.852  -8.771  1.00  0.00           O  
ATOM    104 8O14 MOL     1      39.820  31.710 -19.232  1.00  0.00           O  
ATOM    105 9N14 MOL     1      41.025  31.334 -15.296  1.00  0.00           N  
ATOM    106 5C15 MOL     1      40.676  14.516  -7.467  1.00  0.00           C  
ATOM    107 7O15 MOL     1      39.906  12.217  -7.131  1.00  0.00           O  
ATOM    108 8C15 MOL     1      42.222  14.673  -7.654  1.00  0.00           C  
ATOM    109 9P15 MOL     1      38.694  31.369 -20.346  1.00  0.00           P  
ATOM    110 0C16 MOL     1      39.961  30.654 -15.877  1.00  0.00           C  
ATOM    111 1C16 MOL     1      41.013  31.003 -13.963  1.00  0.00           C  
ATOM    112 2O16 MOL     1      40.319  14.527  -6.097  1.00  0.00           O  
ATOM    113 4P16 MOL     1      38.595  11.234  -7.405  1.00  0.00           P  
ATOM    114 5N16 MOL     1      42.708  16.012  -7.954  1.00  0.00           N  
ATOM    115 7O16 MOL     1      37.619  32.609 -20.241  1.00  0.00           O  
ATOM    116 8O16 MOL     1      38.030  30.062 -19.985  1.00  0.00           O  
ATOM    117 9O16 MOL     1      39.246  31.390 -21.782  1.00  0.00           O  
ATOM    118 1N17 MOL     1      39.279  29.927 -14.994  1.00  0.00           N  
ATOM    119 2C17 MOL     1      39.929  30.128 -13.775  1.00  0.00           C  
ATOM    120 3N17 MOL     1      41.885  31.463 -12.996  1.00  0.00           N  
ATOM    121 4O17 MOL     1      38.068  11.119  -5.863  1.00  0.00           O  
ATOM    122 5O17 MOL     1      37.612  12.017  -8.232  1.00  0.00           O  
ATOM    123 6O17 MOL     1      39.092   9.887  -7.891  1.00  0.00           O  
ATOM    124 7C17 MOL     1      42.923  16.549  -9.214  1.00  0.00           C  
ATOM    125 8C17 MOL     1      43.255  16.901  -7.064  1.00  0.00           C  
ATOM    126 9C17 MOL     1      36.771  32.707 -19.088  1.00  0.00           C  
ATOM    127 NA18 MOL     1      38.278  29.215 -22.086  1.00  0.00          NA  
ATOM    128 1C18 MOL     1      39.681  29.603 -12.455  1.00  0.00           C  
ATOM    129 2C18 MOL     1      41.626  30.974 -11.768  1.00  0.00           C  
ATOM    130 3C18 MOL     1      38.126   9.890  -5.141  1.00  0.00           C  
ATOM    131 NA18 MOL     1      35.521  11.441  -8.913  1.00  0.00          NA  
ATOM    132 6N18 MOL     1      43.570  17.713  -9.167  1.00  0.00           N  
ATOM    133 7C18 MOL     1      43.799  17.950  -7.813  1.00  0.00           C  
ATOM    134 8N18 MOL     1      43.232  16.800  -5.677  1.00  0.00           N  
ATOM    135 9C18 MOL     1      35.380  33.274 -19.445  1.00  0.00           C  
ATOM    136 0C19 MOL     1      37.315  33.764 -18.093  1.00  0.00           C  
ATOM    137 2N19 MOL     1      40.614  30.069 -11.510  1.00  0.00           N  
ATOM    138 3O19 MOL     1      38.774  28.820 -12.070  1.00  0.00           O  
ATOM    139 4N19 MOL     1      42.409  31.335 -10.702  1.00  0.00           N  
ATOM    140 5C19 MOL     1      36.862   9.701  -4.300  1.00  0.00           C  
ATOM    141 8C19 MOL     1      44.495  19.017  -7.120  1.00  0.00           C  
ATOM    142 9C19 MOL     1      43.945  17.758  -5.055  1.00  0.00           C  
ATOM    143 0C20 MOL     1      34.330  32.283 -19.961  1.00  0.00           C  
ATOM    144 2O20 MOL     1      34.919  33.846 -18.186  1.00  0.00           O  
ATOM    145 3C20 MOL     1      36.029  34.315 -17.402  1.00  0.00           C  
ATOM    146 5O20 MOL     1      37.953  34.810 -18.808  1.00  0.00           O  
ATOM    147 9C20 MOL     1      35.494   9.876  -4.999  1.00  0.00           C  
ATOM    148 1O21 MOL     1      36.847  10.718  -3.248  1.00  0.00           O  
ATOM    149 2N21 MOL     1      44.598  18.757  -5.727  1.00  0.00           N  
ATOM    150 3O21 MOL     1      44.985  20.068  -7.571  1.00  0.00           O  
ATOM    151 4N21 MOL     1      44.030  17.772  -3.663  1.00  0.00           N  
ATOM    152 7O21 MOL     1      34.057  31.302 -18.962  1.00  0.00           O  
ATOM    153 8N21 MOL     1      35.853  33.827 -16.012  1.00  0.00           N  
ATOM    154 1C22 MOL     1      34.592  10.213  -3.784  1.00  0.00           C  
ATOM    155 3O22 MOL     1      35.055   8.685  -5.660  1.00  0.00           O  
ATOM    156 4C22 MOL     1      35.517  11.101  -2.919  1.00  0.00           C  
ATOM    157 8P22 MOL     1      32.930  30.137 -19.218  1.00  0.00           P  
ATOM    158 9C22 MOL     1      35.402  32.552 -15.759  1.00  0.00           C  
ATOM    159 0C23 MOL     1      36.233  34.689 -14.961  1.00  0.00           C  
ATOM    160 2O23 MOL     1      34.304   9.013  -3.075  1.00  0.00           O  
ATOM    161 3P23 MOL     1      33.930   8.761  -6.870  1.00  0.00           P  
ATOM    162 4N23 MOL     1      35.341  12.558  -3.244  1.00  0.00           N  
ATOM    163 6O23 MOL     1      31.509  30.962 -19.188  1.00  0.00           O  
ATOM    164 7O23 MOL     1      33.028  29.166 -18.046  1.00  0.00           O  
ATOM    165 8O23 MOL     1      33.088  29.471 -20.577  1.00  0.00           O  
ATOM    166 9C23 MOL     1      35.307  32.060 -14.487  1.00  0.00           C  
ATOM    167 1N24 MOL     1      36.140  34.177 -13.672  1.00  0.00           N  
ATOM    168 2O24 MOL     1      36.629  35.843 -15.186  1.00  0.00           O  
ATOM    169 4O24 MOL     1      32.621   9.409  -6.125  1.00  0.00           O  
ATOM    170 5O24 MOL     1      34.318   9.763  -7.927  1.00  0.00           O  
ATOM    171 6O24 MOL     1      33.705   7.342  -7.340  1.00  0.00           O  
ATOM    172 7C24 MOL     1      34.274  13.229  -2.659  1.00  0.00           C  
ATOM    173 8C24 MOL     1      36.145  13.184  -4.179  1.00  0.00           C  
ATOM    174 9C24 MOL     1      30.935  31.312 -17.928  1.00  0.00           C  
ATOM    175 NA25 MOL     1      33.393  27.401 -19.506  1.00  0.00          NA  
ATOM    176 1C25 MOL     1      35.712  32.888 -13.363  1.00  0.00           C  
ATOM    177 4C25 MOL     1      31.759   8.670  -5.264  1.00  0.00           C  
ATOM    178 NA25 MOL     1      34.008   8.166  -9.786  1.00  0.00          NA  
ATOM    179 6N25 MOL     1      34.086  14.550  -2.999  1.00  0.00           N  
ATOM    180 7O25 MOL     1      33.453  12.635  -1.908  1.00  0.00           O  
ATOM    181 8C25 MOL     1      35.943  14.481  -4.547  1.00  0.00           C  
ATOM    182 0C26 MOL     1      29.519  31.911 -18.049  1.00  0.00           C  
ATOM    183 1C26 MOL     1      31.681  32.479 -17.215  1.00  0.00           C  
ATOM    184 3O26 MOL     1      35.716  32.539 -12.158  1.00  0.00           O  
ATOM    185 4C26 MOL     1      30.731   9.613  -4.623  1.00  0.00           C  
ATOM    186 7C26 MOL     1      34.852  15.246  -3.958  1.00  0.00           C  
ATOM    187 0C27 MOL     1      28.330  30.996 -18.392  1.00  0.00           C  
ATOM    188 2O27 MOL     1      29.326  32.504 -16.731  1.00  0.00           O  
ATOM    189 3C27 MOL     1      30.577  33.040 -16.257  1.00  0.00           C  
ATOM    190 5O27 MOL     1      32.046  33.481 -18.152  1.00  0.00           O  
ATOM    191 NA27 MOL     1      34.810  31.098 -10.536  1.00  0.00          NA  
ATOM    192 7C27 MOL     1      29.757  10.334  -5.575  1.00  0.00           C  
ATOM    193 9O27 MOL     1      31.417  10.706  -3.939  1.00  0.00           O  
ATOM    194 0O28 MOL     1      34.536  16.415  -4.241  1.00  0.00           O  
ATOM    195 3O28 MOL     1      28.084  29.988 -17.418  1.00  0.00           O  
ATOM    196 4N28 MOL     1      30.783  32.628 -14.873  1.00  0.00           N  
ATOM    197 6C28 MOL     1      29.340  11.563  -4.730  1.00  0.00           C  
ATOM    198 8O28 MOL     1      28.629   9.519  -5.901  1.00  0.00           O  
ATOM    199 9C28 MOL     1      30.655  11.915  -3.985  1.00  0.00           C  
ATOM    200 0P29 MOL     1      26.981  30.030 -16.231  1.00  0.00           P  
ATOM    201 1C29 MOL     1      30.329  31.480 -14.247  1.00  0.00           C  
ATOM    202 2C29 MOL     1      31.616  33.250 -13.974  1.00  0.00           C  
ATOM    203 4O29 MOL     1      28.347  11.177  -3.795  1.00  0.00           O  
ATOM    204 5P29 MOL     1      27.876   9.748  -7.358  1.00  0.00           P  
ATOM    205 6N29 MOL     1      31.441  12.944  -4.741  1.00  0.00           N  
ATOM    206 8O29 MOL     1      26.010  31.280 -16.713  1.00  0.00           O  
ATOM    207 9O29 MOL     1      27.619  30.351 -14.887  1.00  0.00           O  
ATOM    208 0O30 MOL     1      26.188  28.723 -16.199  1.00  0.00           O  
ATOM    209 2N30 MOL     1      30.801  31.346 -13.005  1.00  0.00           N  
ATOM    210 3C30 MOL     1      31.624  32.455 -12.813  1.00  0.00           C  
ATOM    211 4N30 MOL     1      32.298  34.424 -14.118  1.00  0.00           N  
ATOM    212 6O30 MOL     1      27.247  11.249  -7.223  1.00  0.00           O  
ATOM    213 7O30 MOL     1      28.913   9.902  -8.441  1.00  0.00           O  
ATOM    214 8O30 MOL     1      26.813   8.696  -7.450  1.00  0.00           O  
ATOM    215 9C30 MOL     1      31.201  14.306  -4.473  1.00  0.00           C  
ATOM    216 0C31 MOL     1      32.259  12.561  -5.785  1.00  0.00           C  
ATOM    217 1C31 MOL     1      25.248  32.001 -15.736  1.00  0.00           C  
ATOM    218 NA31 MOL     1      26.323  28.624 -13.788  1.00  0.00          NA  
ATOM    219 3C31 MOL     1      32.370  32.924 -11.709  1.00  0.00           C  
ATOM    220 4C31 MOL     1      32.971  34.782 -13.006  1.00  0.00           C  
ATOM    221 5C31 MOL     1      26.163  11.533  -6.343  1.00  0.00           C  
ATOM    222 NA31 MOL     1      30.225   8.712  -9.671  1.00  0.00          NA  
ATOM    223 7N31 MOL     1      31.786  15.230  -5.335  1.00  0.00           N  
ATOM    224 8O31 MOL     1      30.501  14.662  -3.509  1.00  0.00           O  
ATOM    225 9C31 MOL     1      32.827  13.473  -6.624  1.00  0.00           C  
ATOM    226 1C32 MOL     1      23.910  32.490 -16.330  1.00  0.00           C  
ATOM    227 2C32 MOL     1      25.952  33.318 -15.271  1.00  0.00           C  
ATOM    228 4N32 MOL     1      32.475  32.201 -10.524  1.00  0.00           N  
ATOM    229 5N32 MOL     1      33.032  34.104 -11.825  1.00  0.00           N  
ATOM    230 7C32 MOL     1      25.779  13.002  -6.491  1.00  0.00           C  
ATOM    231 0C33 MOL     1      32.508  14.887  -6.479  1.00  0.00           C  
ATOM    232 3C33 MOL     1      22.729  31.519 -16.160  1.00  0.00           C  
ATOM    233 5O33 MOL     1      23.608  33.724 -15.623  1.00  0.00           O  
ATOM    234 6C33 MOL     1      24.773  34.295 -15.003  1.00  0.00           C  
ATOM    235 8O33 MOL     1      26.758  33.867 -16.299  1.00  0.00           O  
ATOM    236 1C34 MOL     1      25.424  13.478  -7.911  1.00  0.00           C  
ATOM    237 3O34 MOL     1      26.934  13.826  -6.156  1.00  0.00           O  
ATOM    238 4O34 MOL     1      32.815  15.780  -7.302  1.00  0.00           O  
ATOM    239 7O34 MOL     1      22.584  31.214 -14.774  1.00  0.00           O  
ATOM    240 8N34 MOL     1      24.465  34.498 -13.564  1.00  0.00           N  
ATOM    241 0C35 MOL     1      25.606  15.018  -7.770  1.00  0.00           C  
ATOM    242 2O35 MOL     1      24.123  13.060  -8.322  1.00  0.00           O  
ATOM    243 3C35 MOL     1      26.811  15.111  -6.772  1.00  0.00           C  
ATOM    244 4P35 MOL     1      21.234  30.585 -14.081  1.00  0.00           P  
ATOM    245 5C35 MOL     1      24.934  35.680 -12.910  1.00  0.00           C  
ATOM    246 6C35 MOL     1      23.715  33.583 -12.887  1.00  0.00           C  
ATOM    247 8O35 MOL     1      24.463  15.627  -7.189  1.00  0.00           O  
ATOM    248 9P35 MOL     1      23.772  12.934  -9.932  1.00  0.00           P  
ATOM    249 0N36 MOL     1      28.074  15.437  -7.446  1.00  0.00           N  
ATOM    250 2O36 MOL     1      21.729  29.060 -13.747  1.00  0.00           O  
ATOM    251 3O36 MOL     1      20.992  31.374 -12.793  1.00  0.00           O  
ATOM    252 4O36 MOL     1      20.030  30.564 -15.005  1.00  0.00           O  
ATOM    253 5N36 MOL     1      24.612  35.891 -11.579  1.00  0.00           N  
ATOM    254 6O36 MOL     1      25.630  36.490 -13.566  1.00  0.00           O  
ATOM    255 7C36 MOL     1      23.398  33.775 -11.566  1.00  0.00           C  
ATOM    256 9O36 MOL     1      23.295  14.466 -10.303  1.00  0.00           O  
ATOM    257 0O37 MOL     1      25.032  12.701 -10.750  1.00  0.00           O  
ATOM    258 1O37 MOL     1      22.659  11.924 -10.129  1.00  0.00           O  
ATOM    259 2C37 MOL     1      29.135  14.613  -7.753  1.00  0.00           C  
ATOM    260 3C37 MOL     1      28.380  16.673  -7.965  1.00  0.00           C  
ATOM    261 4C37 MOL     1      23.046  28.843 -13.258  1.00  0.00           C  
ATOM    262 NA37 MOL     1      18.881  31.970 -13.493  1.00  0.00          NA  
ATOM    263 6C37 MOL     1      23.868  34.976 -10.926  1.00  0.00           C  
ATOM    264 8C37 MOL     1      22.334  15.214  -9.574  1.00  0.00           C  
ATOM    265 NA37 MOL     1      23.977  10.917 -11.910  1.00  0.00          NA  
ATOM    266 1N38 MOL     1      30.099  15.253  -8.433  1.00  0.00           N  
ATOM    267 2C38 MOL     1      29.641  16.564  -8.568  1.00  0.00           C  
ATOM    268 3N38 MOL     1      27.616  17.806  -7.916  1.00  0.00           N  
ATOM    269 4C38 MOL     1      23.490  27.368 -13.333  1.00  0.00           C  
ATOM    270 5C38 MOL     1      23.221  29.178 -11.754  1.00  0.00           C  
ATOM    271 7N38 MOL     1      23.566  35.197  -9.614  1.00  0.00           N  
ATOM    272 8C38 MOL     1      22.511  16.696  -9.931  1.00  0.00           C  
ATOM    273 1C39 MOL     1      30.202  17.750  -9.125  1.00  0.00           C  
ATOM    274 2C39 MOL     1      28.212  18.859  -8.509  1.00  0.00           C  
ATOM    275 3C39 MOL     1      23.873  26.800 -14.726  1.00  0.00           C  
ATOM    276 5O39 MOL     1      24.655  27.398 -12.439  1.00  0.00           O  
ATOM    277 6C39 MOL     1      24.169  28.062 -11.235  1.00  0.00           C  
ATOM    278 1C40 MOL     1      22.432  17.027 -11.433  1.00  0.00           C  
ATOM    279 3O40 MOL     1      23.863  17.108  -9.551  1.00  0.00           O  
ATOM    280 4N40 MOL     1      31.435  17.800  -9.690  1.00  0.00           N  
ATOM    281 5N40 MOL     1      29.442  18.884  -9.089  1.00  0.00           N  
ATOM    282 9O40 MOL     1      23.659  27.728 -15.763  1.00  0.00           O  
ATOM    283 0N41 MOL     1      25.260  28.541 -10.404  1.00  0.00           N  
ATOM    284 2C41 MOL     1      23.299  18.312 -11.544  1.00  0.00           C  
ATOM    285 4O41 MOL     1      21.078  17.196 -11.858  1.00  0.00           O  
ATOM    286 5C41 MOL     1      24.407  18.064 -10.476  1.00  0.00           C  
ATOM    287 9C41 MOL     1      25.348  28.362  -9.028  1.00  0.00           C  
ATOM    288 0C42 MOL     1      26.186  29.517 -10.704  1.00  0.00           C  
ATOM    289 2O42 MOL     1      22.542  19.461 -11.193  1.00  0.00           O  
ATOM    290 3P42 MOL     1      20.670  17.044 -13.439  1.00  0.00           P  
ATOM    291 5N42 MOL     1      25.664  17.517 -11.045  1.00  0.00           N  
ATOM    292 7N42 MOL     1      26.261  29.142  -8.455  1.00  0.00           N  
ATOM    293 8C42 MOL     1      26.802  29.894  -9.502  1.00  0.00           C  
ATOM    294 9N42 MOL     1      26.502  30.035 -11.927  1.00  0.00           N  
ATOM    295 0O43 MOL     1      21.148  18.472 -14.085  1.00  0.00           O  
ATOM    296 1O43 MOL     1      21.490  15.963 -14.135  1.00  0.00           O  
ATOM    297 2O43 MOL     1      19.167  16.829 -13.535  1.00  0.00           O  
ATOM    298 3C43 MOL     1      26.654  18.443 -11.487  1.00  0.00           C  
ATOM    299 4C43 MOL     1      25.864  16.173 -11.183  1.00  0.00           C  
ATOM    300 5C43 MOL     1      27.758  30.949  -9.554  1.00  0.00           C  
ATOM    301 6C43 MOL     1      27.433  31.013 -11.887  1.00  0.00           C  
ATOM    302 7C43 MOL     1      20.571  19.711 -13.671  1.00  0.00           C  
ATOM    303 NA43 MOL     1      19.547  14.879 -14.796  1.00  0.00          NA  
ATOM    304 9N43 MOL     1      27.866  17.974 -11.943  1.00  0.00           N  
ATOM    305 0O44 MOL     1      26.375  19.670 -11.447  1.00  0.00           O  
ATOM    306 1C44 MOL     1      27.056  15.692 -11.664  1.00  0.00           C  
ATOM    307 3N44 MOL     1      28.414  31.430  -8.466  1.00  0.00           N  
ATOM    308 4N44 MOL     1      28.033  31.502 -10.777  1.00  0.00           N  
ATOM    309 6C44 MOL     1      21.402  20.861 -14.245  1.00  0.00           C  
ATOM    310 9C44 MOL     1      28.085  16.641 -12.008  1.00  0.00           C  
ATOM    311 3C45 MOL     1      21.601  20.859 -15.771  1.00  0.00           C  
ATOM    312 5O45 MOL     1      22.765  20.763 -13.723  1.00  0.00           O  
ATOM    313 6N45 MOL     1      29.300  16.207 -12.432  1.00  0.00           N  
ATOM    314 7C45 MOL     1      22.912  21.685 -15.931  1.00  0.00           C  
ATOM    315 9O45 MOL     1      20.476  21.406 -16.459  1.00  0.00           O  
ATOM    316 0C46 MOL     1      23.725  21.249 -14.675  1.00  0.00           C  
ATOM    317 3O46 MOL     1      22.659  23.082 -15.879  1.00  0.00           O  
ATOM    318 5P46 MOL     1      20.169  20.973 -18.013  1.00  0.00           P  
ATOM    319 6N46 MOL     1      24.689  20.163 -14.979  1.00  0.00           N  
ATOM    320 8O46 MOL     1      21.219  21.899 -18.864  1.00  0.00           O  
ATOM    321 9O46 MOL     1      20.553  19.520 -18.273  1.00  0.00           O  
ATOM    322 0O47 MOL     1      18.715  21.287 -18.324  1.00  0.00           O  
ATOM    323 1C47 MOL     1      26.007  20.538 -15.367  1.00  0.00           C  
ATOM    324 2C47 MOL     1      24.309  18.852 -14.990  1.00  0.00           C  
ATOM    325 3C47 MOL     1      21.102  23.322 -18.866  1.00  0.00           C  
ATOM    326 NA47 MOL     1      18.370  19.041 -18.922  1.00  0.00          NA  
ATOM    327 5N47 MOL     1      26.916  19.564 -15.713  1.00  0.00           N  
ATOM    328 6O47 MOL     1      26.287  21.765 -15.400  1.00  0.00           O  
ATOM    329 7C47 MOL     1      25.208  17.869 -15.324  1.00  0.00           C  
ATOM    330 9C47 MOL     1      22.399  23.925 -19.413  1.00  0.00           C  
ATOM    331 2C48 MOL     1      26.543  18.265 -15.696  1.00  0.00           C  
ATOM    332 4C48 MOL     1      22.817  23.473 -20.821  1.00  0.00           C  
ATOM    333 6O48 MOL     1      23.507  23.476 -18.576  1.00  0.00           O  
ATOM    334 7N48 MOL     1      27.463  17.325 -16.043  1.00  0.00           N  
ATOM    335 8C48 MOL     1      24.348  23.717 -20.810  1.00  0.00           C  
ATOM    336 0O49 MOL     1      22.111  24.183 -21.843  1.00  0.00           O  
ATOM    337 1C49 MOL     1      24.727  23.386 -19.332  1.00  0.00           C  
ATOM    338 5O49 MOL     1      24.627  25.074 -21.103  1.00  0.00           O  
ATOM    339 6P49 MOL     1      22.209  23.661 -23.387  1.00  0.00           P  
ATOM    340 7N49 MOL     1      25.284  22.024 -19.190  1.00  0.00           N  
ATOM    341 9O49 MOL     1      23.338  24.604 -24.057  1.00  0.00           O  
ATOM    342 0O50 MOL     1      22.659  22.219 -23.454  1.00  0.00           O  
ATOM    343 1O50 MOL     1      20.840  23.873 -24.069  1.00  0.00           O  
ATOM    344 2C50 MOL     1      26.700  21.884 -19.271  1.00  0.00           C  
ATOM    345 3C50 MOL     1      24.478  20.922 -19.141  1.00  0.00           C  
ATOM    346 4C50 MOL     1      23.384  26.021 -23.847  1.00  0.00           C  
ATOM    347 NA50 MOL     1      20.774  21.534 -24.526  1.00  0.00          NA  
ATOM    348 6N50 MOL     1      27.268  20.633 -19.220  1.00  0.00           N  
ATOM    349 7O50 MOL     1      27.386  22.931 -19.415  1.00  0.00           O  
ATOM    350 8C50 MOL     1      25.026  19.666 -19.105  1.00  0.00           C  
ATOM    351 0C51 MOL     1      24.446  26.631 -24.768  1.00  0.00           C  
ATOM    352 3C51 MOL     1      26.465  19.547 -19.132  1.00  0.00           C  
ATOM    353 5C51 MOL     1      24.274  26.254 -26.256  1.00  0.00           C  
ATOM    354 7O51 MOL     1      25.785  26.170 -24.405  1.00  0.00           O  
ATOM    355 8N51 MOL     1      27.044  18.319 -19.094  1.00  0.00           N  
ATOM    356 9C51 MOL     1      25.728  26.203 -26.783  1.00  0.00           C  
ATOM    357 1O52 MOL     1      23.473  27.209 -26.942  1.00  0.00           O  
ATOM    358 2C52 MOL     1      26.495  25.664 -25.540  1.00  0.00           C  
ATOM    359 6O52 MOL     1      26.205  27.496 -27.134  1.00  0.00           O  
ATOM    360 7P52 MOL     1      21.929  26.846 -27.404  1.00  0.00           P  
ATOM    361 9N52 MOL     1      26.510  24.167 -25.461  1.00  0.00           N  
ATOM    362 0O53 MOL     1      21.864  27.614 -28.834  1.00  0.00           O  
ATOM    363 1O53 MOL     1      21.761  25.335 -27.563  1.00  0.00           O  
ATOM    364 2O53 MOL     1      20.933  27.449 -26.421  1.00  0.00           O  
ATOM    365 3C53 MOL     1      27.055  23.423 -26.545  1.00  0.00           C  
ATOM    366 4C53 MOL     1      26.081  23.518 -24.338  1.00  0.00           C  
ATOM    367 5C53 MOL     1      22.992  28.164 -29.512  1.00  0.00           C  
ATOM    368 NA53 MOL     1      20.295  25.323 -25.676  1.00  0.00          NA  
ATOM    369 7N53 MOL     1      26.978  22.051 -26.537  1.00  0.00           N  
ATOM    370 8O53 MOL     1      27.594  24.058 -27.494  1.00  0.00           O  
ATOM    371 9C53 MOL     1      26.084  22.149 -24.273  1.00  0.00           C  
ATOM    372 1C54 MOL     1      23.652  27.175 -30.480  1.00  0.00           C  
ATOM    373 4C54 MOL     1      26.510  21.413 -25.438  1.00  0.00           C  
ATOM    374 6C54 MOL     1      22.751  26.602 -31.591  1.00  0.00           C  
ATOM    375 8O54 MOL     1      24.130  25.989 -29.797  1.00  0.00           O  
ATOM    376 9N54 MOL     1      26.434  20.060 -25.452  1.00  0.00           N  
ATOM    377 0C55 MOL     1      23.517  25.308 -32.022  1.00  0.00           C  
ATOM    378 2O55 MOL     1      22.591  27.562 -32.638  1.00  0.00           O  
ATOM    379 3C55 MOL     1      24.460  25.016 -30.802  1.00  0.00           C  
ATOM    380 7O55 MOL     1      24.330  25.509 -33.160  1.00  0.00           O  
ATOM    381 8P55 MOL     1      21.522  27.346 -33.867  1.00  0.00           P  
ATOM    382 9N55 MOL     1      24.333  23.680 -30.242  1.00  0.00           N  
ATOM    383 1O56 MOL     1      22.547  27.023 -35.106  1.00  0.00           O  
ATOM    384 2O56 MOL     1      20.653  26.115 -33.650  1.00  0.00           O  
ATOM    385 3O56 MOL     1      20.729  28.623 -34.100  1.00  0.00           O  
ATOM    386 4C56 MOL     1      23.367  23.205 -29.367  1.00  0.00           C  
ATOM    387 5C56 MOL     1      25.090  22.589 -30.606  1.00  0.00           C  
ATOM    388 6C56 MOL     1      23.512  27.995 -35.525  1.00  0.00           C  
ATOM    389 NA56 MOL     1      18.729  27.414 -33.934  1.00  0.00          NA  
ATOM    390 9N56 MOL     1      23.475  21.891 -29.150  1.00  0.00           N  
ATOM    391 0C57 MOL     1      24.559  21.478 -29.932  1.00  0.00           C  
ATOM    392 1N57 MOL     1      26.162  22.555 -31.455  1.00  0.00           N  
ATOM    393 2C57 MOL     1      24.441  27.354 -36.561  1.00  0.00           C  
ATOM    394 5C57 MOL     1      25.167  20.213 -30.169  1.00  0.00           C  
ATOM    395 6C57 MOL     1      26.680  21.319 -31.594  1.00  0.00           C  
ATOM    396 7C57 MOL     1      23.740  26.841 -37.849  1.00  0.00           C  
ATOM    397 9O57 MOL     1      25.054  26.180 -35.971  1.00  0.00           O  
ATOM    398 0N58 MOL     1      24.731  19.056 -29.599  1.00  0.00           N  
ATOM    399 1N58 MOL     1      26.247  20.168 -31.008  1.00  0.00           N  
ATOM    400 3C58 MOL     1      24.613  25.636 -38.277  1.00  0.00           C  
ATOM    401 5O58 MOL     1      23.659  27.830 -38.855  1.00  0.00           O  
ATOM    402 6C58 MOL     1      25.236  25.128 -36.933  1.00  0.00           C  
ATOM    403 0O59 MOL     1      25.620  26.105 -39.162  1.00  0.00           O  
ATOM    404 1N59 MOL     1      24.583  23.925 -36.419  1.00  0.00           N  
ATOM    405 3C59 MOL     1      23.333  23.841 -35.827  1.00  0.00           C  
ATOM    406 4C59 MOL     1      25.050  22.633 -36.504  1.00  0.00           C  
ATOM    407 6N59 MOL     1      22.983  22.589 -35.526  1.00  0.00           N  
ATOM    408 7C59 MOL     1      24.060  21.806 -35.950  1.00  0.00           C  
ATOM    409 8N59 MOL     1      26.235  22.199 -37.031  1.00  0.00           N  
ATOM    410 9C59 MOL     1      24.296  20.405 -35.953  1.00  0.00           C  
ATOM    411 0C60 MOL     1      26.373  20.860 -36.969  1.00  0.00           C  
ATOM    412 1N60 MOL     1      23.409  19.498 -35.447  1.00  0.00           N  
ATOM    413 2N60 MOL     1      25.479  19.960 -36.472  1.00  0.00           N  
TER
ATOM    414 NA60 MOL     1      37.084   7.628   3.186  1.00  0.00          NA  
ATOM    415 7O60 MOL     1      38.978   8.964   3.614  1.00  0.00           O  
ATOM    416 8O60 MOL     1      38.986   6.901   2.153  1.00  0.00           O  
ATOM    417 9P60 MOL     1      39.810   8.087   2.702  1.00  0.00           P  
ATOM    418 0O61 MOL     1      40.530   8.884   1.500  1.00  0.00           O  
ATOM    419 1O61 MOL     1      41.058   7.328   3.447  1.00  0.00           O  
ATOM    420 2C61 MOL     1      40.413  10.306   1.276  1.00  0.00           C  
ATOM    421 3C61 MOL     1      42.400   7.835   3.592  1.00  0.00           C  
ATOM    422 4C61 MOL     1      39.735  10.569  -0.092  1.00  0.00           C  
ATOM    423 5C61 MOL     1      41.819  10.911   1.125  1.00  0.00           C  
ATOM    424 9C61 MOL     1      43.295   6.706   4.173  1.00  0.00           C  
ATOM    425 0C62 MOL     1      38.820  11.807  -0.117  1.00  0.00           C  
ATOM    426 2O62 MOL     1      40.816  10.802  -1.036  1.00  0.00           O  
ATOM    427 3C62 MOL     1      42.098  10.827  -0.388  1.00  0.00           C  
ATOM    428 7O62 MOL     1      44.553   7.325   4.547  1.00  0.00           O  
ATOM    429 8C62 MOL     1      42.722   6.129   5.515  1.00  0.00           C  
ATOM    430 9O62 MOL     1      37.800  11.674   0.862  1.00  0.00           O  
ATOM    431 2N63 MOL     1      42.851  11.980  -0.931  1.00  0.00           N  
ATOM    432 4C63 MOL     1      44.291   7.930   5.822  1.00  0.00           C  
ATOM    433 5C63 MOL     1      43.568   6.817   6.610  1.00  0.00           C  
ATOM    434 7O63 MOL     1      42.838   4.703   5.586  1.00  0.00           O  
ATOM    435 8P63 MOL     1      36.635  12.821   0.985  1.00  0.00           P  
ATOM    436 9C63 MOL     1      44.067  11.758  -1.592  1.00  0.00           C  
ATOM    437 0C64 MOL     1      42.310  13.250  -0.844  1.00  0.00           C  
ATOM    438 2N64 MOL     1      43.393   9.060   5.548  1.00  0.00           N  
ATOM    439 5P64 MOL     1      41.775   3.816   4.678  1.00  0.00           P  
ATOM    440 6O64 MOL     1      37.490  13.999   1.743  1.00  0.00           O  
ATOM    441 7O64 MOL     1      36.148  13.300  -0.380  1.00  0.00           O  
ATOM    442 8O64 MOL     1      35.543  12.254   1.877  1.00  0.00           O  
ATOM    443 9N64 MOL     1      44.685  12.876  -2.146  1.00  0.00           N  
ATOM    444 0O65 MOL     1      44.573  10.624  -1.676  1.00  0.00           O  
ATOM    445 1C65 MOL     1      42.915  14.351  -1.380  1.00  0.00           C  
ATOM    446 3C65 MOL     1      43.253  10.281   6.166  1.00  0.00           C  
ATOM    447 4C65 MOL     1      42.464   9.031   4.517  1.00  0.00           C  
ATOM    448 5O65 MOL     1      42.110   3.902   3.198  1.00  0.00           O  
ATOM    449 6O65 MOL     1      40.346   4.260   5.013  1.00  0.00           O  
ATOM    450 7O65 MOL     1      42.114   2.318   5.189  1.00  0.00           O  
ATOM    451 8C65 MOL     1      37.451  15.393   1.392  1.00  0.00           C  
ATOM    452 NA65 MOL     1      33.945  12.420   0.244  1.00  0.00          NA  
ATOM    453 0C66 MOL     1      44.178  14.180  -2.107  1.00  0.00           C  
ATOM    454 2C66 MOL     1      42.296  15.718  -1.284  1.00  0.00           C  
ATOM    455 3N66 MOL     1      43.951  10.783   7.227  1.00  0.00           N  
ATOM    456 4C66 MOL     1      42.230  10.959   5.480  1.00  0.00           C  
ATOM    457 6N66 MOL     1      41.751  10.159   4.437  1.00  0.00           N  
ATOM    458 NA66 MOL     1      40.125   5.053   2.766  1.00  0.00          NA  
ATOM    459 8C66 MOL     1      42.334   1.902   6.530  1.00  0.00           C  
ATOM    460 9C66 MOL     1      38.302  15.671   0.120  1.00  0.00           C  
ATOM    461 0C67 MOL     1      38.198  16.160   2.492  1.00  0.00           C  
ATOM    462 2O67 MOL     1      44.798  15.099  -2.679  1.00  0.00           O  
ATOM    463 6C67 MOL     1      43.562  12.032   7.561  1.00  0.00           C  
ATOM    464 7C67 MOL     1      41.901  12.271   5.919  1.00  0.00           C  
ATOM    465 0C68 MOL     1      41.029   1.622   7.335  1.00  0.00           C  
ATOM    466 1C68 MOL     1      37.763  16.830  -0.748  1.00  0.00           C  
ATOM    467 3O68 MOL     1      39.630  16.016   0.624  1.00  0.00           O  
ATOM    468 4C68 MOL     1      39.658  15.950   2.050  1.00  0.00           C  
ATOM    469 7N68 MOL     1      42.596  12.786   6.975  1.00  0.00           N  
ATOM    470 9N68 MOL     1      40.906  13.008   5.347  1.00  0.00           N  
ATOM    471 1O69 MOL     1      40.890   2.670   8.320  1.00  0.00           O  
ATOM    472 2C69 MOL     1      39.697   1.596   6.536  1.00  0.00           C  
ATOM    473 3O69 MOL     1      38.511  16.937  -1.967  1.00  0.00           O  
ATOM    474 6N69 MOL     1      40.625  16.930   2.570  1.00  0.00           N  
ATOM    475 0C70 MOL     1      39.502   2.960   8.558  1.00  0.00           C  
ATOM    476 1C70 MOL     1      38.775   2.611   7.245  1.00  0.00           C  
ATOM    477 3O70 MOL     1      39.144   0.264   6.560  1.00  0.00           O  
ATOM    478 4P70 MOL     1      39.468  18.189  -2.293  1.00  0.00           P  
ATOM    479 5C70 MOL     1      41.046  16.754   3.923  1.00  0.00           C  
ATOM    480 6C70 MOL     1      41.127  17.939   1.802  1.00  0.00           C  
ATOM    481 7N70 MOL     1      39.411   4.360   8.939  1.00  0.00           N  
ATOM    482 1P71 MOL     1      38.302  -0.278   5.264  1.00  0.00           P  
ATOM    483 2O71 MOL     1      38.413  19.366  -2.723  1.00  0.00           O  
ATOM    484 3O71 MOL     1      40.330  17.824  -3.513  1.00  0.00           O  
ATOM    485 4O71 MOL     1      40.280  18.663  -1.098  1.00  0.00           O  
ATOM    486 5N71 MOL     1      41.985  17.606   4.462  1.00  0.00           N  
ATOM    487 6O71 MOL     1      40.518  15.811   4.569  1.00  0.00           O  
ATOM    488 7C71 MOL     1      42.058  18.798   2.333  1.00  0.00           C  
ATOM    489 9C71 MOL     1      39.830   5.442   8.180  1.00  0.00           C  
ATOM    490 0C72 MOL     1      38.949   4.873  10.123  1.00  0.00           C  
ATOM    491 1O72 MOL     1      39.111  -0.166   3.977  1.00  0.00           O  
ATOM    492 2O72 MOL     1      37.819  -1.694   5.550  1.00  0.00           O  
ATOM    493 3O72 MOL     1      37.068   0.801   5.177  1.00  0.00           O  
ATOM    494 4C72 MOL     1      38.681  20.733  -2.335  1.00  0.00           C  
ATOM    495 NA72 MOL     1      41.096  16.189  -4.758  1.00  0.00          NA  
ATOM    496 6C72 MOL     1      42.478  18.599   3.695  1.00  0.00           C  
ATOM    497 9N72 MOL     1      39.655   6.604   8.811  1.00  0.00           N  
ATOM    498 0C73 MOL     1      39.097   6.267  10.048  1.00  0.00           C  
ATOM    499 1N73 MOL     1      38.430   4.147  11.179  1.00  0.00           N  
ATOM    500 NA73 MOL     1      38.879  -2.447   3.600  1.00  0.00          NA  
ATOM    501 3C73 MOL     1      35.892   0.623   5.961  1.00  0.00           C  
ATOM    502 4C73 MOL     1      38.071  21.040  -0.941  1.00  0.00           C  
ATOM    503 5C73 MOL     1      38.000  21.723  -3.299  1.00  0.00           C  
ATOM    504 7N73 MOL     1      43.408  19.436   4.239  1.00  0.00           N  
ATOM    505 8C73 MOL     1      38.688   7.077  11.174  1.00  0.00           C  
ATOM    506 9C73 MOL     1      38.050   4.909  12.216  1.00  0.00           C  
ATOM    507 2C74 MOL     1      34.900   1.763   5.713  1.00  0.00           C  
ATOM    508 3C74 MOL     1      39.047  21.803   0.001  1.00  0.00           C  
ATOM    509 5O74 MOL     1      36.900  21.853  -1.179  1.00  0.00           O  
ATOM    510 6C74 MOL     1      36.757  22.240  -2.538  1.00  0.00           C  
ATOM    511 1N75 MOL     1      38.170   6.288  12.233  1.00  0.00           N  
ATOM    512 2O75 MOL     1      38.733   8.317  11.318  1.00  0.00           O  
ATOM    513 3N75 MOL     1      37.550   4.316  13.351  1.00  0.00           N  
ATOM    514 5O75 MOL     1      35.281   2.943   6.473  1.00  0.00           O  
ATOM    515 6C75 MOL     1      34.803   2.317   4.280  1.00  0.00           C  
ATOM    516 7O75 MOL     1      38.353  22.660   0.897  1.00  0.00           O  
ATOM    517 0N76 MOL     1      36.581  23.704  -2.554  1.00  0.00           N  
ATOM    518 5C76 MOL     1      34.533   4.063   5.959  1.00  0.00           C  
ATOM    519 6C76 MOL     1      34.145   3.698   4.504  1.00  0.00           C  
ATOM    520 8O76 MOL     1      34.052   1.455   3.425  1.00  0.00           O  
ATOM    521 9P76 MOL     1      37.492  22.200   2.198  1.00  0.00           P  
ATOM    522 0C77 MOL     1      36.763  24.555  -1.474  1.00  0.00           C  
ATOM    523 1C77 MOL     1      36.089  24.479  -3.570  1.00  0.00           C  
ATOM    524 2N77 MOL     1      35.387   5.266   6.053  1.00  0.00           N  
ATOM    525 6P77 MOL     1      34.048   1.727   1.811  1.00  0.00           P  
ATOM    526 7O77 MOL     1      36.614  23.575   2.352  1.00  0.00           O  
ATOM    527 8O77 MOL     1      36.565  21.019   1.941  1.00  0.00           O  
ATOM    528 9O77 MOL     1      38.375  21.976   3.431  1.00  0.00           O  
ATOM    529 1N78 MOL     1      36.411  25.811  -1.744  1.00  0.00           N  
ATOM    530 2C78 MOL     1      35.985  25.791  -3.073  1.00  0.00           C  
ATOM    531 3N78 MOL     1      35.741  24.071  -4.844  1.00  0.00           N  
ATOM    532 4C78 MOL     1      34.896   6.469   6.640  1.00  0.00           C  
ATOM    533 5C78 MOL     1      36.652   5.220   5.546  1.00  0.00           C  
ATOM    534 6O78 MOL     1      33.557   0.474   1.100  1.00  0.00           O  
ATOM    535 7O78 MOL     1      35.416   2.195   1.319  1.00  0.00           O  
ATOM    536 8O78 MOL     1      32.974   2.956   1.771  1.00  0.00           O  
ATOM    537 9C78 MOL     1      37.027  24.615   3.238  1.00  0.00           C  
ATOM    538 NA79 MOL     1      37.256  20.021   3.927  1.00  0.00          NA  
ATOM    539 1C79 MOL     1      35.393  26.804  -3.904  1.00  0.00           C  
ATOM    540 2C79 MOL     1      35.303  25.062  -5.651  1.00  0.00           C  
ATOM    541 3N79 MOL     1      35.716   7.557   6.753  1.00  0.00           N  
ATOM    542 4O79 MOL     1      33.702   6.512   7.054  1.00  0.00           O  
ATOM    543 5C79 MOL     1      37.473   6.323   5.585  1.00  0.00           C  
ATOM    544 NA79 MOL     1      35.485   0.516  -0.257  1.00  0.00          NA  
ATOM    545 8C79 MOL     1      31.917   3.113   0.829  1.00  0.00           C  
ATOM    546 9C79 MOL     1      36.015  25.779   3.205  1.00  0.00           C  
ATOM    547 0C80 MOL     1      38.358  25.290   2.844  1.00  0.00           C  
ATOM    548 2N80 MOL     1      35.149  26.360  -5.212  1.00  0.00           N  
ATOM    549 3O80 MOL     1      35.082  27.984  -3.581  1.00  0.00           O  
ATOM    550 4N80 MOL     1      34.965  24.797  -6.945  1.00  0.00           N  
ATOM    551 5C80 MOL     1      36.969   7.512   6.244  1.00  0.00           C  
ATOM    552 9C80 MOL     1      30.554   2.671   1.405  1.00  0.00           C  
ATOM    553 0C81 MOL     1      34.775  25.602   4.096  1.00  0.00           C  
ATOM    554 2O81 MOL     1      36.788  26.916   3.656  1.00  0.00           O  
ATOM    555 3C81 MOL     1      38.169  26.773   3.249  1.00  0.00           C  
ATOM    556 9N81 MOL     1      37.759   8.608   6.356  1.00  0.00           N  
ATOM    557 1O82 MOL     1      30.318   1.289   1.051  1.00  0.00           O  
ATOM    558 2C82 MOL     1      30.394   2.707   2.942  1.00  0.00           C  
ATOM    559 3O82 MOL     1      33.653  26.227   3.466  1.00  0.00           O  
ATOM    560 6N82 MOL     1      39.008  27.190   4.364  1.00  0.00           N  
ATOM    561 0C83 MOL     1      29.358   0.718   1.937  1.00  0.00           C  
ATOM    562 1C83 MOL     1      29.385   1.568   3.235  1.00  0.00           C  
ATOM    563 3O83 MOL     1      29.941   3.994   3.361  1.00  0.00           O  
ATOM    564 4P83 MOL     1      32.181  26.263   4.142  1.00  0.00           P  
ATOM    565 5C83 MOL     1      39.026  26.652   5.643  1.00  0.00           C  
ATOM    566 6C83 MOL     1      39.962  28.176   4.350  1.00  0.00           C  
ATOM    567 7N83 MOL     1      29.713  -0.704   2.138  1.00  0.00           N  
ATOM    568 1P84 MOL     1      29.870   4.382   4.952  1.00  0.00           P  
ATOM    569 2O84 MOL     1      31.532  24.816   3.788  1.00  0.00           O  
ATOM    570 3O84 MOL     1      31.406  27.406   3.448  1.00  0.00           O  
ATOM    571 4O84 MOL     1      32.186  26.441   5.641  1.00  0.00           O  
ATOM    572 6N84 MOL     1      39.928  27.236   6.430  1.00  0.00           N  
ATOM    573 7C84 MOL     1      40.537  28.207   5.630  1.00  0.00           C  
ATOM    574 8N84 MOL     1      40.284  28.980   3.273  1.00  0.00           N  
ATOM    575 9C84 MOL     1      28.675  -1.633   2.261  1.00  0.00           C  
ATOM    576 0C85 MOL     1      31.039  -1.090   2.236  1.00  0.00           C  
ATOM    577 1O85 MOL     1      28.535   3.569   5.440  1.00  0.00           O  
ATOM    578 2O85 MOL     1      29.734   5.889   5.114  1.00  0.00           O  
ATOM    579 3O85 MOL     1      31.082   3.786   5.673  1.00  0.00           O  
ATOM    580 4C85 MOL     1      31.546  24.221   2.475  1.00  0.00           C  
ATOM    581 NA85 MOL     1      30.873  28.316   5.541  1.00  0.00          NA  
ATOM    582 6C85 MOL     1      41.591  29.157   5.903  1.00  0.00           C  
ATOM    583 7C85 MOL     1      41.259  29.865   3.541  1.00  0.00           C  
ATOM    584 8N85 MOL     1      29.043  -2.954   2.478  1.00  0.00           N  
ATOM    585 9O85 MOL     1      27.478  -1.291   2.180  1.00  0.00           O  
ATOM    586 0C86 MOL     1      31.406  -2.387   2.466  1.00  0.00           C  
ATOM    587 2C86 MOL     1      27.268   4.125   5.758  1.00  0.00           C  
ATOM    588 NA86 MOL     1      31.679   5.906   6.477  1.00  0.00          NA  
ATOM    589 4C86 MOL     1      30.286  23.335   2.297  1.00  0.00           C  
ATOM    590 5C86 MOL     1      32.727  23.237   2.306  1.00  0.00           C  
ATOM    591 7N86 MOL     1      41.889  29.957   4.770  1.00  0.00           N  
ATOM    592 8O86 MOL     1      42.236  29.347   6.957  1.00  0.00           O  
ATOM    593 9N86 MOL     1      41.653  30.757   2.576  1.00  0.00           N  
ATOM    594 0C87 MOL     1      30.365  -3.412   2.605  1.00  0.00           C  
ATOM    595 2C87 MOL     1      32.853  -2.788   2.572  1.00  0.00           C  
ATOM    596 3C87 MOL     1      26.696   5.041   4.644  1.00  0.00           C  
ATOM    597 6C87 MOL     1      29.052  23.995   1.652  1.00  0.00           C  
ATOM    598 8O87 MOL     1      30.717  22.242   1.461  1.00  0.00           O  
ATOM    599 9C87 MOL     1      32.105  21.950   1.710  1.00  0.00           C  
ATOM    600 5O88 MOL     1      30.570  -4.622   2.813  1.00  0.00           O  
ATOM    601 9C88 MOL     1      25.136   4.998   4.508  1.00  0.00           C  
ATOM    602 1O89 MOL     1      27.210   4.600   3.359  1.00  0.00           O  
ATOM    603 2O89 MOL     1      29.275  24.316   0.283  1.00  0.00           O  
ATOM    604 5N89 MOL     1      32.708  21.517   0.458  1.00  0.00           N  
ATOM    605 7C89 MOL     1      24.921   4.224   3.192  1.00  0.00           C  
ATOM    606 9O89 MOL     1      24.642   6.351   4.444  1.00  0.00           O  
ATOM    607 0C90 MOL     1      26.146   4.694   2.406  1.00  0.00           C  
ATOM    608 1P90 MOL     1      29.602  25.840  -0.239  1.00  0.00           P  
ATOM    609 2C90 MOL     1      32.895  22.267  -0.691  1.00  0.00           C  
ATOM    610 3C90 MOL     1      33.225  20.271   0.185  1.00  0.00           C  
ATOM    611 6P90 MOL     1      23.311   6.839   3.647  1.00  0.00           P  
ATOM    612 7N90 MOL     1      26.484   3.945   1.203  1.00  0.00           N  
ATOM    613 9O90 MOL     1      28.991  25.724  -1.746  1.00  0.00           O  
ATOM    614 0O91 MOL     1      28.839  26.878   0.562  1.00  0.00           O  
ATOM    615 1O91 MOL     1      31.118  26.056  -0.267  1.00  0.00           O  
ATOM    616 3N91 MOL     1      33.495  21.584  -1.667  1.00  0.00           N  
ATOM    617 4C91 MOL     1      33.720  20.312  -1.128  1.00  0.00           C  
ATOM    618 5N91 MOL     1      33.262  19.179   1.005  1.00  0.00           N  
ATOM    619 6O91 MOL     1      23.956   6.856   2.119  1.00  0.00           O  
ATOM    620 7O91 MOL     1      22.925   8.246   4.081  1.00  0.00           O  
ATOM    621 8O91 MOL     1      22.150   5.846   3.706  1.00  0.00           O  
ATOM    622 9C91 MOL     1      25.771   2.919   0.633  1.00  0.00           C  
ATOM    623 0C92 MOL     1      27.412   4.344   0.258  1.00  0.00           C  
ATOM    624 1C92 MOL     1      29.700  25.064  -2.793  1.00  0.00           C  
ATOM    625 NA92 MOL     1      30.898  27.780   1.337  1.00  0.00          NA  
ATOM    626 3C92 MOL     1      34.323  19.130  -1.640  1.00  0.00           C  
ATOM    627 4C92 MOL     1      33.843  18.112   0.422  1.00  0.00           C  
ATOM    628 5C92 MOL     1      23.083   6.910   0.986  1.00  0.00           C  
ATOM    629 NA92 MOL     1      20.608   7.592   3.947  1.00  0.00          NA  
ATOM    630 8N92 MOL     1      26.200   2.621  -0.600  1.00  0.00           N  
ATOM    631 9C92 MOL     1      27.245   3.513  -0.859  1.00  0.00           C  
ATOM    632 0N93 MOL     1      28.310   5.366   0.343  1.00  0.00           N  
ATOM    633 1C93 MOL     1      28.989  25.315  -4.139  1.00  0.00           C  
ATOM    634 2C93 MOL     1      29.691  23.522  -2.669  1.00  0.00           C  
ATOM    635 4N93 MOL     1      34.884  19.055  -2.880  1.00  0.00           N  
ATOM    636 5N93 MOL     1      34.371  18.030  -0.828  1.00  0.00           N  
ATOM    637 7C93 MOL     1      23.754   7.676  -0.169  1.00  0.00           C  
ATOM    638 0C94 MOL     1      28.069   3.758  -1.993  1.00  0.00           C  
ATOM    639 1C94 MOL     1      29.062   5.498  -0.770  1.00  0.00           C  
ATOM    640 2C94 MOL     1      29.340  26.630  -4.841  1.00  0.00           C  
ATOM    641 4O94 MOL     1      29.376  24.183  -4.956  1.00  0.00           O  
ATOM    642 5C94 MOL     1      29.499  23.017  -4.123  1.00  0.00           C  
ATOM    643 0C95 MOL     1      24.815   6.869  -0.972  1.00  0.00           C  
ATOM    644 2O95 MOL     1      24.430   8.835   0.356  1.00  0.00           O  
ATOM    645 3N95 MOL     1      27.991   3.025  -3.144  1.00  0.00           N  
ATOM    646 4N95 MOL     1      28.990   4.757  -1.907  1.00  0.00           N  
ATOM    647 6O95 MOL     1      30.707  26.619  -5.234  1.00  0.00           O  
ATOM    648 9N95 MOL     1      30.624  22.222  -4.617  1.00  0.00           N  
ATOM    649 1C96 MOL     1      25.983   7.853  -1.192  1.00  0.00           C  
ATOM    650 3O96 MOL     1      24.275   6.439  -2.224  1.00  0.00           O  
ATOM    651 4C96 MOL     1      25.653   9.104  -0.338  1.00  0.00           C  
ATOM    652 7P96 MOL     1      31.384  27.909  -6.001  1.00  0.00           P  
ATOM    653 8C96 MOL     1      31.894  22.675  -4.888  1.00  0.00           C  
ATOM    654 9C96 MOL     1      30.647  20.857  -4.812  1.00  0.00           C  
ATOM    655 2P97 MOL     1      23.555   4.987  -2.494  1.00  0.00           P  
ATOM    656 4N97 MOL     1      26.680   9.420   0.676  1.00  0.00           N  
ATOM    657 5O97 MOL     1      30.535  27.978  -7.410  1.00  0.00           O  
ATOM    658 6O97 MOL     1      32.837  27.520  -6.255  1.00  0.00           O  
ATOM    659 7O97 MOL     1      31.194  29.195  -5.219  1.00  0.00           O  
ATOM    660 9N97 MOL     1      32.714  21.685  -5.255  1.00  0.00           N  
ATOM    661 0C98 MOL     1      31.949  20.518  -5.214  1.00  0.00           C  
ATOM    662 1N98 MOL     1      29.619  19.974  -4.651  1.00  0.00           N  
ATOM    663 2O98 MOL     1      24.376   4.135  -3.450  1.00  0.00           O  
ATOM    664 3O98 MOL     1      23.234   4.289  -1.169  1.00  0.00           O  
ATOM    665 NA98 MOL     1      24.396   2.336  -2.015  1.00  0.00          NA  
ATOM    666 5O98 MOL     1      22.223   5.474  -3.294  1.00  0.00           O  
ATOM    667 6C98 MOL     1      27.553  10.536   0.463  1.00  0.00           C  
ATOM    668 7C98 MOL     1      26.787   8.652   1.796  1.00  0.00           C  
ATOM    669 8C98 MOL     1      30.694  26.891  -8.332  1.00  0.00           C  
ATOM    670 NA98 MOL     1      33.516  29.210  -4.677  1.00  0.00          NA  
ATOM    671 0C99 MOL     1      32.224  19.143  -5.483  1.00  0.00           C  
ATOM    672 1C99 MOL     1      29.978  18.702  -4.916  1.00  0.00           C  
ATOM    673 2C99 MOL     1      21.161   6.150  -2.645  1.00  0.00           C  
ATOM    674 3N99 MOL     1      28.516  10.825   1.412  1.00  0.00           N  
ATOM    675 4O99 MOL     1      27.403  11.205  -0.584  1.00  0.00           O  
ATOM    676 5C99 MOL     1      27.744   8.923   2.739  1.00  0.00           C  
ATOM    677 7C99 MOL     1      30.416  27.305  -9.792  1.00  0.00           C  
ATOM    678 8C99 MOL     1      29.687  25.746  -8.105  1.00  0.00           C  
ATOM    679 0N10 MOL     1      33.425  18.682  -5.920  1.00  0.00           N  
ATOM    680 0N10 MOL     1      31.198  18.253  -5.316  1.00  0.00           N  
ATOM    681 0C10 MOL     1      20.185   6.701  -3.699  1.00  0.00           C  
ATOM    682 0C10 MOL     1      28.617  10.048   2.507  1.00  0.00           C  
ATOM    683 0C10 MOL     1      31.609  27.884 -10.563  1.00  0.00           C  
ATOM    684 1O10 MOL     1      30.010  26.066 -10.442  1.00  0.00           O  
ATOM    685 1C10 MOL     1      29.580  25.090  -9.492  1.00  0.00           C  
ATOM    686 1O10 MOL     1      19.057   7.311  -3.007  1.00  0.00           O  
ATOM    687 1C10 MOL     1      20.779   7.818  -4.610  1.00  0.00           C  
ATOM    688 1N10 MOL     1      29.575  10.346   3.432  1.00  0.00           N  
ATOM    689 2O10 MOL     1      32.768  27.103 -10.297  1.00  0.00           O  
ATOM    690 2N10 MOL     1      30.442  23.882  -9.627  1.00  0.00           N  
ATOM    691 2C10 MOL     1      19.032   8.727  -3.225  1.00  0.00           C  
ATOM    692 2C10 MOL     1      19.710   8.931  -4.581  1.00  0.00           C  
ATOM    693 2O10 MOL     1      21.018   7.366  -5.942  1.00  0.00           O  
ATOM    694 3P10 MOL     1      34.237  27.530 -10.956  1.00  0.00           P  
ATOM    695 3C10 MOL     1      29.827  22.626  -9.566  1.00  0.00           C  
ATOM    696 3C10 MOL     1      31.818  23.999  -9.740  1.00  0.00           C  
ATOM    697 3N10 MOL     1      19.757   9.372  -2.100  1.00  0.00           N  
ATOM    698 3P10 MOL     1      22.465   6.697  -6.366  1.00  0.00           P  
ATOM    699 3O10 MOL     1      34.067  26.991 -12.522  1.00  0.00           O  
ATOM    700 4O10 MOL     1      34.284  29.034 -11.086  1.00  0.00           O  
ATOM    701 4O10 MOL     1      35.270  26.734 -10.218  1.00  0.00           O  
ATOM    702 4N10 MOL     1      30.660  21.519  -9.647  1.00  0.00           N  
ATOM    703 4O10 MOL     1      28.590  22.508  -9.453  1.00  0.00           O  
ATOM    704 4C10 MOL     1      32.644  22.910  -9.809  1.00  0.00           C  
ATOM    705 4C10 MOL     1      20.717  10.370  -2.149  1.00  0.00           C  
ATOM    706 4C10 MOL     1      19.660   9.013  -0.774  1.00  0.00           C  
ATOM    707 4O10 MOL     1      23.545   7.116  -5.380  1.00  0.00           O  
ATOM    708 4O10 MOL     1      22.761   7.041  -7.821  1.00  0.00           O  
ATOM    709 5O10 MOL     1      22.163   5.097  -6.201  1.00  0.00           O  
ATOM    710 5C10 MOL     1      34.146  25.606 -12.846  1.00  0.00           C  
ATOM    711 5C10 MOL     1      32.055  21.567  -9.756  1.00  0.00           C  
ATOM    712 5C10 MOL     1      34.136  23.043  -9.947  1.00  0.00           C  
ATOM    713 5N10 MOL     1      21.241  10.653  -0.956  1.00  0.00           N  
ATOM    714 5C10 MOL     1      20.586   9.800  -0.068  1.00  0.00           C  
ATOM    715 5N10 MOL     1      18.863   8.061  -0.199  1.00  0.00           N  
ATOM    716 NA10 MOL     1      24.911   7.859  -7.095  1.00  0.00          NA  
ATOM    717 6C10 MOL     1      21.708   4.310  -7.292  1.00  0.00           C  
ATOM    718 6C10 MOL     1      34.827  25.391 -14.223  1.00  0.00           C  
ATOM    719 6C10 MOL     1      32.755  24.947 -13.019  1.00  0.00           C  
ATOM    720 6O10 MOL     1      32.700  20.500  -9.806  1.00  0.00           O  
ATOM    721 6C10 MOL     1      20.788   9.528   1.311  1.00  0.00           C  
ATOM    722 6C10 MOL     1      19.076   7.903   1.113  1.00  0.00           C  
ATOM    723 7C10 MOL     1      20.347   3.662  -6.970  1.00  0.00           C  
ATOM    724 7C10 MOL     1      36.370  25.210 -14.179  1.00  0.00           C  
ATOM    725 7O10 MOL     1      34.217  24.187 -14.754  1.00  0.00           O  
ATOM    726 7C10 MOL     1      32.941  23.931 -14.168  1.00  0.00           C  
ATOM    727 7N10 MOL     1      21.722  10.176   2.061  1.00  0.00           N  
ATOM    728 8N10 MOL     1      20.003   8.560   1.879  1.00  0.00           N  
ATOM    729 8O10 MOL     1      19.482   4.644  -6.366  1.00  0.00           O  
ATOM    730 8C10 MOL     1      19.570   3.158  -8.216  1.00  0.00           C  
ATOM    731 8O10 MOL     1      36.804  24.299 -15.168  1.00  0.00           O  
ATOM    732 8N10 MOL     1      32.929  22.521 -13.749  1.00  0.00           N  
ATOM    733 9C10 MOL     1      18.117   4.298  -6.598  1.00  0.00           C  
ATOM    734 9C10 MOL     1      18.089   3.518  -7.941  1.00  0.00           C  
ATOM    735 9O10 MOL     1      19.783   1.753  -8.383  1.00  0.00           O  
ATOM    736 9P10 MOL     1      37.802  24.672 -16.428  1.00  0.00           P  
ATOM    737 9C10 MOL     1      33.999  21.641 -13.794  1.00  0.00           C  
ATOM    738 9C10 MOL     1      31.838  21.778 -13.366  1.00  0.00           C  
ATOM    739 9N10 MOL     1      17.356   5.541  -6.588  1.00  0.00           N  
ATOM    740 0P11 MOL     1      19.709   1.039  -9.841  1.00  0.00           P  
ATOM    741 0O11 MOL     1      36.696  24.766 -17.666  1.00  0.00           O  
ATOM    742 0O11 MOL     1      38.650  23.431 -16.669  1.00  0.00           O  
ATOM    743 0O11 MOL     1      38.425  26.025 -16.276  1.00  0.00           O  
ATOM    744 0N11 MOL     1      33.655  20.397 -13.465  1.00  0.00           N  
ATOM    745 0C11 MOL     1      32.287  20.458 -13.191  1.00  0.00           C  
ATOM    746 1N11 MOL     1      30.550  22.246 -13.182  1.00  0.00           N  
ATOM    747 1C11 MOL     1      17.802   6.783  -7.005  1.00  0.00           C  
ATOM    748 1C11 MOL     1      16.072   5.731  -6.130  1.00  0.00           C  
ATOM    749 1O11 MOL     1      20.928   1.859 -10.586  1.00  0.00           O  
ATOM    750 1O11 MOL     1      20.007  -0.447  -9.713  1.00  0.00           O  
ATOM    751 1O11 MOL     1      18.380   1.310 -10.551  1.00  0.00           O  
ATOM    752 1C11 MOL     1      36.208  23.628 -18.371  1.00  0.00           C  
ATOM    753 NA11 MOL     1      39.851  22.275 -15.164  1.00  0.00          NA  
ATOM    754 1C11 MOL     1      31.334  19.437 -12.824  1.00  0.00           C  
ATOM    755 1C11 MOL     1      29.676  21.285 -12.815  1.00  0.00           C  
ATOM    756 2N11 MOL     1      16.892   7.745  -6.842  1.00  0.00           N  
ATOM    757 2C11 MOL     1      15.783   7.097  -6.290  1.00  0.00           C  
ATOM    758 2N11 MOL     1      15.214   4.805  -5.609  1.00  0.00           N  
ATOM    759 2C11 MOL     1      21.554   1.315 -11.751  1.00  0.00           C  
ATOM    760 NA11 MOL     1      18.039  -0.951 -10.874  1.00  0.00          NA  
ATOM    761 2C11 MOL     1      35.282  24.118 -19.522  1.00  0.00           C  
ATOM    762 2C11 MOL     1      35.306  22.693 -17.520  1.00  0.00           C  
ATOM    763 2N11 MOL     1      30.035  19.958 -12.649  1.00  0.00           N  
ATOM    764 3O11 MOL     1      31.517  18.205 -12.660  1.00  0.00           O  
ATOM    765 3N11 MOL     1      28.359  21.593 -12.619  1.00  0.00           N  
ATOM    766 3C11 MOL     1      14.501   7.547  -5.879  1.00  0.00           C  
ATOM    767 3C11 MOL     1      14.028   5.337  -5.249  1.00  0.00           C  
ATOM    768 3C11 MOL     1      22.492   2.363 -12.375  1.00  0.00           C  
ATOM    769 3C11 MOL     1      35.924  24.197 -20.910  1.00  0.00           C  
ATOM    770 3O11 MOL     1      34.170  23.206 -19.544  1.00  0.00           O  
ATOM    771 4C11 MOL     1      33.917  22.780 -18.187  1.00  0.00           C  
ATOM    772 4N11 MOL     1      14.115   8.859  -5.960  1.00  0.00           N  
ATOM    773 4N11 MOL     1      13.634   6.635  -5.355  1.00  0.00           N  
ATOM    774 4C11 MOL     1      23.322   3.195 -11.365  1.00  0.00           C  
ATOM    775 5O11 MOL     1      21.684   3.305 -13.111  1.00  0.00           O  
ATOM    776 5O11 MOL     1      36.664  23.009 -21.191  1.00  0.00           O  
ATOM    777 5N11 MOL     1      33.162  21.541 -18.231  1.00  0.00           N  
ATOM    778 5C11 MOL     1      23.201   4.661 -11.841  1.00  0.00           C  
ATOM    779 6O11 MOL     1      24.691   2.742 -11.387  1.00  0.00           O  
ATOM    780 6C11 MOL     1      22.155   4.648 -12.985  1.00  0.00           C  
ATOM    781 6P11 MOL     1      37.532  22.921 -22.574  1.00  0.00           P  
ATOM    782 6C11 MOL     1      33.549  20.337 -18.804  1.00  0.00           C  
ATOM    783 6C11 MOL     1      31.900  21.340 -17.730  1.00  0.00           C  
ATOM    784 6P11 MOL     1      25.620   2.578 -10.067  1.00  0.00           P  
ATOM    785 7N11 MOL     1      20.975   5.500 -12.733  1.00  0.00           N  
ATOM    786 7O11 MOL     1      36.377  22.964 -23.736  1.00  0.00           O  
ATOM    787 7O11 MOL     1      38.307  21.610 -22.585  1.00  0.00           O  
ATOM    788 7O11 MOL     1      38.420  24.148 -22.759  1.00  0.00           O  
ATOM    789 7N11 MOL     1      32.615  19.394 -18.691  1.00  0.00           N  
ATOM    790 7C11 MOL     1      31.557  20.006 -18.009  1.00  0.00           C  
ATOM    791 7N11 MOL     1      31.127  22.282 -17.086  1.00  0.00           N  
ATOM    792 7O11 MOL     1      26.431   4.044 -10.190  1.00  0.00           O  
ATOM    793 7O11 MOL     1      24.797   2.563  -8.793  1.00  0.00           O  
ATOM    794 8O11 MOL     1      26.610   1.449 -10.185  1.00  0.00           O  
ATOM    795 8C11 MOL     1      20.815   6.711 -13.482  1.00  0.00           C  
ATOM    796 8C11 MOL     1      20.028   5.099 -11.839  1.00  0.00           C  
ATOM    797 8C11 MOL     1      35.676  21.789 -24.167  1.00  0.00           C  
ATOM    798 NA11 MOL     1      40.291  22.795 -22.960  1.00  0.00          NA  
ATOM    799 8C11 MOL     1      30.265  19.521 -17.589  1.00  0.00           C  
ATOM    800 8C11 MOL     1      29.919  21.814 -16.709  1.00  0.00           C  
ATOM    801 8C11 MOL     1      28.008   4.402 -10.000  1.00  0.00           C  
ATOM    802 NA11 MOL     1      25.959   0.657  -8.063  1.00  0.00          NA  
ATOM    803 9N11 MOL     1      19.685   7.480 -13.282  1.00  0.00           N  
ATOM    804 9O11 MOL     1      21.719   7.020 -14.293  1.00  0.00           O  
ATOM    805 9C11 MOL     1      18.909   5.861 -11.623  1.00  0.00           C  
ATOM    806 9C11 MOL     1      35.323  21.936 -25.676  1.00  0.00           C  
ATOM    807 9C11 MOL     1      34.311  21.631 -23.456  1.00  0.00           C  
ATOM    808 9N11 MOL     1      29.512  20.510 -16.930  1.00  0.00           N  
ATOM    809 9O11 MOL     1      29.754  18.378 -17.738  1.00  0.00           O  
ATOM    810 9N11 MOL     1      29.044  22.630 -16.052  1.00  0.00           N  
ATOM    811 0C12 MOL     1      28.409   4.859 -11.435  1.00  0.00           C  
ATOM    812 0C12 MOL     1      18.764   7.078 -12.385  1.00  0.00           C  
ATOM    813 0C12 MOL     1      36.197  21.140 -26.654  1.00  0.00           C  
ATOM    814 0O12 MOL     1      33.944  21.510 -25.789  1.00  0.00           O  
ATOM    815 0C12 MOL     1      33.279  21.873 -24.581  1.00  0.00           C  
ATOM    816 1C12 MOL     1      29.425   6.043 -11.467  1.00  0.00           C  
ATOM    817 1O12 MOL     1      27.239   5.406 -12.116  1.00  0.00           O  
ATOM    818 1N12 MOL     1      17.657   7.852 -12.198  1.00  0.00           N  
ATOM    819 1O12 MOL     1      36.429  19.822 -26.157  1.00  0.00           O  
ATOM    820 2N12 MOL     1      32.060  21.087 -24.469  1.00  0.00           N  
ATOM    821 2C12 MOL     1      29.035   6.846 -12.733  1.00  0.00           C  
ATOM    822 2O12 MOL     1      30.796   5.606 -11.554  1.00  0.00           O  
ATOM    823 2C12 MOL     1      27.620   6.349 -13.113  1.00  0.00           C  
ATOM    824 2P12 MOL     1      37.425  18.802 -26.969  1.00  0.00           P  
ATOM    825 2C12 MOL     1      31.560  20.164 -25.373  1.00  0.00           C  
ATOM    826 3C12 MOL     1      31.149  21.158 -23.447  1.00  0.00           C  
ATOM    827 3P12 MOL     1      32.013   5.960 -10.546  1.00  0.00           P  
ATOM    828 3N12 MOL     1      26.614   7.415 -13.121  1.00  0.00           N  
ATOM    829 3O12 MOL     1      36.662  18.639 -28.410  1.00  0.00           O  
ATOM    830 3O12 MOL     1      37.499  17.492 -26.197  1.00  0.00           O  
ATOM    831 3O12 MOL     1      38.790  19.432 -27.222  1.00  0.00           O  
ATOM    832 4N12 MOL     1      30.392  19.651 -24.984  1.00  0.00           N  
ATOM    833 4C12 MOL     1      30.112  20.265 -23.761  1.00  0.00           C  
ATOM    834 4N12 MOL     1      31.240  21.972 -22.335  1.00  0.00           N  
ATOM    835 4O12 MOL     1      33.082   6.749 -11.532  1.00  0.00           O  
ATOM    836 4O12 MOL     1      32.566   4.733  -9.888  1.00  0.00           O  
ATOM    837 4O12 MOL     1      31.686   7.100  -9.549  1.00  0.00           O  
ATOM    838 4C12 MOL     1      25.960   7.930 -12.013  1.00  0.00           C  
ATOM    839 4C12 MOL     1      26.229   8.176 -14.197  1.00  0.00           C  
ATOM    840 4C12 MOL     1      35.579  17.718 -28.612  1.00  0.00           C  
ATOM    841 NA12 MOL     1      39.822  17.709 -26.039  1.00  0.00          NA  
ATOM    842 5C12 MOL     1      28.999  20.138 -22.846  1.00  0.00           C  
ATOM    843 5C12 MOL     1      30.200  21.841 -21.492  1.00  0.00           C  
ATOM    844 5C12 MOL     1      33.643   6.256 -12.749  1.00  0.00           C  
ATOM    845 NA12 MOL     1      32.267   5.648  -7.678  1.00  0.00          NA  
ATOM    846 5N12 MOL     1      25.181   8.964 -12.339  1.00  0.00           N  
ATOM    847 5C12 MOL     1      25.338   9.131 -13.703  1.00  0.00           C  
ATOM    848 5N12 MOL     1      26.636   8.069 -15.510  1.00  0.00           N  
ATOM    849 5C12 MOL     1      35.262  17.671 -30.135  1.00  0.00           C  
ATOM    850 5C12 MOL     1      34.267  18.183 -27.942  1.00  0.00           C  
ATOM    851 6N12 MOL     1      29.147  20.970 -21.714  1.00  0.00           N  
ATOM    852 6O12 MOL     1      27.970  19.428 -22.940  1.00  0.00           O  
ATOM    853 6N12 MOL     1      30.165  22.561 -20.324  1.00  0.00           N  
ATOM    854 6C12 MOL     1      34.161   7.403 -13.646  1.00  0.00           C  
ATOM    855 6C12 MOL     1      24.785  10.129 -14.563  1.00  0.00           C  
ATOM    856 6C12 MOL     1      26.091   8.996 -16.320  1.00  0.00           C  
ATOM    857 6C12 MOL     1      35.620  16.359 -30.841  1.00  0.00           C  
ATOM    858 7O12 MOL     1      33.838  17.884 -30.258  1.00  0.00           O  
ATOM    859 7C12 MOL     1      33.362  18.617 -29.115  1.00  0.00           C  
ATOM    860 7C12 MOL     1      34.811   8.632 -12.972  1.00  0.00           C  
ATOM    861 8O12 MOL     1      33.057   7.977 -14.423  1.00  0.00           O  
ATOM    862 8N12 MOL     1      25.204   9.981 -15.891  1.00  0.00           N  
ATOM    863 8O12 MOL     1      24.023  11.073 -14.229  1.00  0.00           O  
ATOM    864 8N12 MOL     1      26.393   8.987 -17.653  1.00  0.00           N  
ATOM    865 8O12 MOL     1      34.948  15.276 -30.199  1.00  0.00           O  
ATOM    866 8N12 MOL     1      31.959  18.307 -28.923  1.00  0.00           N  
ATOM    867 8C12 MOL     1      34.565   9.744 -14.008  1.00  0.00           C  
ATOM    868 9O12 MOL     1      36.186   8.423 -12.688  1.00  0.00           O  
ATOM    869 9C12 MOL     1      33.137   9.409 -14.439  1.00  0.00           C  
ATOM    870 9P12 MOL     1      34.746  13.841 -30.957  1.00  0.00           P  
ATOM    871 9C12 MOL     1      31.406  17.050 -28.721  1.00  0.00           C  
ATOM    872 9C12 MOL     1      30.928  19.205 -28.812  1.00  0.00           C  
ATOM    873 0P13 MOL     1      36.950   9.158 -11.474  1.00  0.00           P  
ATOM    874 0N13 MOL     1      32.178   9.913 -13.428  1.00  0.00           N  
ATOM    875 0O13 MOL     1      34.078  14.307 -32.384  1.00  0.00           O  
ATOM    876 0O13 MOL     1      33.793  12.996 -30.122  1.00  0.00           O  
ATOM    877 0O13 MOL     1      36.072  13.148 -31.243  1.00  0.00           O  
ATOM    878 0N13 MOL     1      30.092  17.101 -28.504  1.00  0.00           N  
ATOM    879 0C13 MOL     1      29.767  18.459 -28.552  1.00  0.00           C  
ATOM    880 1N13 MOL     1      31.035  20.577 -28.905  1.00  0.00           N  
ATOM    881 1O13 MOL     1      37.204  10.659 -12.087  1.00  0.00           O  
ATOM    882 1O13 MOL     1      38.233   8.438 -11.175  1.00  0.00           O  
ATOM    883 1O13 MOL     1      36.010   9.318 -10.239  1.00  0.00           O  
ATOM    884 1C13 MOL     1      31.409   9.095 -12.636  1.00  0.00           C  
ATOM    885 1C13 MOL     1      32.069  11.181 -12.896  1.00  0.00           C  
ATOM    886 1C13 MOL     1      32.663  14.400 -32.581  1.00  0.00           C  
ATOM    887 NA13 MOL     1      35.367  11.278 -30.032  1.00  0.00          NA  
ATOM    888 1C13 MOL     1      28.534  19.164 -28.298  1.00  0.00           C  
ATOM    889 1C13 MOL     1      29.866  21.216 -28.708  1.00  0.00           C  
ATOM    890 2C13 MOL     1      38.209  11.455 -11.444  1.00  0.00           C  
ATOM    891 NA13 MOL     1      37.807   8.380  -8.917  1.00  0.00          NA  
ATOM    892 2N13 MOL     1      30.790   9.762 -11.661  1.00  0.00           N  
ATOM    893 2C13 MOL     1      31.191  11.086 -11.807  1.00  0.00           C  
ATOM    894 2N13 MOL     1      32.713  12.331 -13.266  1.00  0.00           N  
ATOM    895 2C13 MOL     1      32.385  14.872 -34.025  1.00  0.00           C  
ATOM    896 2C13 MOL     1      31.966  15.466 -31.705  1.00  0.00           C  
ATOM    897 2N13 MOL     1      28.679  20.559 -28.439  1.00  0.00           N  
ATOM    898 3O13 MOL     1      27.413  18.702 -27.970  1.00  0.00           O  
ATOM    899 3N13 MOL     1      29.807  22.582 -28.804  1.00  0.00           N  
ATOM    900 3C13 MOL     1      38.033  12.948 -11.750  1.00  0.00           C  
ATOM    901 3C13 MOL     1      30.989  12.232 -10.997  1.00  0.00           C  
ATOM    902 3C13 MOL     1      32.488  13.358 -12.430  1.00  0.00           C  
ATOM    903 3C13 MOL     1      32.362  13.771 -35.086  1.00  0.00           C  
ATOM    904 3O13 MOL     1      31.103  15.535 -33.939  1.00  0.00           O  
ATOM    905 4C13 MOL     1      31.037  16.235 -32.683  1.00  0.00           C  
ATOM    906 4C13 MOL     1      36.611  13.533 -11.542  1.00  0.00           C  
ATOM    907 4O13 MOL     1      38.384  13.191 -13.137  1.00  0.00           O  
ATOM    908 4N13 MOL     1      30.148  12.244  -9.933  1.00  0.00           N  
ATOM    909 5N13 MOL     1      31.686  13.361 -11.324  1.00  0.00           N  
ATOM    910 5O13 MOL     1      31.347  12.818 -34.782  1.00  0.00           O  
ATOM    911 5N13 MOL     1      29.627  16.293 -32.258  1.00  0.00           N  
ATOM    912 5C13 MOL     1      36.258  14.259 -12.866  1.00  0.00           C  
ATOM    913 5O13 MOL     1      36.660  14.439 -10.440  1.00  0.00           O  
ATOM    914 6C13 MOL     1      37.442  14.030 -13.830  1.00  0.00           C  
ATOM    915 6P13 MOL     1      31.114  11.511 -35.737  1.00  0.00           P  
ATOM    916 6C13 MOL     1      29.068  17.535 -31.914  1.00  0.00           C  
ATOM    917 6C13 MOL     1      28.883  15.128 -32.170  1.00  0.00           C  
ATOM    918 6P13 MOL     1      35.476  14.646  -9.314  1.00  0.00           P  
ATOM    919 6N13 MOL     1      37.089  13.328 -15.059  1.00  0.00           N  
ATOM    920 7O13 MOL     1      30.789  12.166 -37.207  1.00  0.00           O  
ATOM    921 7O13 MOL     1      29.919  10.745 -35.182  1.00  0.00           O  
ATOM    922 7O13 MOL     1      32.368  10.659 -35.878  1.00  0.00           O  
ATOM    923 7N13 MOL     1      27.749  17.527 -31.480  1.00  0.00           N  
ATOM    924 7O13 MOL     1      29.725  18.591 -31.993  1.00  0.00           O  
ATOM    925 7C13 MOL     1      27.587  15.114 -31.738  1.00  0.00           C  
ATOM    926 7O13 MOL     1      34.535  15.838 -10.031  1.00  0.00           O  
ATOM    927 7O13 MOL     1      36.112  15.101  -8.050  1.00  0.00           O  
ATOM    928 8O13 MOL     1      34.499  13.453  -9.369  1.00  0.00           O  
ATOM    929 8C13 MOL     1      36.920  11.957 -15.189  1.00  0.00           C  
ATOM    930 8C13 MOL     1      36.833  13.868 -16.293  1.00  0.00           C  
ATOM    931 8C13 MOL     1      29.510  12.727 -37.510  1.00  0.00           C  
ATOM    932 NA13 MOL     1      31.170   8.779 -35.151  1.00  0.00          NA  
ATOM    933 8C13 MOL     1      26.956  16.383 -31.345  1.00  0.00           C  
ATOM    934 8C13 MOL     1      26.788  13.843 -31.648  1.00  0.00           C  
ATOM    935 8C13 MOL     1      34.767  17.240  -9.844  1.00  0.00           C  
ATOM    936 NA13 MOL     1      32.409  14.670  -9.422  1.00  0.00          NA  
ATOM    937 9N13 MOL     1      36.574  11.603 -16.427  1.00  0.00           N  
ATOM    938 9C13 MOL     1      36.511  12.800 -17.145  1.00  0.00           C  
ATOM    939 9N13 MOL     1      36.897  15.208 -16.625  1.00  0.00           N  
ATOM    940 9C13 MOL     1      29.431  14.235 -37.181  1.00  0.00           C  
ATOM    941 9C13 MOL     1      29.238  12.681 -39.033  1.00  0.00           C  
ATOM    942 9O13 MOL     1      25.788  16.494 -30.921  1.00  0.00           O  
ATOM    943 0C14 MOL     1      36.250  17.618  -9.864  1.00  0.00           C  
ATOM    944 0C14 MOL     1      36.195  13.076 -18.528  1.00  0.00           C  
ATOM    945 0C14 MOL     1      36.604  15.453 -17.912  1.00  0.00           C  
ATOM    946 0C14 MOL     1      28.569  14.839 -38.313  1.00  0.00           C  
ATOM    947 0C14 MOL     1      28.542  11.417 -39.567  1.00  0.00           C  
ATOM    948 1O14 MOL     1      28.365  13.808 -39.281  1.00  0.00           O  
ATOM    949 1C14 MOL     1      36.607  19.022  -9.319  1.00  0.00           C  
ATOM    950 1O14 MOL     1      36.771  17.651 -11.219  1.00  0.00           O  
ATOM    951 1N14 MOL     1      36.270  14.463 -18.820  1.00  0.00           N  
ATOM    952 1O14 MOL     1      35.883  12.288 -19.445  1.00  0.00           O  
ATOM    953 1N14 MOL     1      36.672  16.738 -18.394  1.00  0.00           N  
ATOM    954 1N14 MOL     1      27.238  15.302 -37.851  1.00  0.00           N  
ATOM    955 2O14 MOL     1      29.372  10.281 -39.461  1.00  0.00           O  
ATOM    956 2C14 MOL     1      37.983  19.293  -9.975  1.00  0.00           C  
ATOM    957 2O14 MOL     1      36.648  19.002  -7.894  1.00  0.00           O  
ATOM    958 2C14 MOL     1      38.074  18.247 -11.122  1.00  0.00           C  
ATOM    959 3C14 MOL     1      27.078  16.662 -37.554  1.00  0.00           C  
ATOM    960 3C14 MOL     1      26.208  14.400 -37.655  1.00  0.00           C  
ATOM    961 3P14 MOL     1      36.827  20.354  -6.981  1.00  0.00           P  
ATOM    962 3N14 MOL     1      38.472  18.824 -12.399  1.00  0.00           N  
ATOM    963 3N14 MOL     1      25.842  17.049 -37.057  1.00  0.00           N  
ATOM    964 3O14 MOL     1      28.006  17.478 -37.725  1.00  0.00           O  
ATOM    965 4C14 MOL     1      24.988  14.776 -37.169  1.00  0.00           C  
ATOM    966 4O14 MOL     1      38.459  20.545  -6.896  1.00  0.00           O  
ATOM    967 4O14 MOL     1      36.262  21.606  -7.632  1.00  0.00           O  
ATOM    968 4O14 MOL     1      36.241  20.012  -5.610  1.00  0.00           O  
ATOM    969 NA14 MOL     1      34.994  21.957  -5.557  1.00  0.00          NA  
ATOM    970 4C14 MOL     1      37.983  19.993 -12.978  1.00  0.00           C  
ATOM    971 4C14 MOL     1      39.643  18.527 -13.055  1.00  0.00           C  
ATOM    972 4C14 MOL     1      24.767  16.187 -36.824  1.00  0.00           C  
ATOM    973 5C14 MOL     1      23.869  13.790 -36.967  1.00  0.00           C  
ATOM    974 5C14 MOL     1      39.279  19.515  -6.337  1.00  0.00           C  
ATOM    975 5N14 MOL     1      38.780  20.433 -13.951  1.00  0.00           N  
ATOM    976 5C14 MOL     1      39.825  19.526 -14.016  1.00  0.00           C  
ATOM    977 5N14 MOL     1      40.503  17.480 -12.814  1.00  0.00           N  
ATOM    978 5O14 MOL     1      23.707  16.644 -36.349  1.00  0.00           O  
ATOM    979 6C14 MOL     1      40.766  19.824  -6.598  1.00  0.00           C  
ATOM    980 6C14 MOL     1      41.059  19.615 -14.737  1.00  0.00           C  
ATOM    981 6C14 MOL     1      41.613  17.513 -13.583  1.00  0.00           C  
ATOM    982 6C14 MOL     1      41.334  21.085  -5.890  1.00  0.00           C  
ATOM    983 6O14 MOL     1      40.954  20.044  -8.023  1.00  0.00           O  
ATOM    984 6N14 MOL     1      41.899  18.531 -14.484  1.00  0.00           N  
ATOM    985 6O14 MOL     1      41.422  20.557 -15.492  1.00  0.00           O  
ATOM    986 7N14 MOL     1      42.565  16.541 -13.461  1.00  0.00           N  
ATOM    987 7C14 MOL     1      41.449  22.135  -7.005  1.00  0.00           C  
ATOM    988 7O14 MOL     1      42.647  20.775  -5.384  1.00  0.00           O  
ATOM    989 7C14 MOL     1      41.644  21.284  -8.273  1.00  0.00           C  
ATOM    990 8P14 MOL     1      43.290  21.420  -4.030  1.00  0.00           P  
ATOM    991 8N14 MOL     1      41.078  21.875  -9.501  1.00  0.00           N  
ATOM    992 8O14 MOL     1      43.250  23.053  -4.283  1.00  0.00           O  
ATOM    993 8O14 MOL     1      44.669  20.872  -3.884  1.00  0.00           O  
ATOM    994 8O14 MOL     1      42.245  21.219  -2.902  1.00  0.00           O  
ATOM    995 8C14 MOL     1      41.904  22.055 -10.621  1.00  0.00           C  
ATOM    996 8C14 MOL     1      39.738  22.216  -9.548  1.00  0.00           C  
ATOM    997 8C14 MOL     1      44.490  23.756  -4.462  1.00  0.00           C  
ATOM    998 NA14 MOL     1      42.155  19.038  -2.375  1.00  0.00          NA  
ATOM    999 9N14 MOL     1      41.292  22.520 -11.779  1.00  0.00           N  
ATOM   1000 9O14 MOL     1      43.123  21.794 -10.589  1.00  0.00           O  
ATOM   1001 9C14 MOL     1      39.147  22.730 -10.669  1.00  0.00           C  
ATOM   1002 9C14 MOL     1      44.310  25.109  -5.156  1.00  0.00           C  
ATOM   1003 9C14 MOL     1      39.946  22.868 -11.892  1.00  0.00           C  
ATOM   1004 9C14 MOL     1      37.689  23.105 -10.687  1.00  0.00           C  
ATOM   1005 0C15 MOL     1      42.981  25.875  -4.966  1.00  0.00           C  
ATOM   1006 0O15 MOL     1      44.375  24.958  -6.598  1.00  0.00           O  
ATOM   1007 0O15 MOL     1      39.479  23.241 -12.990  1.00  0.00           O  
ATOM   1008 0C15 MOL     1      43.039  26.893  -6.124  1.00  0.00           C  
ATOM   1009 0O15 MOL     1      42.873  26.507  -3.701  1.00  0.00           O  
ATOM   1010 1C15 MOL     1      43.887  26.186  -7.205  1.00  0.00           C  
ATOM   1011 1P15 MOL     1      41.688  26.066  -2.628  1.00  0.00           P  
ATOM   1012 1N15 MOL     1      43.128  25.851  -8.399  1.00  0.00           N  
ATOM   1013 1O15 MOL     1      41.085  27.533  -2.254  1.00  0.00           O  
ATOM   1014 1O15 MOL     1      40.608  25.248  -3.324  1.00  0.00           O  
ATOM   1015 1O15 MOL     1      42.348  25.363  -1.448  1.00  0.00           O  
ATOM   1016 1C15 MOL     1      41.885  25.237  -8.449  1.00  0.00           C  
ATOM   1017 2C15 MOL     1      43.445  26.181  -9.692  1.00  0.00           C  
ATOM   1018 2C15 MOL     1      41.923  28.668  -2.046  1.00  0.00           C  
ATOM   1019 NA15 MOL     1      41.570  23.288  -2.333  1.00  0.00          NA  
ATOM   1020 2N15 MOL     1      41.408  25.147  -9.689  1.00  0.00           N  
ATOM   1021 2C15 MOL     1      42.382  25.742 -10.497  1.00  0.00           C  
ATOM   1022 2N15 MOL     1      44.580  26.848 -10.102  1.00  0.00           N  
ATOM   1023 2C15 MOL     1      41.560  29.799  -3.019  1.00  0.00           C  
ATOM   1024 3C15 MOL     1      42.417  26.023 -11.913  1.00  0.00           C  
ATOM   1025 3C15 MOL     1      44.610  27.081 -11.430  1.00  0.00           C  
ATOM   1026 3C15 MOL     1      40.097  30.288  -2.969  1.00  0.00           C  
ATOM   1027 3O15 MOL     1      41.733  29.348  -4.384  1.00  0.00           O  
ATOM   1028 3N15 MOL     1      43.598  26.693 -12.291  1.00  0.00           N  
ATOM   1029 3O15 MOL     1      41.556  25.768 -12.792  1.00  0.00           O  
ATOM   1030 3N15 MOL     1      45.657  27.766 -11.979  1.00  0.00           N  
ATOM   1031 3C15 MOL     1      39.843  30.817  -4.396  1.00  0.00           C  
ATOM   1032 4O15 MOL     1      39.941  31.290  -1.955  1.00  0.00           O  
ATOM   1033 4C15 MOL     1      40.956  30.180  -5.263  1.00  0.00           C  
ATOM   1034 4P15 MOL     1      38.492  32.032  -1.721  1.00  0.00           P  
ATOM   1035 4N15 MOL     1      40.435  29.346  -6.361  1.00  0.00           N  
ATOM   1036 5O15 MOL     1      38.558  33.276  -2.784  1.00  0.00           O  
ATOM   1037 5O15 MOL     1      37.320  31.148  -2.128  1.00  0.00           O  
ATOM   1038 5O15 MOL     1      38.427  32.499  -0.272  1.00  0.00           O  
ATOM   1039 5C15 MOL     1      40.627  29.766  -7.710  1.00  0.00           C  
ATOM   1040 5C15 MOL     1      39.725  28.212  -6.083  1.00  0.00           C  
ATOM   1041 5C15 MOL     1      39.548  34.295  -2.651  1.00  0.00           C  
ATOM   1042 NA15 MOL     1      36.411  31.325   0.001  1.00  0.00          NA  
ATOM   1043 5N15 MOL     1      40.039  29.050  -8.730  1.00  0.00           N  
ATOM   1044 5O15 MOL     1      41.325  30.789  -7.930  1.00  0.00           O  
ATOM   1045 5C15 MOL     1      39.155  27.477  -7.090  1.00  0.00           C  
ATOM   1046 6C15 MOL     1      39.628  35.112  -3.945  1.00  0.00           C  
ATOM   1047 6C15 MOL     1      39.306  27.948  -8.447  1.00  0.00           C  
ATOM   1048 6C15 MOL     1      38.308  35.729  -4.451  1.00  0.00           C  
ATOM   1049 6O15 MOL     1      40.051  34.240  -5.026  1.00  0.00           O  
ATOM   1050 6N15 MOL     1      38.718  27.287  -9.473  1.00  0.00           N  
ATOM   1051 7C15 MOL     1      38.539  35.837  -5.971  1.00  0.00           C  
ATOM   1052 7O15 MOL     1      38.061  36.997  -3.835  1.00  0.00           O  
ATOM   1053 7C15 MOL     1      39.513  34.685  -6.285  1.00  0.00           C  
ATOM   1054 7P15 MOL     1      36.579  37.695  -3.952  1.00  0.00           P  
ATOM   1055 7N15 MOL     1      38.855  33.547  -6.926  1.00  0.00           N  
ATOM   1056 8O15 MOL     1      36.548  38.256  -5.490  1.00  0.00           O  
ATOM   1057 8O15 MOL     1      35.460  36.664  -3.846  1.00  0.00           O  
ATOM   1058 8O15 MOL     1      36.489  38.805  -2.916  1.00  0.00           O  
ATOM   1059 8C15 MOL     1      38.001  32.633  -6.335  1.00  0.00           C  
ATOM   1060 8C15 MOL     1      38.911  33.210  -8.258  1.00  0.00           C  
ATOM   1061 8C15 MOL     1      37.483  39.223  -5.968  1.00  0.00           C  
ATOM   1062 NA15 MOL     1      34.575  37.799  -2.010  1.00  0.00          NA  
ATOM   1063 8N15 MOL     1      37.539  31.722  -7.192  1.00  0.00           N  
ATOM   1064 9C15 MOL     1      38.098  32.073  -8.423  1.00  0.00           C  
ATOM   1065 9N15 MOL     1      39.578  33.849  -9.261  1.00  0.00           N  
ATOM   1066 9C15 MOL     1      37.289  39.394  -7.482  1.00  0.00           C  
ATOM   1067 9C15 MOL     1      37.990  31.539  -9.728  1.00  0.00           C  
ATOM   1068 9C15 MOL     1      39.391  33.270 -10.464  1.00  0.00           C  
ATOM   1069 9C15 MOL     1      35.863  39.819  -7.912  1.00  0.00           C  
ATOM   1070 9O15 MOL     1      37.533  38.121  -8.127  1.00  0.00           O  
ATOM   1071 0N16 MOL     1      37.205  30.427 -10.027  1.00  0.00           N  
ATOM   1072 0N16 MOL     1      38.644  32.166 -10.739  1.00  0.00           N  
ATOM   1073 0C16 MOL     1      35.608  39.039  -9.224  1.00  0.00           C  
ATOM   1074 0O16 MOL     1      35.823  41.238  -8.103  1.00  0.00           O  
ATOM   1075 0C16 MOL     1      36.667  37.915  -9.249  1.00  0.00           C  
ATOM   1076 1P16 MOL     1      34.576  42.193  -7.629  1.00  0.00           P  
ATOM   1077 1N16 MOL     1      36.098  36.548  -9.121  1.00  0.00           N  
ATOM   1078 1O16 MOL     1      34.021  42.786  -9.035  1.00  0.00           O  
ATOM   1079 1O16 MOL     1      33.523  41.371  -6.877  1.00  0.00           O  
ATOM   1080 1O16 MOL     1      35.084  43.353  -6.782  1.00  0.00           O  
ATOM   1081 1C16 MOL     1      36.167  35.666 -10.203  1.00  0.00           C  
ATOM   1082 1C16 MOL     1      35.546  36.148  -7.915  1.00  0.00           C  
ATOM   1083 1C16 MOL     1      34.322  42.285 -10.328  1.00  0.00           C  
ATOM   1084 NA16 MOL     1      33.687  42.776  -5.039  1.00  0.00          NA  
ATOM   1085 2N16 MOL     1      35.699  34.380  -9.988  1.00  0.00           N  
ATOM   1086 2O16 MOL     1      36.624  36.010 -11.317  1.00  0.00           O  
ATOM   1087 2C16 MOL     1      35.062  34.885  -7.707  1.00  0.00           C  
ATOM   1088 2C16 MOL     1      33.213  41.360 -10.874  1.00  0.00           C  
ATOM   1089 2C16 MOL     1      35.148  33.910  -8.800  1.00  0.00           C  
ATOM   1090 3C16 MOL     1      34.464  34.479  -6.386  1.00  0.00           C  
ATOM   1091 3C16 MOL     1      32.019  42.066 -11.578  1.00  0.00           C  
ATOM   1092 3O16 MOL     1      32.623  40.595  -9.805  1.00  0.00           O  
ATOM   1093 3O16 MOL     1      34.764  32.720  -8.719  1.00  0.00           O  
ATOM   1094 3C16 MOL     1      30.783  41.233 -11.175  1.00  0.00           C  
ATOM   1095 4O16 MOL     1      32.285  42.086 -12.989  1.00  0.00           O  
ATOM   1096 4C16 MOL     1      31.351  40.131 -10.250  1.00  0.00           C  
ATOM   1097 4P16 MOL     1      31.137  42.356 -14.128  1.00  0.00           P  
ATOM   1098 4N16 MOL     1      30.515  39.834  -9.097  1.00  0.00           N  
ATOM   1099 4O16 MOL     1      30.571  40.837 -14.389  1.00  0.00           O  
ATOM   1100 4O16 MOL     1      31.808  42.934 -15.367  1.00  0.00           O  
ATOM   1101 4O16 MOL     1      29.988  43.209 -13.605  1.00  0.00           O  
ATOM   1102 5C16 MOL     1      30.831  39.950  -7.752  1.00  0.00           C  
ATOM   1103 5C16 MOL     1      29.231  39.353  -9.158  1.00  0.00           C  
ATOM   1104 5C16 MOL     1      31.390  39.873 -15.052  1.00  0.00           C  
ATOM   1105 NA16 MOL     1      30.348  44.764 -15.306  1.00  0.00          NA  
ATOM   1106 5N16 MOL     1      29.821  39.573  -6.965  1.00  0.00           N  
ATOM   1107 5C16 MOL     1      28.796  39.190  -7.834  1.00  0.00           C  
ATOM   1108 5N16 MOL     1      28.518  39.082 -10.313  1.00  0.00           N  
ATOM   1109 5C16 MOL     1      30.663  38.525 -15.185  1.00  0.00           C  
ATOM   1110 6C16 MOL     1      27.460  38.694  -7.595  1.00  0.00           C  
ATOM   1111 6C16 MOL     1      27.278  38.620 -10.079  1.00  0.00           C  
ATOM   1112 6C16 MOL     1      29.104  38.564 -15.301  1.00  0.00           C  
ATOM   1113 6O16 MOL     1      30.922  37.700 -14.021  1.00  0.00           O  
ATOM   1114 6N16 MOL     1      26.766  38.432  -8.804  1.00  0.00           N  
ATOM   1115 6O16 MOL     1      26.872  38.479  -6.511  1.00  0.00           O  
ATOM   1116 6N16 MOL     1      26.434  38.354 -11.130  1.00  0.00           N  
ATOM   1117 6C16 MOL     1      28.625  37.357 -14.469  1.00  0.00           C  
ATOM   1118 7O16 MOL     1      28.679  38.441 -16.650  1.00  0.00           O  
ATOM   1119 7C16 MOL     1      29.933  36.678 -14.004  1.00  0.00           C  
ATOM   1120 7N16 MOL     1      29.890  36.067 -12.655  1.00  0.00           N  
ATOM   1121 8C16 MOL     1      29.173  34.869 -12.522  1.00  0.00           C  
ATOM   1122 8C16 MOL     1      30.648  36.555 -11.608  1.00  0.00           C  
ATOM   1123 8N16 MOL     1      29.226  34.240 -11.284  1.00  0.00           N  
ATOM   1124 8O16 MOL     1      28.531  34.390 -13.476  1.00  0.00           O  
ATOM   1125 8C16 MOL     1      30.725  35.927 -10.394  1.00  0.00           C  
ATOM   1126 8C16 MOL     1      30.001  34.666 -10.200  1.00  0.00           C  
ATOM   1127 8C16 MOL     1      31.575  36.457  -9.270  1.00  0.00           C  
ATOM   1128 8O16 MOL     1      30.053  33.957  -9.172  1.00  0.00           O  
TER
END
