# Supplementary material for: The Effect of 8,5′-Cyclo 2′-deoxyadenosine on the Activity of 10-23 DNAzyme: Experimental and Theoretical Study
Source: Int J Mol Sci. 2024 Feb 21;25(5):2519. doi: 10.3390/ijms25052519 (PMC10931185; doi:10.3390/ijms25052519)
Supplement: Supplementary file 1 [file ijms-25-02519-s001.zip › TABLE SM1.xlsx]

## Sheet: dA5 PP PP
10-23DNAzyme
	wt	RcdA5	RcdA15	ScdA5	ScdA15
0	4.89934253692627	5.41325616836547	4.94359302520752	5.1000633239746	4.91811370849609
0.25	4.89996910095214	5.4130573272705	4.94352865219116	5.10096645355224	4.92017459869384
0.5	4.90059566497802	5.41285991668701	4.94346570968627	5.10186910629272	4.92223453521728
0.75	4.9012222290039	5.4126648902893	4.94340419769287	5.10277128219604	4.92429399490356
1	4.90185022354125	5.41247129440307	4.94334506988525	5.10367250442504	4.926353931427
1.25	4.90247964859008	5.41228055953979	4.94328832626342	5.10457515716552	4.92841863632202
1.5	4.90311431884765	5.4120922088623	4.94323539733886	5.10548162460327	4.93049430847167
1.75	4.90375614166259	5.41190576553344	4.94318580627441	5.10639476776123	4.93258905410766
2	4.90440893173217	5.41172122955322	4.94314002990722	5.10731935501098	4.93471336364746
2.25	4.90507650375366	5.41153764724731	4.94309902191162	5.10826063156127	4.9368782043457
2.5	4.90576219558715	5.41135549545288	4.94306278228759	5.10922193527221	4.93909406661987
2.75	4.90646934509277	5.41117429733276	4.94303274154663	5.11020851135253	4.94137096405029
3	4.90720081329345	5.41099405288696	4.94300937652587	5.11122226715087	4.94371366500854
3.25	4.90795707702636	5.41081619262695	4.9429931640625	5.11226415634155	4.94612455368041
3.5	4.90873670578002	5.41064071655273	4.94298648834228	5.11333227157592	4.9485969543457
3.75	4.90953588485717	5.41047000885009	4.94298887252807	5.11442232131958	4.95111942291259
4	4.91034984588623	5.41030550003051	4.94300270080566	5.11552619934082	4.95367288589477
4.25	4.91117048263549	5.41014909744262	4.9430284500122	5.11663436889648	4.95623397827148
4.5	4.9119906425476	5.41000318527221	4.94306659698486	5.1177372932434	4.95877838134765
4.75	4.9128041267395	5.40986919403076	4.94311761856079	5.11882591247558	4.96128559112548
5	4.91360569000244	5.40974807739257	4.94318199157714	5.11989307403564	4.96373891830444
5.25	4.91439390182495	5.40964078903198	4.94326019287109	5.12093591690063	4.96613121032714
5.5	4.91516828536987	5.40954685211181	4.94335222244262	5.12195444107055	4.9684624671936
5.75	4.91593265533447	5.40946722030639	4.94345951080322	5.12295198440551	4.97074031829833
6	4.91669178009033	5.4094009399414	4.94358301162719	5.12393379211425	4.97297811508178
6.25	4.91745281219482	5.40934753417968	4.94372415542602	5.12490844726562	4.97519445419311
6.5	4.91822338104248	5.40930843353271	4.94388484954833	5.12588500976562	4.97740936279296
6.75	4.91901206970214	5.40928220748901	4.94406795501708	5.12687301635742	4.97964477539062
7	4.91982698440551	5.40927028656005	4.9442753791809	5.12788248062133	4.98192071914672
7.25	4.92067575454711	5.409273147583	4.94451093673706	5.12892198562622	4.98425483703613
7.5	4.92156457901	5.40929174423217	4.94477605819702	5.12999725341796	4.98665904998779
7.75	4.92249631881713	5.40932703018188	4.94507360458374	5.13111162185668	4.98913621902465
8	4.92346858978271	5.40937995910644	4.94540309906005	5.13226270675659	4.99167823791503
8.25	4.92447566986083	5.40945053100585	4.9457631111145	5.13344192504882	4.99426221847534
8.5	4.92550420761108	5.40953826904296	4.94615030288696	5.13463449478149	4.99685335159301
8.75	4.92653942108154	5.40964317321777	4.94655847549438	5.13582372665405	4.9994101524353
9	4.9275631904602	5.40976238250732	4.94698095321655	5.1369891166687	5.00188827514648
9.25	4.92856073379516	5.4098949432373	4.94741153717041	5.13811445236206	5.00425100326538
9.5	4.92952060699462	5.41003894805908	4.94784498214721	5.13918828964233	5.0064730644226
9.75	4.93043756484985	5.41019248962402	4.94827699661254	5.14020442962646	5.00854349136352
10	4.93131113052368	5.41035556793212	4.94870662689208	5.14116334915161	5.01046323776245
10.25	4.93214464187622	5.41052770614624	4.94913482666015	5.14207077026367	5.0122423171997
10.5	4.932945728302	5.41070890426635	4.94956302642822	5.14293336868286	5.01389694213867
10.75	4.93372154235839	5.41090154647827	4.94999456405639	5.14376163482666	5.01544523239135
11	4.93448209762573	5.41110658645629	4.95043325424194	5.14456558227539	5.01690578460693
11.25	4.93523645401	5.41132593154907	4.95088386535644	5.14535522460937	5.01829719543457
11.5	4.93599367141723	5.41156244277954	4.95135068893432	5.14614009857177	5.01963376998901
11.75	4.93676090240478	5.41181755065917	4.95183753967285	5.1469292640686	5.020929813385
12	4.93754529953002	5.41209459304809	4.95234775543212	5.14772939682006	5.02219295501708
12.25	4.93835115432739	5.41239404678344	4.95288372039794	5.14854574203491	5.02343034744262
12.5	4.93918180465698	5.41271686553955	4.95344591140747	5.1493797302246	5.02464199066162
12.75	4.94003677368164	5.41306352615356	4.95403337478637	5.15023183822631	5.02582597732543
13	4.9409122467041	5.41343212127685	4.95464277267456	5.15109825134277	5.02697610855102
13.25	4.94180393218994	5.41382026672363	4.95526838302612	5.15197277069091	5.02808332443237
13.5	4.94270467758178	5.41422414779663	4.95590448379516	5.15284824371337	5.02913904190063
13.75	4.94360828399658	5.41464042663574	4.95654392242431	5.15371751785278	5.03013467788696
14	4.94450807571411	5.41506576538085	4.95718097686767	5.15457391738891	5.03106498718261
14.25	4.94540119171142	5.41549777984619	4.95781087875366	5.15541458129882	5.03192663192749
14.5	4.94628477096557	5.41593503952026	4.95843124389648	5.15623760223388	5.03271961212158
14.75	4.94716072082519	5.41637706756591	4.95904111862182	5.15704441070556	5.03344631195068
15	4.94803047180175	5.41682481765747	4.95964097976684	5.15783834457397	5.03411054611206
15.25	4.94889831542968	5.41727972030639	4.96023225784301	5.15862321853637	5.03471612930297
15.5	4.9497685432434	5.41774415969848	4.96081686019897	5.15940427780151	5.03526735305786
15.75	4.95064449310302	5.41822004318237	4.96139621734619	5.16018629074096	5.03576803207397
16	4.95152950286865	5.41870975494384	4.96197271347045	5.16097450256347	5.03622150421142
16.25	4.95242643356323	5.41921424865722	4.96254634857177	5.16177177429199	5.03662872314453
16.5	4.95333528518676	5.41973400115966	4.96311664581298	5.16257953643798	5.03699111938476
16.75	4.95425462722778	5.42026901245117	4.96368169784545	5.16339826583862	5.03730916976928
17	4.95518112182617	5.4208173751831	4.96423912048339	5.16422653198242	5.03758192062377
17.25	4.9561104774475	5.42137670516967	4.96478509902954	5.16506052017211	5.03781032562255
17.5	4.95703840255737	5.42194461822509	4.96531581878662	5.16589641571044	5.03799438476562
17.75	4.95796108245849	5.42251729965209	4.96582841873168	5.16673135757446	5.03813505172729
18	4.95887517929077	5.42309236526489	4.96632003784179	5.16756105422973	5.03823375701904
18.25	4.95978021621704	5.42366933822631	4.96678876876831	5.16838598251342	5.03829193115234
18.5	4.96067762374877	5.4242467880249	4.96723508834838	5.16920518875122	5.03831195831298
18.75	4.96157073974609	5.42482709884643	4.96765947341918	5.17002296447753	5.0382957458496
19	4.96246433258056	5.42541170120239	4.96806335449218	5.17084217071533	5.03824424743652
19.25	4.96336507797241	5.42600440979003	4.96844863891601	5.17166996002197	5.03815937042236
19.5	4.96427917480468	5.42660856246948	4.96881771087646	5.17251253128051	5.03804111480712
19.75	4.96521377563476	5.42722797393798	4.969172000885	5.17337608337402	5.03788900375366
20	4.96617412567138	5.42786645889282	4.96951341629028	5.17426776885986	5.03770399093627
20.25	4.96716499328613	5.42852687835693	4.96984148025512	5.17519235610961	5.0374846458435
20.5	4.968186378479	5.42920923233032	4.97015666961669	5.17615270614624	5.03723192214965
20.75	4.9692358970642	5.42991352081298	4.9704566001892	5.17714786529541	5.03694725036621
21	4.97030591964721	5.43063497543334	4.97073888778686	5.1781735420227	5.03663301467895
21.25	4.97138547897338	5.43136739730834	4.97100067138671	5.17922163009643	5.03629302978515
21.5	4.97245979309082	5.43210315704345	4.97123765945434	5.1802806854248	5.03593301773071
21.75	4.97351551055908	5.43283319473266	4.97144794464111	5.18133783340454	5.03555870056152
22	4.97453927993774	5.43354988098144	4.97162866592407	5.182382106781	5.03517580032348
22.25	4.9755220413208	5.43424749374389	4.97177934646606	5.18340444564819	5.03478908538818
22.5	4.97646045684814	5.43492317199707	4.97189998626708	5.18440103530883	5.0344009399414
22.75	4.97735500335693	5.4355764389038	4.97199201583862	5.18537235260009	5.03401327133178
23	4.97820901870727	5.43621063232421	4.97205591201782	5.18632221221923	5.033625125885
23.25	4.97902965545654	5.4368290901184	4.97209358215332	5.18725776672363	5.03323507308959
23.5	4.97982549667358	5.43743801116943	4.97210502624511	5.18818807601928	5.03283929824829
23.75	4.98060464859008	5.4380440711975	4.97209119796752	5.18912410736083	5.03243494033813
24	4.98137712478637	5.43865394592285	4.97205209732055	5.19007778167724	5.0320177078247
24.25	4.98215150833129	5.43927383422851	4.97198581695556	5.19105958938598	5.03158283233642
24.5	4.98293447494506	5.43991041183471	4.9718918800354	5.19208097457885	5.03112602233886
24.75	4.98373365402221	5.44056892395019	4.97176837921142	5.19315099716186	5.03064393997192
25	4.98455142974853	5.4412522315979	4.971613407135	5.19427633285522	5.0301342010498
25.25	4.98538923263549	5.44196128845214	4.97142601013183	5.19545841217041	5.02959585189819
25.5	4.98624324798583	5.44269371032714	4.97120523452758	5.19669389724731	5.02903127670288
25.75	4.98710680007934	5.443443775177	4.97095203399658	5.19797325134277	5.02844381332397
26	4.98796939849853	5.44420433044433	4.97066831588745	5.19928073883056	5.02784156799316
26.25	4.98881912231445	5.44496393203735	4.97035789489746	5.20059871673583	5.02723217010498
26.5	4.98964405059814	5.44571447372436	4.97002458572387	5.20190811157226	5.02662420272827
26.75	4.99043416976928	5.44644689559936	4.9696717262268	5.20319461822509	5.02602434158325
27	4.99118328094482	5.44715738296508	4.96930217742919	5.20444726943969	5.02543830871582
27.25	4.99188947677612	5.44784355163574	4.96891784667968	5.20566225051879	5.0248680114746
27.5	4.99255228042602	5.4485068321228	4.96851778030395	5.20684051513671	5.02431344985961
27.75	4.99317502975463	5.44915056228637	4.968101978302	5.20798730850219	5.02377319335937
28	4.99376153945922	5.4497799873352	4.96766662597656	5.20911121368408	5.02324390411377
28.25	4.99431657791137	5.45040035247802	4.96720838546752	5.21022129058837	5.02272176742553
28.5	4.99484491348266	5.45101881027221	4.96672344207763	5.21132755279541	5.02220296859741
28.75	4.99535036087036	5.45164012908935	4.96620655059814	5.21244049072265	5.02168321609497
29	4.99583578109741	5.4522705078125	4.96565341949462	5.21356725692749	5.0211591720581
29.25	4.99630403518676	5.45291423797607	4.96506023406982	5.21471548080444	5.02062892913818
29.5	4.99675464630127	5.45357418060302	4.96442365646362	5.21588850021362	5.02009153366088
29.75	4.99718809127807	5.45425128936767	4.96374320983886	5.21708631515502	5.01954746246337
30	4.99760198593139	5.45494556427002	4.96301937103271	5.21830558776855	5.01899814605712
30.25	4.99799394607543	5.45565366744995	4.96225452423095	5.2195405960083	5.01844692230224
30.5	4.99836111068725	5.4563717842102	4.96145439147949	5.22078132629394	5.01789808273315
30.75	4.99870109558105	5.45709514617919	4.9606237411499	5.22201919555664	5.01735496520996
31	4.99901151657104	5.45782041549682	4.9597692489624	5.22324419021606	5.01682138442993
31.25	4.99929094314575	5.45854377746582	4.95889520645141	5.22444915771484	5.01629924774169
31.5	4.99953937530517	5.4592638015747	4.95800495147705	5.22563076019287	5.01579093933105
31.75	4.99975728988647	5.45998096466064	4.95709991455078	5.22678709030151	5.01529502868652
32	4.99994468688964	5.4606966972351	4.95617866516113	5.2279200553894	5.0148115158081
32.25	5.00010251998901	5.4614143371582	4.95523929595947	5.22903203964233	5.01433753967285
32.5	5.00023174285888	5.46213722229003	4.95427846908569	5.23012828826904	5.01387166976928
32.75	5.00033283233642	5.46287012100219	4.95329236984252	5.23121213912963	5.01341104507446
33	5.00040578842163	5.46361637115478	4.95227718353271	5.23228740692138	5.01295518875122
33.25	5.00045013427734	5.46437788009643	4.95123243331909	5.23335552215576	5.01250267028808
33.5	5.00046634674072	5.46515703201293	4.9501576423645	5.23441553115844	5.01205348968505
33.75	5.0004539489746	5.4659514427185	4.94905567169189	5.23546504974365	5.01160955429077
34	5.00041246414184	5.46675968170166	4.94793319702148	5.23649787902832	5.01117277145385
34.25	5.0003433227539	5.4675760269165	4.94679737091064	5.23750638961791	5.01074647903442
34.5	5.0002474784851	5.46839523315429	4.94565868377685	5.23848247528076	5.01033353805541
34.75	5.00012588500976	5.46921157836914	4.94452571868896	5.23941898345947	5.00993680953979
35	4.99998092651367	5.47002029418945	4.94340658187866	5.24030971527099	5.00955820083618
35.25	4.9998140335083	5.47081851959228	4.94230699539184	5.24115133285522	5.00919771194458
35.5	4.99962615966796	5.47160482406616	4.94122886657714	5.24194383621215	5.00885438919067
35.75	4.99941778182983	5.47238111495971	4.94017076492309	5.24268865585327	5.00852727890014
36	4.99918937683105	5.47315073013305	4.93912935256958	5.24339008331298	5.00821304321289
36.25	4.99893856048583	5.47391891479492	4.93809843063354	5.24405241012573	5.00790929794311
36.5	4.99866485595703	5.47469186782836	4.93707084655761	5.24468183517456	5.00761222839355
36.75	4.99836492538452	5.47547578811645	4.93603992462158	5.24528217315673	5.00731897354125
37	4.99803686141967	5.47627782821655	4.93499851226806	5.245858669281	5.00702667236328
37.25	4.99767732620239	5.4771032333374	4.93393993377685	5.24641513824462	5.00673246383666
37.5	4.99728393554687	5.47795677185058	4.93286085128784	5.24695253372192	5.00643491744995
37.75	4.99685525894165	5.47884035110473	4.93176078796386	5.2474718093872	5.00613355636596
38	4.99639225006103	5.47975254058837	4.93064403533935	5.24797105789184	5.00582838058471
38.25	4.99589681625366	5.48068904876708	4.92951774597167	5.24844694137573	5.00552177429199
38.5	4.99537467956542	5.48164176940917	4.92839431762695	5.24889421463012	5.00521659851074
38.75	4.99483251571655	5.48259925842285	4.92728757858276	5.24930763244628	5.00491762161254
39	4.99427890777587	5.48355054855346	4.92621183395385	5.24968338012695	5.00462818145752
39.25	4.99372148513793	5.4844856262207	4.92517948150634	5.25001764297485	5.00435256958007
39.5	4.99316644668579	5.48539638519287	4.92419910430908	5.25030899047851	5.00409269332885
39.75	4.99261808395385	5.48627996444702	4.92327404022216	5.25055742263793	5.00385046005249
40	4.99207782745361	5.48713636398315	4.9224042892456	5.25076580047607	5.00362539291381
40.25	4.99154472351074	5.48796796798706	4.92158699035644	5.25093555450439	5.00341701507568
40.5	4.99101543426513	5.48878049850463	4.92081546783447	5.25106954574584	5.00322437286377
40.75	4.99048662185668	5.48958158493041	4.92008352279663	5.25117063522338	5.00304555892944
41	4.98995351791381	5.49037885665893	4.91938304901123	5.25124025344848	5.00287961959838
41.25	4.98941040039062	5.49118089675903	4.91870784759521	5.25128030776977	5.00272560119628
41.5	4.98885250091552	5.49199485778808	4.91805171966552	5.25129175186157	5.00258255004882
41.75	4.9882755279541	5.49282884597778	4.91740989685058	5.25127506256103	5.00244998931884
42	4.98767566680908	5.49368667602539	4.91677904129028	5.25122928619384	5.00232887268066
42.25	4.98705196380615	5.49457263946533	4.91615867614746	5.25115537643432	5.00222015380859
42.5	4.98640441894531	5.49548482894897	4.91554927825927	5.25105285644531	5.00212478637695
42.75	4.98573589324951	5.49642038345336	4.91495466232299	5.25092315673828	5.00204563140869
43	4.9850525856018	5.49737167358398	4.91437911987304	5.25076675415039	5.00198364257812
43.25	4.98436117172241	5.49832916259765	4.91382932662963	5.25058650970458	5.0019416809082
43.5	4.98366928100585	5.4992823600769	4.91331052780151	5.25038576126098	5.00192070007324
43.75	4.98298454284667	5.50022172927856	4.91282653808593	5.25016784667968	5.00192165374755
44	4.98231172561645	5.50114011764526	4.91238069534301	5.24993515014648	5.00194501876831
44.25	4.98165369033813	5.50203323364257	4.91197299957275	5.24969053268432	5.00199127197265
44.5	4.98101186752319	5.50290060043334	4.91160249710083	5.24943590164184	5.00206089019775
44.75	4.98038482666015	5.50374317169189	4.91126680374145	5.2491717338562	5.00215339660644
45	4.97976970672607	5.50456476211547	4.91096353530883	5.24889850616455	5.00226974487304
45.25	4.97916364669799	5.50537014007568	4.91068983078002	5.24861574172973	5.00241136550903
45.5	4.97856378555297	5.50616407394409	4.91044282913208	5.24832248687744	5.00257873535156
45.75	4.9779667854309	5.50695180892944	4.91022014617919	5.2480182647705	5.0027732849121
46	4.97737026214599	5.50773620605468	4.91001987457275	5.24770212173461	5.0029969215393
46.25	4.9767746925354	5.50852012634277	4.90984153747558	5.24737405776977	5.00325059890747
46.5	4.97618007659912	5.50930309295654	4.90968322753906	5.24703550338745	5.0035343170166
46.75	4.97558975219726	5.51008415222167	4.90954542160034	5.2466869354248	5.00384759902954
47	4.97500658035278	5.51085901260375	4.90942811965942	5.2463321685791	5.00418949127197
47.25	4.97443485260009	5.5116229057312	4.90933084487915	5.24597311019897	5.00455713272094
47.5	4.97387933731079	5.51237058639526	4.90925312042236	5.24561405181884	5.00494813919067
47.75	4.97334289550781	5.5130968093872	4.90919494628906	5.24525785446166	5.0053596496582
48	4.97282743453979	5.51379776000976	4.90915489196777	5.24490690231323	5.0057897567749
48.25	4.97233390808105	5.51447105407714	4.90913248062133	5.24456357955932	5.00623750686645
48.5	4.97186040878295	5.51511621475219	4.90912675857543	5.24422883987426	5.0067024230957
48.75	4.97140550613403	5.5157356262207	4.90913581848144	5.24390172958374	5.00718593597412
49	4.97096586227416	5.51633071899414	4.90916013717651	5.24358224868774	5.00769090652465
49.25	4.97053813934326	5.51690530776977	4.90919828414916	5.2432689666748	5.00822114944458
49.5	4.97011852264404	5.51746273040771	4.90925025939941	5.24296045303344	5.00878000259399
49.75	4.96970462799072	5.51800680160522	4.9093165397644	5.24265575408935	5.00937223434448
50	4.9692940711975	5.51853942871093	4.90939617156982	5.24235391616821	5.01000213623046
50.25	4.96888494491577	5.51906299591064	4.90949010848999	5.24205541610717	5.01067209243774
50.5	4.96847820281982	5.51957750320434	4.90959882736206	5.2417607307434	5.01138353347778
50.7499999999999	4.96807479858398	5.52008152008056	4.90972089767456	5.24147224426269	5.01213550567627
51	4.9676775932312	5.52057218551635	4.90985631942749	5.24119186401367	5.01292324066162
51.25	4.96729183197021	5.52104616165161	4.91000413894653	5.2409234046936	5.01373958587646
51.4999999999999	4.96692180633544	5.52149820327758	4.91016244888305	5.24067115783691	5.01457643508911
51.75	4.96657228469848	5.52192449569702	4.91032981872558	5.24043846130371	5.01542425155639
52	4.96624660491943	5.5223217010498	4.91050434112548	5.24022817611694	5.01627445220947
52.25	4.96594667434692	5.52268743515014	4.91068458557128	5.2400426864624	5.01712226867675
52.5	4.96567344665527	5.52302122116088	4.91087055206298	5.2398829460144	5.01796436309814
52.75	4.96542596817016	5.52332401275634	4.91106128692627	5.2397494316101	5.01880168914794
53	4.96520185470581	5.52359771728515	4.9112582206726	5.23964214324951	5.01963853836059
53.25	4.96499967575073	5.5238447189331	4.91146183013916	5.23956060409545	5.02048015594482
53.4999999999999	4.96481752395629	5.52406692504882	4.91167449951171	5.23950481414794	5.02133560180664
53.75	4.9646520614624	5.52426767349243	4.91189861297607	5.23947525024414	5.02221298217773
54	4.96450328826904	5.52444839477539	4.91213607788085	5.23947286605834	5.02312231063842
54.25	4.96436882019042	5.52461051940917	4.91239023208618	5.23949909210205	5.02407312393188
54.5	4.9642481803894	5.52475595474243	4.91266298294067	5.23955583572387	5.02507305145263
54.75	4.96414184570312	5.52488374710083	4.91295766830444	5.23964548110961	5.02612924575805
55	4.96404933929443	5.52499485015869	4.91327476501464	5.23977041244506	5.02724409103393
55.25	4.96397256851196	5.52508783340454	4.9136152267456	5.23993206024169	5.02841711044311
55.4999999999999	4.96391153335571	5.52516222000122	4.91397809982299	5.24013137817382	5.02964067459106
55.75	4.96386814117431	5.52521753311157	4.91436004638671	5.24036884307861	5.03090476989746
56	4.96384286880493	5.52525281906127	4.91475820541381	5.2406415939331	5.03219413757324
56.2499999999999	4.96383619308471	5.52526760101318	4.91516733169555	5.24094820022583	5.0334939956665
56.5	4.96384811401367	5.5252628326416	4.91558408737182	5.24128484725952	5.03478956222534
56.75	4.96387767791748	5.52523851394653	4.91600513458252	5.24164819717407	5.03607130050659
57	4.96392440795898	5.52519559860229	4.916428565979	5.24203729629516	5.03733396530151
57.25	4.96398830413818	5.52513551712036	4.91685390472412	5.24245071411132	5.03857660293579
57.4999999999999	4.96406888961791	5.52505826950073	4.9172830581665	5.24288940429687	5.03980255126953
57.75	4.96416568756103	5.52496433258056	4.9177188873291	5.24335527420043	5.04101848602294
58	4.96427917480468	5.52485370635986	4.91816425323486	5.24385166168212	5.04223299026489
58.2499999999999	4.96441078186035	5.52472496032714	4.91862297058105	5.2443823814392	5.04345369338989
58.5	4.96456098556518	5.52457809448242	4.91910028457641	5.24495267868041	5.04469060897827
58.75	4.96473169326782	5.5244116783142	4.91960000991821	5.24556684494018	5.04594993591308
59	4.96492338180541	5.52422428131103	4.92012548446655	5.24622869491577	5.04723739624023
59.25	4.96513748168945	5.5240159034729	4.92068004608154	5.24694156646728	5.0485553741455
59.5	4.96537446975708	5.52378511428833	4.92126417160034	5.24770593643188	5.04990196228027
59.75	4.9656343460083	5.52353239059448	4.92187881469726	5.24852085113525	5.05127239227294
60	4.96591615676879	5.52325963973999	4.9225206375122	5.24938154220581	5.05265760421752
60.2499999999999	4.96621799468994	5.52296733856201	4.92318677902221	5.25028133392333	5.05404758453369
60.5	4.96653890609741	5.52265930175781	4.92387294769287	5.25121212005615	5.05543088912963
60.75	4.96687602996826	5.52233695983886	4.92457485198974	5.25216627120971	5.0567979812622
61	4.96722888946533	5.52200317382812	4.92528820037841	5.25313711166381	5.05814266204833
61.25	4.96759557723999	5.52165985107421	4.92601108551025	5.25411939620971	5.05946016311645
61.5	4.96797704696655	5.52130794525146	4.92674398422241	5.25511121749877	5.06075143814086
61.75	4.96837377548217	5.52094745635986	4.92748737335205	5.25611352920532	5.06201887130737
62	4.96878719329833	5.52057790756225	4.92824506759643	5.25712919235229	5.06326675415039
62.2499999999999	4.96922063827514	5.52019786834716	4.92902135848999	5.25816297531127	5.06450176239013
62.5	4.96967601776123	5.51980590820312	4.92982053756713	5.25921916961669	5.06572818756103
62.75	4.97015666961669	5.51940011978149	4.93064737319946	5.26030349731445	5.06695175170898
63	4.97066354751586	5.51897954940795	4.9315071105957	5.2614197731018	5.06817483901977
63.25	4.97119855880737	5.51854372024536	4.93240213394165	5.26257038116455	5.06939697265625
63.5	4.97176170349121	5.51809167861938	4.93333339691162	5.26375436782836	5.07061576843261
63.75	4.97235012054443	5.51762580871582	4.93429946899414	5.26496839523315	5.0718240737915
64	4.97296094894409	5.51714849472045	4.9352970123291	5.26620531082153	5.0730128288269
64.25	4.9735894203186	5.51666212081909	4.93631982803344	5.26745557785034	5.07417154312133
64.5	4.97422981262207	5.51617193222045	4.93736124038696	5.26870870590209	5.07529067993164
64.75	4.97487831115722	5.51568126678466	4.93841457366943	5.26995420455932	5.07636165618896
65	4.97553062438964	5.51519298553466	4.93947410583496	5.27118444442749	5.07737970352172
65.25	4.97618627548217	5.51470947265625	4.94053745269775	5.27239513397216	5.07834386825561
65.5	4.97684478759765	5.51423168182373	4.94160461425781	5.27358484268188	5.07925558090209
65.75	4.97750949859619	5.51375913619995	4.94267845153808	5.27475643157958	5.0801191329956
66	4.97818374633789	5.51328992843627	4.94376516342163	5.27591514587402	5.08094072341918
66.25	4.97887420654296	5.51282119750976	4.94487237930297	5.27706861495971	5.0817265510559
66.5	4.97958707809448	5.51235055923461	4.94601011276245	5.27822589874267	5.08248472213745
66.75	4.98032903671264	5.51187467575073	4.94718790054321	5.27939558029174	5.08322048187255
67	4.98110771179199	5.51138973236083	4.9484167098999	5.28058671951293	5.08394002914428
67.25	4.98192882537841	5.5108938217163	4.94970560073852	5.28180646896362	5.08464670181274
67.5	4.98279666900634	5.51038455963134	4.95106124877929	5.2830581665039	5.08534288406372
67.75	4.98371410369873	5.50986194610595	4.95248699188232	5.2843427658081	5.0860276222229
68	4.98467779159545	5.50932741165161	4.95398044586181	5.28565645217895	5.08669710159301
68.25	4.9856834411621	5.50878429412841	4.95553302764892	5.28698968887329	5.08734607696533
68.5	4.98672103881835	5.50823783874511	4.95713186264038	5.28832960128784	5.08796739578247
68.75	4.98777770996093	5.50769329071044	4.95875883102416	5.28966045379638	5.08855295181274
69	4.9888424873352	5.50715780258178	4.96039581298828	5.29096746444702	5.08909654617309
69.25	4.98990297317504	5.50663518905639	4.96202564239502	5.29223728179931	5.08959245681762
69.5	4.99095249176025	5.5061297416687	4.96363687515258	5.29346275329589	5.09003925323486
69.75	4.99198722839355	5.50564241409301	4.96522378921508	5.29463958740234	5.09043598175048
70	4.99300813674926	5.50517272949218	4.96678733825683	5.29576969146728	5.09078407287597
70.25	4.99401950836181	5.50471878051757	4.96833372116088	5.29685878753662	5.09108734130859
70.5	4.99502801895141	5.50427722930908	4.96987247467041	5.29791355133056	5.09134769439697
70.75	4.99604225158691	5.50384426116943	4.97141742706298	5.29894399642944	5.09156847000122
71	4.99707269668579	5.50341606140136	4.97298336029052	5.29995918273925	5.09175205230712
71.25	4.99812936782836	5.50298738479614	4.97458505630493	5.30096912384033	5.09190034866333
71.5	4.99922227859497	5.50255489349365	4.97623777389526	5.30198144912719	5.09201383590698
71.75	5.00035953521728	5.50211524963378	4.97795486450195	5.30300378799438	5.09209299087524
72	5.00154733657836	5.50166654586791	4.97974395751953	5.30403900146484	5.09213781356811
72.25	5.00278902053833	5.50120687484741	4.98160934448242	5.3050889968872	5.09214735031127
72.5	5.00408267974853	5.50073719024658	4.98354768753051	5.30615043640136	5.09212112426757
72.75	5.00542211532592	5.50026035308837	4.98554801940917	5.30721712112426	5.09205865859985
73	5.00679731369018	5.49977922439575	4.98759126663208	5.30827903747558	5.09196186065673
73.25	5.00819444656372	5.49929904937744	4.98965549468994	5.30932521820068	5.09183073043823
73.5	5.00959968566894	5.49882411956787	4.99171638488769	5.31034469604492	5.09166860580444
73.75	5.01100063323974	5.49835872650146	4.99375295639038	5.31132936477661	5.091477394104
74	5.01238822937011	5.49790573120117	4.99574899673461	5.31227254867553	5.09125995635986
74.25	5.01375722885131	5.49746561050415	4.9976954460144	5.3131718635559	5.09101819992065
74.5	5.01510763168334	5.4970383644104	4.99959182739257	5.31402873992919	5.09075498580932
74.75	5.016441822052	5.49662256240844	5.00144052505493	5.31484460830688	5.09046983718872
75	5.01776552200317	5.4962158203125	5.00325059890747	5.31562519073486	5.09016466140747
75.25	5.01908588409423	5.49581432342529	5.0050311088562	5.31637477874755	5.0898380279541
75.5	5.02040958404541	5.49541616439819	5.00679349899291	5.31709814071655	5.08948993682861
75.75	5.02174377441406	5.49501752853393	5.00854682922363	5.31779956817627	5.089120388031
76	5.02309226989746	5.49461650848388	5.01029825210571	5.31848192214965	5.08872938156127
76.25	5.02445793151855	5.49421119689941	5.0120530128479	5.31914710998535	5.08831787109375
76.5	5.02583932876586	5.4938006401062	5.01380968093872	5.31979465484619	5.08788728713989
76.75	5.02723169326782	5.4933853149414	5.01556539535522	5.32042264938354	5.08744096755981
77	5.02862739562988	5.49296569824218	5.01731014251708	5.32102870941162	5.08698225021362
77.25	5.03001737594604	5.49254465103149	5.01903390884399	5.32160854339599	5.0865159034729
77.5	5.03139162063598	5.49212408065795	5.0207233428955	5.32215929031372	5.08604621887207
77.75	5.03274202346801	5.49170589447021	5.02236747741699	5.32267761230468	5.08557796478271
78	5.03406286239624	5.49129152297973	5.02395725250244	5.3231611251831	5.08511304855346
78.25	5.03535175323486	5.49088239669799	5.02548694610595	5.32361030578613	5.08465385437011
78.5	5.0366096496582	5.49047803878784	5.02695560455322	5.32402467727661	5.08420085906982
78.75	5.037841796875	5.49007654190063	5.02836465835571	5.32440662384033	5.08375358581542
79	5.03905344009399	5.4896764755249	5.02971982955932	5.32475709915161	5.0833101272583
79.25	5.04025268554687	5.48927402496337	5.03102684020996	5.32507944107055	5.08286809921264
79.5	5.04144763946533	5.48886680603027	5.03229236602783	5.32537460327148	5.08242607116699
79.75	5.04264640808105	5.48845052719116	5.03352308273315	5.32564496994018	5.0819821357727
80	5.04385375976562	5.48802328109741	5.03472232818603	5.32589054107666	5.08153390884399
80.25	5.04507446289062	5.48758220672607	5.03589296340942	5.32611227035522	5.08108139038085
80.5	5.04630708694458	5.48712587356567	5.03703451156616	5.32630920410156	5.08062553405761
80.75	5.04754781723022	5.48665332794189	5.0381417274475	5.32648038864135	5.08016777038574
81	5.04878711700439	5.48616695404052	5.03920936584472	5.32662487030029	5.07971286773681
81.25	5.05001401901245	5.48566818237304	5.04022789001464	5.32674074172973	5.07926416397094
81.5	5.0512146949768	5.48516035079956	5.04118871688842	5.32682800292968	5.07882642745971
81.75	5.05237579345703	5.48464822769165	5.04208421707153	5.32688522338867	5.0784044265747
82	5.0534873008728	5.48413324356079	5.04290866851806	5.32691287994384	5.0780005455017
82.25	5.05454397201538	5.48361825942993	5.04366016387939	5.32691240310668	5.07761621475219
82.5	5.05554389953613	5.48310327529907	5.04433870315551	5.32688426971435	5.07725095748901
82.75	5.05648946762084	5.48258638381958	5.04494762420654	5.32682943344116	5.07690334320068
83	5.05738639831542	5.48206520080566	5.04549121856689	5.32674884796142	5.07657051086425
83.25	5.05824279785156	5.48153448104858	5.04597473144531	5.32664203643798	5.07624912261962
83.5	5.05906629562377	5.48098945617675	5.04640388488769	5.326509475708	5.07593536376953
83.75	5.05986642837524	5.48042392730712	5.04678297042846	5.32634925842285	5.07562541961669
84	5.06065082550048	5.47983074188232	5.04711580276489	5.32616090774536	5.07531547546386
84.25	5.06142663955688	5.47920370101928	5.04740476608276	5.3259425163269	5.07500219345092
84.5	5.06219911575317	5.47853660583496	5.04765129089355	5.32569217681884	5.07468318939208
84.75	5.0629711151123	5.47782611846923	5.04785585403442	5.32540941238403	5.07435655593872
85	5.06374263763427	5.47706937789916	5.04801845550537	5.3250937461853	5.07402181625366
85.25	5.06450939178466	5.47626781463623	5.04813766479492	5.3247480392456	5.07367992401123
85.5	5.06526565551757	5.47542667388916	5.04821252822875	5.32437515258789	5.07333278656005
85.75	5.06600189208984	5.47455501556396	5.04824352264404	5.32398033142089	5.07298469543457
86	5.06670761108398	5.47366285324096	5.04823112487792	5.32357025146484	5.07263898849487
86.25	5.06737375259399	5.47276163101196	5.04817819595336	5.32315111160278	5.07229900360107
86.5	5.06799459457397	5.4718599319458	5.04808664321899	5.32272863388061	5.07196760177612
86.75	5.0685658454895	5.47096538543701	5.04795980453491	5.3223066329956	5.07164621353149
87	5.06908750534057	5.47007942199707	5.04780149459838	5.32188701629638	5.07133531570434
87.25	5.06956195831298	5.46920108795166	5.04761314392089	5.32147026062011	5.07103300094604
87.5	5.06999254226684	5.46832656860351	5.04739713668823	5.32105493545532	5.07073831558227
87.75	5.07038354873657	5.46744918823242	5.04715299606323	5.32063865661621	5.07044792175292
88	5.07073974609375	5.46656084060668	5.04688072204589	5.32021903991699	5.07015943527221
88.25	5.0710654258728	5.46565294265747	5.04657936096191	5.3197922706604	5.06986999511718
88.5	5.07136344909667	5.4647159576416	5.04624700546264	5.31935548782348	5.06957721710205
88.75	5.07163619995117	5.4637427330017	5.04588222503662	5.3189058303833	5.06927919387817
89	5.07188606262207	5.46272563934326	5.0454831123352	5.31844139099121	5.06897449493408
89.25	5.07211303710937	5.46166086196899	5.04504919052124	5.31796216964721	5.06866216659545
89.5	5.07231760025024	5.46054792404174	5.04458141326904	5.31746864318847	5.06834363937377
89.75	5.07249927520752	5.45938968658447	5.04408121109008	5.31696414947509	5.0680193901062
90	5.07265663146972	5.45819425582885	5.04355382919311	5.31645345687866	5.06769180297851
90.25	5.07278966903686	5.45697212219238	5.0430040359497	5.31594181060791	5.06736421585083
90.5	5.07289791107177	5.45573568344116	5.04243850708007	5.31543493270874	5.06703901290893
90.75	5.07298135757446	5.4544973373413	5.04186344146728	5.31493806838989	5.06671857833862
91	5.07304143905639	5.45326662063598	5.04128456115722	5.31445407867431	5.0664038658142
91.25	5.07307910919189	5.45204973220825	5.04070520401	5.3139853477478	5.06609487533569
91.5	5.07309579849243	5.45084905624389	5.04012727737426	5.31353092193603	5.06579160690307
91.75	5.07309198379516	5.44966268539428	5.03955078125	5.31309032440185	5.06549215316772
92	5.07306957244873	5.44848680496215	5.03897428512573	5.31266069412231	5.065194606781
92.25	5.07302951812744	5.44731473922729	5.03839492797851	5.3122386932373	5.06489610671997
92.5	5.07297182083129	5.44613981246948	5.03781032562255	5.31182146072387	5.06459522247314
92.75	5.07289791107177	5.44495439529418	5.03721714019775	5.31140613555908	5.06428861618041
93	5.07280731201171	5.44375276565551	5.03661251068115	5.31098985671997	5.06397533416748
93.25	5.07270145416259	5.4425311088562	5.03599500656127	5.31057071685791	5.06365346908569
93.5	5.07258033752441	5.44128704071044	5.03536367416381	5.3101487159729	5.0633225440979
93.75	5.07244634628295	5.44002199172973	5.03471946716308	5.30972385406494	5.06298303604125
94	5.07229995727539	5.4387412071228	5.03406524658203	5.30929803848266	5.06263589859008
94.25	5.07214450836181	5.43745136260986	5.0334038734436	5.30887269973754	5.06228351593017
94.5	5.07198095321655	5.4361605644226	5.03274059295654	5.30845069885253	5.06192779541015
94.75	5.0718126296997	5.43487787246704	5.03207921981811	5.30803489685058	5.06156969070434
95	5.07164096832275	5.43360948562622	5.03142356872558	5.30762577056884	5.06121063232421
95.25	5.07146644592285	5.43236064910888	5.03077602386474	5.30722475051879	5.06085014343261
95.5	5.07129096984863	5.43113231658935	5.03013658523559	5.30683088302612	5.06048727035522
95.75	5.07111454010009	5.42992258071899	5.02950525283813	5.30644273757934	5.06011962890625
96	5.07093620300292	5.42872762680053	5.02887916564941	5.30605697631835	5.0597448348999
96.25	5.07075595855712	5.42754077911377	5.02825450897216	5.30567073822021	5.05935811996459
96.5	5.07057332992553	5.42635583877563	5.02762842178344	5.3052806854248	5.05895662307739
96.75	5.07038688659667	5.42516422271728	5.02699565887451	5.3048825263977	5.05853462219238
97	5.07019662857055	5.42396020889282	5.02635288238525	5.3044729232788	5.05808877944946
97.25	5.07000255584716	5.42273902893066	5.02569723129272	5.30404949188232	5.05761575698852
97.5	5.06980514526367	5.42149829864502	5.02502679824829	5.30361032485961	5.05711269378662
97.75	5.06960535049438	5.42023992538452	5.02434253692627	5.30315446853637	5.05657958984375
98	5.06940555572509	5.41897010803222	5.02364635467529	5.30268383026123	5.05601787567138
98.25	5.06920862197875	5.41769838333129	5.02294397354125	5.30220127105712	5.05543136596679
98.5	5.06901836395263	5.416437625885	5.02224063873291	5.30171060562133	5.05482625961303
98.75	5.06883764266967	5.41520118713378	5.02154350280761	5.30121660232543	5.05420970916748
99	5.06866931915283	5.4140019416809	5.02085971832275	5.30072450637817	5.05358743667602
99.25	5.06851577758789	5.41284894943237	5.02019357681274	5.30023622512817	5.05296516418457
99.5	5.06837844848632	5.41174745559692	5.01954746246337	5.29975461959838	5.05234575271606
99.75	5.06825685501098	5.41069889068603	5.01892232894897	5.29927921295166	5.0517292022705
100	5.06815147399902	5.40969991683959	5.01831579208374	5.29880857467651	5.05111408233642
100.25	5.06806182861328	5.40874624252319	5.01772499084472	5.29833841323852	5.05049610137939
100.5	5.06798791885375	5.40782928466796	5.01714468002319	5.29786586761474	5.04987096786499
100.75	5.06792831420898	5.40694236755371	5.0165696144104	5.29738569259643	5.04923248291015
101	5.06788444519042	5.40607643127441	5.0159945487976	5.29689311981201	5.04857397079467
101.25	5.06785583496093	5.40522480010986	5.01541376113891	5.29638290405273	5.04788970947265
101.5	5.06784343719482	5.404381275177	5.0148229598999	5.29585027694702	5.04717397689819
101.75	5.0678482055664	5.40354204177856	5.0142183303833	5.29529237747192	5.04642295837402
102	5.06787157058715	5.40270566940307	5.01359844207763	5.2947072982788	5.04563474655151
102.25	5.06791448593139	5.40187358856201	5.01296377182006	5.29409456253051	5.04481077194213
102.5	5.06797838211059	5.40105056762695	5.01231670379638	5.29345798492431	5.04395484924316
102.75	5.06806373596191	5.40024518966674	5.01166296005249	5.29280138015747	5.04307460784912
103	5.06817007064819	5.39946556091308	5.01100873947143	5.29213190078735	5.04218006134033
103.25	5.06829738616943	5.39872169494628	5.01036214828491	5.29145717620849	5.04127979278564
103.5	5.06844472885131	5.39802265167236	5.00972938537597	5.29078340530395	5.04038381576538
103.75	5.06861066818237	5.39737319946289	5.00911569595336	5.29011535644531	5.03949737548828
104	5.06879520416259	5.39677619934082	5.00852346420288	5.28945589065551	5.03862428665161
104.25	5.06899785995483	5.39623165130615	5.00795269012451	5.28880405426025	5.03776359558105
104.5	5.06921911239624	5.39573717117309	5.00740146636962	5.2881588935852	5.03691387176513
104.75	5.06946039199829	5.3952898979187	5.00686740875244	5.28751611709594	5.03607034683227
105	5.06972312927246	5.39488506317138	5.00634479522705	5.28687047958374	5.03522729873657
105.25	5.07000970840454	5.39451932907104	5.00583028793334	5.28621768951416	5.03437852859497
105.5	5.07032251358032	5.39418840408325	5.00531864166259	5.28555154800415	5.03351879119873
105.75	5.07066440582275	5.39389038085937	5.00480508804321	5.28486776351928	5.03264331817627
106	5.07103776931762	5.39362335205078	5.00428676605224	5.28416204452514	5.03174877166748
106.25	5.07144403457641	5.39338588714599	5.00376033782958	5.28343200683593	5.03083419799804
106.5	5.07188367843627	5.39317798614502	5.00322532653808	5.28267812728881	5.02990198135375
106.75	5.07235622406005	5.39300060272216	5.00268125534057	5.2819013595581	5.02895498275756
107	5.07285976409912	5.39285421371459	5.00213003158569	5.28110694885253	5.028000831604
107.25	5.07339143753051	5.39274024963378	5.00157499313354	5.28030014038085	5.02704572677612
107.5	5.07394695281982	5.39265966415405	5.00101995468139	5.27948665618896	5.02609729766845
107.75	5.07452392578125	5.39261293411254	5.00046873092651	5.27867364883422	5.02516222000122
108	5.07511949539184	5.39259958267211	4.99992418289184	5.27786445617675	5.02424383163452
108.25	5.07573223114013	5.3926191329956	4.99938821792602	5.27706241607666	5.02334403991699
108.5	5.07636260986328	5.39267110824584	4.99886083602905	5.27626800537109	5.02246236801147
108.75	5.07701206207275	5.39275503158569	4.99834203720092	5.27547883987426	5.02159595489502
109	5.07768440246582	5.39286947250366	4.99782943725585	5.27469253540039	5.02074098587036
109.25	5.07838344573974	5.39301538467407	4.99731969833374	5.27390480041503	5.01989269256591
109.5	5.07911348342895	5.39319276809692	4.99680948257446	5.27311086654663	5.01904726028442
109.75	5.07987928390502	5.39340257644653	4.99629545211791	5.27230739593505	5.01820087432861
110	5.08068418502807	5.39364528656005	4.995774269104	5.27149057388305	5.01735115051269
110.25	5.08153009414672	5.39392232894897	4.99524354934692	5.27065992355346	5.01649856567382
110.5	5.08241653442382	5.39423418045043	4.9947018623352	5.26981496810913	5.01564502716064
110.75	5.0833396911621	5.39458131790161	4.994149684906	5.26895904541015	5.0147967338562
111	5.08429431915283	5.39496231079101	4.99358797073364	5.26809835433959	5.01396036148071
111.25	5.08527135848999	5.39537525177002	4.99301862716674	5.26723861694335	5.01314496994018
111.5	5.08626174926757	5.39581775665283	4.9924464225769	5.26638793945312	5.0123586654663
111.75	5.08725595474243	5.39628648757934	4.99187326431274	5.26555347442627	5.01160955429077
112	5.08824825286865	5.39677858352661	4.99130344390869	5.26473951339721	5.01090240478515
112.25	5.08923435211181	5.39729070663452	4.99073791503906	5.26394939422607	5.01023912429809
112.5	5.09021425247192	5.3978214263916	4.99017715454101	5.26318311691284	5.00962018966674
112.75	5.09119033813476	5.398371219635	4.98961973190307	5.26243877410888	5.00904369354248
113	5.09216833114624	5.39894104003906	4.98906373977661	5.2617130279541	5.00850582122802
113.25	5.09315538406372	5.39953327178955	4.98850536346435	5.26100015640258	5.00800323486328
113.5	5.09416103363037	5.40015220642089	4.98793983459472	5.26029586791992	5.00753211975097
113.75	5.09519433975219	5.40080118179321	4.9873628616333	5.25959348678588	5.007089138031
114	5.09626483917236	5.40148639678955	4.98676919937133	5.25888872146606	5.00667142868041
114.25	5.0973801612854	5.40221118927002	4.98615550994873	5.25817728042602	5.0062780380249
114.5	5.0985460281372	5.40297937393188	4.98551797866821	5.25745725631713	5.00590801239013
114.75	5.09976530075073	5.40379285812377	4.98485517501831	5.25672912597656	5.00556325912475
115	5.10103511810302	5.40465021133422	4.98416852951049	5.25599527359008	5.00524520874023
115.25	5.1023473739624	5.4055471420288	4.98346138000488	5.25526046752929	5.00495815277099
115.5	5.1036901473999	5.40647602081298	4.98273944854736	5.25453281402587	5.00470399856567
115.75	5.10504722595214	5.4074273109436	4.98201084136962	5.25381994247436	5.00448656082153
116	5.10640144348144	5.40839004516601	4.98128318786621	5.25312948226928	5.00430822372436
116.25	5.10773849487304	5.40935277938842	4.98056364059448	5.2524676322937	5.00416898727416
116.5	5.10904693603515	5.41030836105346	4.97985792160034	5.25183820724487	5.0040693283081
116.75	5.11032199859619	5.41125202178955	4.97916841506958	5.25124168395996	5.00400781631469
117	5.11156320571899	5.41218137741088	4.97849559783935	5.25067710876464	5.00398349761962
117.25	5.11277484893798	5.41309928894042	4.97783756256103	5.25014209747314	5.00399446487426
117.5	5.11396408081054	5.41400957107543	4.97719001770019	5.24963188171386	5.00404071807861
117.75	5.11514043807983	5.41491889953613	4.97654867172241	5.24914264678955	5.00412130355834
118	5.11631441116333	5.41583538055419	4.97590732574462	5.24866914749145	5.00423574447631
118.25	5.11749601364135	5.41676616668701	4.9752607345581	5.24820804595947	5.00438594818115
118.5	5.11869525909423	5.4177188873291	4.97460412979125	5.24775552749633	5.00457143783569
118.75	5.11991930007934	5.418701171875	4.97393321990966	5.24730968475341	5.00479459762573
119	5.12117290496826	5.41971635818481	4.97324562072753	5.24686908721923	5.00505495071411
119.25	5.12245798110961	5.42076730728149	4.97254133224487	5.24643468856811	5.00535345077514
119.5	5.12377023696899	5.42185163497924	4.97182321548461	5.24600791931152	5.00568866729736
119.75	5.12510299682617	5.42296409606933	4.97109651565551	5.24559164047241	5.00605821609497
120	5.12644433975219	5.42409420013427	4.97036886215209	5.24519109725952	5.00645923614502
120.25	5.12778234481811	5.42523097991943	4.96964883804321	5.2448091506958	5.00688791275024
120.5	5.12910366058349	5.42636108398437	4.96894550323486	5.24444961547851	5.00733995437622
120.75	5.13039875030517	5.42747354507446	4.96826601028442	5.24411535263061	5.00781202316284
121	5.13165998458862	5.428560256958	4.96761512756347	5.24380683898925	5.00830221176147
121.25	5.13288497924804	5.42961597442627	4.96699571609497	5.24352407455444	5.00880908966064
121.5	5.13407516479492	5.43064022064208	4.96640682220458	5.24326610565185	5.00933361053466
121.75	5.13523483276367	5.43163537979125	4.96584796905517	5.2430305480957	5.00987720489502
122	5.13636970520019	5.4326057434082	4.9653148651123	5.24281597137451	5.01044273376464
122.25	5.13748741149902	5.43355751037597	4.96480560302734	5.24262046813964	5.01103353500366
122.5	5.13859367370605	5.43449640274047	4.96431636810302	5.24244213104248	5.011652469635
122.75	5.13969564437866	5.43542861938476	4.9638442993164	5.24228000640869	5.01230382919311
123	5.14079713821411	5.43635940551757	4.96338844299316	5.24213314056396	5.01298809051513
123.25	5.14190006256103	5.43729162216186	4.96294736862182	5.24200057983398	5.01370668411254
123.5	5.1430025100708	5.43822622299194	4.96252250671386	5.24188327789306	5.0144567489624
123.75	5.1441011428833	5.43916225433349	4.96211528778076	5.24178123474121	5.01523542404174
124	5.14518880844116	5.44009637832641	4.96172857284545	5.24169445037841	5.01603603363037
124.25	5.14625883102416	5.44102191925048	4.96136713027954	5.241623878479	5.01685094833374
124.5	5.14730215072631	5.44193410873413	4.96103334426879	5.24156904220581	5.01767396926879
124.75	5.14831352233886	5.44282531738281	4.96073198318481	5.24152994155883	5.01849842071533
125	5.14928865432739	5.44369220733642	4.9604640007019	5.24150609970092	5.01932048797607
125.25	5.15022659301757	5.4445309638977	4.96023225784301	5.24149703979492	5.02013874053955
125.5	5.15113019943237	5.44534111022949	4.96003627777099	5.24150133132934	5.02095508575439
125.75	5.15200281143188	5.44612455368041	4.95987606048583	5.24151849746704	5.02177190780639
126	5.15285062789916	5.44688463211059	4.9597520828247	5.24154758453369	5.02259540557861
126.25	5.15368127822875	5.44762516021728	4.95966339111328	5.24158859252929	5.02343082427978
126.5	5.15450143814086	5.44835138320922	4.95961046218872	5.24164104461669	5.02428579330444
126.75	5.15531778335571	5.44906759262084	4.95959329605102	5.24170494079589	5.0251669883728
127	5.1561369895935	5.44977855682373	4.95961332321166	5.24178028106689	5.02607917785644
127.25	5.15696191787719	5.45048713684082	4.95967149734497	5.24186658859252	5.02702760696411
127.5	5.15779542922973	5.45119380950927	4.95977020263671	5.24196434020996	5.02801179885864
127.75	5.15863561630249	5.45189809799194	4.95991039276123	5.24207258224487	5.02903032302856
128	5.15947866439819	5.45259714126586	4.96009349822998	5.2421908378601	5.03007555007934
128.25	5.16031789779663	5.45328617095947	4.96031904220581	5.24231719970703	5.03113746643066
128.5	5.16114425659179	5.45395898818969	4.96058654785156	5.24245071411132	5.0322036743164
128.75	5.16195058822631	5.45460939407348	4.96089458465576	5.24258947372436	5.0332612991333
129	5.16272926330566	5.45523262023925	4.9612398147583	5.24273109436035	5.03429841995239
129.25	5.16347694396972	5.4558253288269	4.96161985397338	5.24287414550781	5.03530740737915
129.5	5.16419219970703	5.45638704299926	4.96203327178955	5.24301862716674	5.03628540039062
129.75	5.16487693786621	5.4569182395935	4.96247863769531	5.24316310882568	5.0372314453125
130	5.16553592681884	5.45742130279541	4.96295738220214	5.24330854415893	5.03814983367919
130.25	5.16617488861083	5.45790100097656	4.96347045898437	5.24345541000366	5.03904676437377
130.5	5.1668004989624	5.45836114883422	4.96402215957641	5.24360418319702	5.03992843627929
130.75	5.16742086410522	5.45880651473999	4.96461677551269	5.24375677108764	5.04080390930175
131	5.16804313659667	5.45924234390258	4.96525955200195	5.24391412734985	5.04168033599853
131.25	5.16867446899414	5.45967149734497	4.96595668792724	5.24407815933227	5.04256534576416
131.5	5.1693205833435	5.46009874343872	4.96671342849731	5.24424934387207	5.04346418380737
131.75	5.16998624801635	5.46052503585815	4.96753454208374	5.24442958831787	5.04438018798828
132	5.17067432403564	5.46095180511474	4.96842145919799	5.24461841583252	5.04531383514404
132.25	5.17138385772705	5.46137762069702	4.96937417984008	5.24481678009033	5.04626178741455
132.5	5.17211246490478	5.46180009841918	4.97038650512695	5.24502372741699	5.0472183227539
132.75	5.17285442352294	5.46221542358398	4.97144985198974	5.24523735046386	5.0481743812561
133	5.17360258102416	5.46261930465698	4.97255325317382	5.24545621871948	5.04911994934082
133.25	5.17434978485107	5.4630069732666	4.97368288040161	5.24567890167236	5.05004549026489
133.5	5.1750898361206	5.46337556838989	4.97482776641845	5.24590301513671	5.05094289779663
133.75	5.17581939697265	5.46372270584106	4.9759783744812	5.2461290359497	5.05180835723877
134	5.17653799057006	5.46404886245727	4.97712993621826	5.24635553359985	5.05263996124267
134.25	5.17724657058715	5.46435403823852	4.97828149795532	5.24658393859863	5.05343961715698
134.5	5.1779499053955	5.46464109420776	4.97943592071533	5.24681520462036	5.05421018600463
134.75	5.17865371704101	5.46491193771362	4.98059844970703	5.24705219268798	5.05495738983154
135	5.17936468124389	5.46516990661621	4.98177766799926	5.24729585647583	5.05568599700927
135.25	5.18009042739868	5.46541738510131	4.98298120498657	5.24755001068115	5.05640268325805
135.5	5.1808385848999	5.46565723419189	4.98421907424926	5.24781656265258	5.05711126327514
135.75	5.18161487579345	5.46589136123657	4.98549938201904	5.24809837341308	5.05781602859497
136	5.18242597579956	5.46612119674682	4.98682880401611	5.24839687347412	5.05851936340332
136.25	5.18327474594116	5.46634817123413	4.98821020126342	5.24871397018432	5.05922079086303
136.5	5.18416213989257	5.46657180786132	4.98964357376098	5.2490496635437	5.05991840362548
136.75	5.18508720397949	5.46679162979125	4.99112367630004	5.24940395355224	5.06060886383056
137	5.18604469299316	5.4670066833496	4.99264049530029	5.24977493286132	5.06128740310668
137.25	5.18702936172485	5.46721458435058	4.9941816329956	5.25016069412231	5.06194877624511
137.5	5.18803453445434	5.46741342544555	4.99573135375976	5.25055789947509	5.06258821487426
137.75	5.18905448913574	5.4676022529602	4.9972767829895	5.25096464157104	5.06320238113403
138	5.19008588790893	5.46777915954589	4.99880599975585	5.25137948989868	5.06378984451293
138.25	5.1911277770996	5.46794319152832	5.00031232833862	5.25180149078369	5.06435108184814
138.5	5.19218254089355	5.46809482574462	5.00179290771484	5.2522325515747	5.06488752365112
138.75	5.19325447082519	5.46823358535766	5.00325012207031	5.25267314910888	5.06540203094482
139	5.19435119628906	5.46835994720458	5.00468826293945	5.25312614440917	5.06589794158935
139.25	5.19548082351684	5.46847486495971	5.00611400604248	5.25359439849853	5.0663776397705
139.5	5.19665241241455	5.46857786178588	5.00753593444824	5.25408172607421	5.06684494018554
139.75	5.19787502288818	5.46867036819458	5.00896072387695	5.25459098815917	5.0673017501831
140	5.19915533065795	5.46875143051147	5.01039552688598	5.25512504577636	5.06774854660034
140.25	5.20049810409545	5.46882104873657	5.01184272766113	5.25568485260009	5.06818580627441
140.5	5.201904296875	5.46887826919555	5.01330280303955	5.25626993179321	5.06861066818237
140.75	5.20337057113647	5.46892213821411	5.01477241516113	5.25687885284423	5.06902074813842
141	5.20488834381103	5.46895265579223	5.01624298095703	5.25750827789306	5.06941127777099
141.25	5.20644664764404	5.46896791458129	5.0177035331726	5.25815296173095	5.06977748870849
141.5	5.20803308486938	5.46896791458129	5.01914119720458	5.25880813598632	5.07011651992797
141.75	5.20963525772094	5.46895170211791	5.02054405212402	5.25946855545043	5.07042360305786
142	5.21124458312988	5.46891927719116	5.02190160751342	5.26013135910034	5.07069826126098
142.25	5.21285820007324	5.46887016296386	5.0232081413269	5.26079511642456	5.07093906402587
142.5	5.21447610855102	5.46880435943603	5.02446031570434	5.26146078109741	5.07114601135253
142.75	5.2161054611206	5.46872186660766	5.02566051483154	5.26213026046752	5.07132101058959
143	5.2177562713623	5.46862173080444	5.0268120765686	5.26280784606933	5.07146406173706
143.25	5.21944236755371	5.4685034751892	5.0279221534729	5.26349925994873	5.07157611846923
143.5	5.22117900848388	5.46836519241333	5.0289978981018	5.26421070098877	5.07165813446044
143.75	5.22298240661621	5.46820592880249	5.03004646301269	5.2649483680725	5.07170915603637
144	5.22486925125122	5.46802425384521	5.03107452392578	5.26571750640869	5.0717282295227
144.25	5.22685146331787	5.46781826019287	5.03208637237548	5.26652383804321	5.07171440124511
144.5	5.228937625885	5.46758651733398	5.03308486938476	5.2673692703247	5.07166528701782
144.75	5.23112821578979	5.46732902526855	5.03406906127929	5.26825428009033	5.0715799331665
145	5.23341560363769	5.46704578399658	5.03503513336181	5.26917505264282	5.07145595550537
145.25	5.23578262329101	5.46673822402954	5.03597593307495	5.27012491226196	5.07129335403442
145.5	5.23820400238037	5.46640968322753	5.03688240051269	5.27109384536743	5.07109308242797
145.75	5.24065160751342	5.46606349945068	5.03774499893188	5.2720718383789	5.07085561752319
146	5.24309635162353	5.46570348739624	5.03855419158935	5.27304792404174	5.07058429718017
146.25	5.24551773071289	5.46533393859863	5.0393042564392	5.27401447296142	5.07028102874755
146.5	5.24790096282958	5.46495676040649	5.03999137878417	5.27496814727783	5.06994771957397
146.75	5.25024366378784	5.46457290649414	5.0406150817871	5.27590703964233	5.06958532333374
147	5.25255012512207	5.46418333053588	5.04117774963378	5.27683544158935	5.06919431686401
147.25	5.25483322143554	5.46378564834594	5.04168367385864	5.27775812149047	5.068772315979
147.5	5.2571096420288	5.46337842941284	5.04213762283325	5.27868270874023	5.06831693649291
147.75	5.25939989089965	5.46295738220214	5.04254436492919	5.27961778640747	5.06782436370849
148	5.26172494888305	5.46251916885375	5.0429081916809	5.28057241439819	5.0672903060913
148.25	5.26410579681396	5.46206045150756	5.04323291778564	5.28155612945556	5.06670999526977
148.5	5.26655960083007	5.46157693862915	5.04352140426635	5.28257608413696	5.06607818603515
148.75	5.26909828186035	5.46106576919555	5.04377508163452	5.28363800048828	5.06539154052734
149	5.27172803878784	5.46052503585815	5.04399490356445	5.28474473953247	5.0646481513977
149.25	5.2744436264038	5.4599552154541	5.04418039321899	5.28589439392089	5.06384754180908
149.5	5.27723121643066	5.45935869216918	5.04433155059814	5.28708219528198	5.06299352645874
149.75	5.28006744384765	5.458740234375	5.04444646835327	5.28829717636108	5.0620903968811
150	5.28292322158813	5.45810651779174	5.04452562332153	5.28952741622924	5.06114673614502
150.25	5.28576898574829	5.45746564865112	5.04456949234008	5.29075956344604	5.06016969680786
150.5	5.28857898712158	5.45682573318481	5.04457807540893	5.29198217391967	5.05916690826416
150.75	5.29133558273315	5.45619201660156	5.04455423355102	5.29318714141845	5.05814361572265
151	5.29403018951416	5.45556926727294	5.04449987411499	5.2943696975708	5.05710220336914
151.25	5.29666423797607	5.45495891571044	5.04441738128662	5.29553079605102	5.05604219436645
151.5	5.29924583435058	5.45436143875122	5.04430866241455	5.29667377471923	5.05496025085449
151.75	5.30178976058959	5.45377445220947	5.04417562484741	5.29780435562133	5.05385112762451
152	5.30431318283081	5.45319461822509	5.04401922225952	5.29893064498901	5.05270862579345
152.25	5.30683469772338	5.45261859893798	5.04384040832519	5.30006074905395	5.05152559280395
152.5	5.30937051773071	5.45204257965087	5.04363918304443	5.30120277404785	5.05029487609863
152.75	5.31193542480468	5.45146322250366	5.04341554641723	5.3023624420166	5.04901123046875
153	5.31453657150268	5.45087766647338	5.0431694984436	5.30354499816894	5.04767274856567
153.25	5.31717634201049	5.45028495788574	5.04290151596069	5.30475139617919	5.04628038406372
153.5	5.31984853744506	5.44968605041503	5.04261255264282	5.30597925186157	5.04483795166015
153.75	5.32253837585449	5.44908142089843	5.04230451583862	5.30722284317016	5.04335498809814
154	5.32522678375244	5.44847583770752	5.04198122024536	5.30847406387329	5.04184198379516
154.25	5.32789134979248	5.4478735923767	5.04164552688598	5.30972242355346	5.04031133651733
154.5	5.33051109313964	5.44727993011474	5.04130220413208	5.31095790863037	5.03877449035644
154.75	5.33306884765625	5.44669961929321	5.04095602035522	5.31217241287231	5.03723907470703
155	5.33555555343627	5.44613647460937	5.04060983657836	5.31335973739624	5.03570985794067
155.25	5.33797025680541	5.44559288024902	5.04026699066162	5.31451892852783	5.03418588638305
155.5	5.34031772613525	5.44507026672363	5.03992986679077	5.31565141677856	5.03266334533691
155.75	5.34260892868041	5.44456815719604	5.03959941864013	5.31676054000854	5.03113508224487
156	5.34485912322998	5.44408464431762	5.0392746925354	5.31785297393798	5.02959156036377
156.25	5.34708499908447	5.4436182975769	5.03895616531372	5.31893587112426	5.02802228927612
156.5	5.34930276870727	5.44316720962524	5.03864288330078	5.32001590728759	5.02641677856445
156.75	5.35152721405029	5.44272947311401	5.03833436965942	5.32109928131103	5.02476644515991
157	5.353768825531	5.44230365753173	5.03802967071533	5.32219076156616	5.02306604385375
157.25	5.35603332519531	5.44188976287841	5.03772926330566	5.32329177856445	5.02131509780883
157.5	5.35831832885742	5.44148874282836	5.03743457794189	5.32440137863159	5.01951885223388
157.75	5.36061334609985	5.4411015510559	5.03714656829833	5.32551431655883	5.01769065856933
158	5.36290121078491	5.44073247909545	5.03686761856079	5.32662200927734	5.01584720611572
158.25	5.36515951156616	5.44038343429565	5.03660154342651	5.32771444320678	5.01401185989379
158.5	5.36736392974853	5.44005918502807	5.03635025024414	5.32878065109252	5.01220512390136
158.75	5.36949348449707	5.43976259231567	5.03611707687377	5.32981204986572	5.01044702529907
159	5.37153339385986	5.43949556350708	5.0359034538269	5.33080101013183	5.00874996185302
159.25	5.37347555160522	5.43925952911377	5.03571081161499	5.33174467086791	5.00712013244628
159.5	5.37532091140747	5.4390549659729	5.03553915023803	5.33264446258544	5.00555706024169
159.75	5.37707662582397	5.43888139724731	5.03538846969604	5.33350276947021	5.00405550003051
160	5.37875509262084	5.43873786926269	5.03525733947753	5.33432626724243	5.00260543823242
160.25	5.38037109375	5.43862295150756	5.03514528274536	5.33512163162231	5.00119543075561
160.5	5.38193988800048	5.43853664398193	5.03505134582519	5.33589601516723	4.99981355667114
160.75	5.38347816467285	5.43847846984863	5.0349736213684	5.33665752410888	4.99844694137573
161	5.38499975204467	5.4384479522705	5.03491258621215	5.33741188049316	4.99708557128906
161.25	5.38651704788208	5.43844604492187	5.03486728668212	5.33816480636596	4.99572134017944
161.5	5.38803720474243	5.43847322463989	5.03483724594116	5.33892011642456	4.9943504333496
161.75	5.38956403732299	5.43853092193603	5.03482294082641	5.3396782875061	4.9929723739624
162	5.39109468460083	5.43862056732177	5.03482437133789	5.34043741226196	4.99159288406372
162.25	5.39262056350708	5.43874168395996	5.03484106063842	5.34119272232055	4.99022197723388
162.5	5.39412784576416	5.4388952255249	5.03487253189086	5.34193706512451	4.98887348175048
162.75	5.39560031890869	5.43907928466796	5.03491830825805	5.34266185760498	4.98756313323974
163	5.39702177047729	5.43929195404052	5.03497600555419	5.34335851669311	4.9863052368164
163.25	5.39837884902954	5.43953037261962	5.03504467010498	5.34402132034301	4.9851107597351
163.5	5.39966249465942	5.43979215621948	5.03512239456176	5.34464454650878	4.98398685455322
163.75	5.40087080001831	5.44007492065429	5.03520774841308	5.34522771835327	4.98293542861938
164	5.40200567245483	5.44037675857543	5.0352988243103	5.34577178955078	4.98195457458496
164.25	5.4030737876892	5.44069814682006	5.03539419174194	5.34627866744995	4.98103904724121
164.5	5.40408325195312	5.44103860855102	5.03549432754516	5.34675359725952	4.98018264770507
164.75	5.40504360198974	5.44140100479125	5.03559780120849	5.34719991683959	4.97937822341918
165	5.40596532821655	5.44178771972656	5.03570461273193	5.3476219177246	4.97861957550048
165.25	5.40685701370239	5.44220161437988	5.03581428527832	5.34802436828613	4.97790098190307
165.5	5.40772628784179	5.44264698028564	5.03592729568481	5.34840965270996	4.97721767425537
165.75	5.4085783958435	5.44312715530395	5.03604221343994	5.34878063201904	4.97656726837158
166	5.40941762924194	5.44364500045776	5.0361590385437	5.34913730621337	4.9759497642517
166.25	5.41024303436279	5.44420289993286	5.03627586364746	5.34948015213012	4.97536659240722
166.5	5.41105365753173	5.44480085372924	5.03639125823974	5.34980773925781	4.97481966018676
166.75	5.41184425354003	5.44543743133544	5.03650331497192	5.35011720657348	4.97431325912475
167	5.41260910034179	5.44610691070556	5.03660821914672	5.35040616989135	4.97385072708129
167.25	5.41334152221679	5.44680452346801	5.03670406341552	5.35067176818847	4.97343635559082
167.5	5.41403627395629	5.44752168655395	5.03678798675537	5.35091066360473	4.97307157516479
167.75	5.41468954086303	5.448251247406	5.03685712814331	5.35112190246582	4.97275733947753
168	5.41529989242553	5.44898748397827	5.03690958023071	5.35130453109741	4.97249317169189
168.25	5.41586828231811	5.44972562789916	5.0369439125061	5.35145902633666	4.97227764129638
168.5	5.41639709472656	5.45046377182006	5.036958694458	5.35158491134643	4.97210931777954
168.75	5.41688966751098	5.45120239257812	5.03695392608642	5.3516845703125	4.97198677062988
169	5.41734981536865	5.45194339752197	5.03692770004272	5.3517575263977	4.97190809249877
169.25	5.41778182983398	5.45269107818603	5.03687906265258	5.35180521011352	4.97187328338623
169.5	5.41818857192993	5.45344829559326	5.03680706024169	5.35182762145996	4.97188186645507
169.75	5.4185733795166	5.45422029495239	5.03670930862426	5.35182428359985	4.97193384170532
170	5.41893720626831	5.45500993728637	5.03658390045166	5.35179567337036	4.97202968597412
170.25	5.41928195953369	5.45582056045532	5.03642988204956	5.35174083709716	4.97216987609863
170.5	5.41960668563842	5.45665216445922	5.03624439239502	5.35165929794311	4.97235393524169
170.75	5.4199104309082	5.45750379562377	5.03602647781372	5.3515510559082	4.972580909729
171	5.42019176483154	5.45837259292602	5.03577613830566	5.35141611099243	4.97284841537475
171.25	5.42044925689697	5.45925235748291	5.03549289703369	5.35125589370727	4.973153591156
171.5	5.42068099975585	5.46013832092285	5.03517866134643	5.35107088088989	4.97349405288696
171.75	5.4208869934082	5.46102285385131	5.03483438491821	5.35086250305175	4.97386598587036
172	5.421067237854	5.46190071105957	5.03446197509765	5.3506326675415	4.97426748275756
172.25	5.42122220993041	5.4627685546875	5.03406381607055	5.35038137435913	4.97469758987426
172.5	5.42135334014892	5.46362400054931	5.03363990783691	5.35010957717895	4.97515630722045
172.75	5.42146205902099	5.46446800231933	5.03319072723388	5.34981679916381	4.97564506530761
173	5.42154932022094	5.46530294418334	5.03271484375	5.34950160980224	4.976167678833
173.25	5.42161703109741	5.46613216400146	5.0322093963623	5.34916257858276	4.97672653198242
173.5	5.42166566848754	5.4669599533081	5.03167247772216	5.34879684448242	4.97732686996459
173.75	5.42169570922851	5.46779155731201	5.031099319458	5.34840250015258	4.9779725074768
174	5.42170763015747	5.4686312675476	5.03048706054687	5.34797620773315	4.97866821289062
174.25	5.42170095443725	5.46948194503784	5.0298318862915	5.34751653671264	4.97941589355468
174.5	5.42167520523071	5.47034502029418	5.02913236618041	5.34702157974243	4.98021554946899
174.75	5.421630859375	5.47122001647949	5.0283875465393	5.34649276733398	4.98106479644775
175	5.42156744003295	5.47210264205932	5.02759981155395	5.34593200683593	4.98195791244506
175.25	5.42148494720458	5.47298717498779	5.02677297592163	5.34534311294555	4.98288488388061
175.5	5.42138528823852	5.47386598587036	5.0259141921997	5.34473180770874	4.98383569717407
175.75	5.42126846313476	5.47473049163818	5.02503061294555	5.34410429000854	4.9847993850708
176	5.42113637924194	5.47557353973388	5.02412986755371	5.34346532821655	4.98576593399047
176.25	5.42098951339721	5.47638893127441	5.02321863174438	5.3428201675415	4.9867296218872
176.5	5.4208288192749	5.47717332839965	5.02230167388916	5.34217119216918	4.98768711090087
176.75	5.420654296875	5.47792625427246	5.02137947082519	5.34151792526245	4.98863983154296
177	5.42046546936035	5.47864961624145	5.02045154571533	5.34085893630981	4.98959112167358
177.25	5.42026090621948	5.47934770584106	5.01951360702514	5.34019088745117	4.99054670333862
177.5	5.42003917694091	5.48002481460571	5.01856088638305	5.33950901031494	4.99151468276977
177.75	5.41979789733886	5.48068714141845	5.01758575439453	5.33880758285522	4.99250364303588
178	5.41953372955322	5.48134040832519	5.01658105850219	5.33808040618896	4.99352121353149
178.25	5.41924476623535	5.48198890686035	5.01553916931152	5.33732223510742	4.99457597732543
178.5	5.4189281463623	5.48263788223266	5.01445388793945	5.33652782440185	4.99567365646362
178.75	5.41858148574829	5.48328924179077	5.01332092285156	5.33569431304931	4.99681663513183
179	5.41820430755615	5.48394441604614	5.012140750885	5.3348217010498	4.99800491333007
179.25	5.41779708862304	5.4846019744873	5.01091575622558	5.33391189575195	4.9992332458496
179.5	5.41736221313476	5.48525714874267	5.00965452194213	5.33297157287597	5.00049114227294
179.75	5.41690301895141	5.48590469360351	5.00836992263793	5.33200931549072	5.00176620483398
180	5.41642427444458	5.48653745651245	5.00707721710205	5.33103656768798	5.00304317474365
180.25	5.41593170166015	5.48714780807495	5.00579214096069	5.33006334304809	5.00430822372436
180.5	5.41542816162109	5.48773097991943	5.00452852249145	5.32909870147705	5.00554990768432
180.75	5.41491746902465	5.48828220367431	5.00329685211181	5.32814884185791	5.00676107406616
181	5.414400100708	5.48880100250244	5.00210189819335	5.3272156715393	5.00793981552124
181.25	5.41387510299682	5.4892873764038	5.0009446144104	5.32629871368408	5.00908708572387
181.5	5.41334009170532	5.48974418640136	4.99982213973999	5.32539367675781	5.01020717620849
181.75	5.41279125213623	5.49017477035522	4.99872875213623	5.32449626922607	5.01130628585815
182	5.41222476959228	5.49058246612548	4.9976577758789	5.32359838485717	5.01239252090454
182.25	5.41163539886474	5.49097156524658	4.99660158157348	5.32269430160522	5.01347208023071
182.5	5.41101884841918	5.49134588241577	4.99555206298828	5.32177591323852	5.01455116271972
182.75	5.41037034988403	5.49170875549316	4.99450349807739	5.32083892822265	5.01563358306884
183	5.40968799591064	5.49206161499023	4.99345159530639	5.31987857818603	5.01672220230102
183.25	5.40897035598754	5.49240636825561	4.99239587783813	5.31889390945434	5.01781463623046
183.5	5.40821933746337	5.49274349212646	4.99133682250976	5.31788539886474	5.01890707015991
183.75	5.40743923187255	5.49307203292846	4.99028062820434	5.31685781478881	5.01999187469482
184	5.40663576126098	5.49339056015014	4.98923635482788	5.31581830978393	5.02105998992919
184.25	5.40581703186035	5.49369668960571	4.98821353912353	5.31477403640747	5.02210187911987
184.5	5.40498971939086	5.49398899078369	4.98722505569458	5.31373310089111	5.02310943603515
184.75	5.40416097640991	5.49426555633544	4.98627948760986	5.31270170211791	5.02407693862915
185	5.40333366394042	5.49452447891235	4.98538637161254	5.31168413162231	5.02500057220458
185.25	5.40250921249389	5.49476671218872	4.9845495223999	5.31068181991577	5.02587985992431
185.5	5.40168666839599	5.49499177932739	4.98377180099487	5.30969190597534	5.02671718597412
185.75	5.40086221694946	5.49520111083984	4.98305177688598	5.30871057510375	5.02751588821411
186	5.40003061294555	5.49539613723754	4.9823875427246	5.30773258209228	5.02828073501586
186.25	5.39918613433837	5.49557828903198	4.98177671432495	5.30675029754638	5.0290150642395
186.5	5.39832258224487	5.49574995040893	4.9812159538269	5.30575704574584	5.02972364425659
186.75	5.39743328094482	5.49591159820556	4.98070287704467	5.30474615097045	5.03040885925292
187	5.39651441574096	5.49606466293334	4.98023653030395	5.30371284484863	5.03107166290283
187.25	5.39556264877319	5.4962100982666	4.97981691360473	5.30265426635742	5.03171157836914
187.5	5.39457893371582	5.49634838104248	4.97944498062133	5.30156993865966	5.03232669830322
187.75	5.39356565475463	5.49647951126098	4.97912263870239	5.30046319961547	5.03291225433349
188	5.39253091812133	5.4966025352478	4.97885370254516	5.29933977127075	5.03346443176269
188.25	5.3914828300476	5.49671792984008	4.97864055633544	5.29820728302002	5.03397798538208
188.5	5.39043235778808	5.49682521820068	4.97848606109619	5.29707336425781	5.03444957733154
188.75	5.38938856124877	5.49692296981811	4.97839260101318	5.29594564437866	5.03487586975097
189	5.38835859298706	5.49701213836669	4.97836065292358	5.2948293685913	5.03525733947753
189.25	5.38734674453735	5.49709177017211	4.97839069366455	5.29372549057006	5.03559398651123
189.5	5.38635301589965	5.49716281890869	4.97848224639892	5.29263353347778	5.03588771820068
189.75	5.38537454605102	5.49722576141357	4.97863483428955	5.29154872894287	5.036141872406
190	5.38440608978271	5.49728059768676	4.97884845733642	5.2904634475708	5.03635787963867
190.25	5.38344049453735	5.49732828140258	4.97912454605102	5.28937053680419	5.03653955459594
190.5	5.38246917724609	5.49736928939819	4.97946405410766	5.28825998306274	5.0366883277893
190.75	5.38148355484008	5.49740362167358	4.97986936569213	5.28712224960327	5.03680610656738
191	5.3804759979248	5.49743175506591	4.98034477233886	5.28594875335693	5.03689289093017
191.25	5.37944030761718	5.49745416641235	4.98089361190795	5.28473281860351	5.03695058822631
191.5	5.37837266921997	5.49747037887573	4.9815182685852	5.28347158432006	5.03697824478149
191.75	5.37727260589599	5.49747991561889	4.98222064971923	5.28216505050659	5.03697633743286
192	5.37614393234252	5.49748373031616	4.98299980163574	5.28081941604614	5.03694581985473
192.25	5.37499475479125	5.49748086929321	4.9838523864746	5.27944564819335	5.03688669204711
192.5	5.37383699417114	5.49747133255004	4.9847707748413	5.27805757522583	5.03680086135864
192.75	5.3726840019226	5.49745559692382	4.98574590682983	5.27667236328125	5.03669071197509
193	5.37154865264892	5.49743318557739	4.98676633834838	5.27530288696289	5.03655862808227
193.25	5.37044143676757	5.49740505218505	4.98782157897949	5.2739610671997	5.03640747070312
193.5	5.36936902999877	5.49737071990966	4.98890399932861	5.27265262603759	5.03623867034912
193.75	5.368332862854	5.49733114242553	4.99000835418701	5.27137756347656	5.03605461120605
194	5.36733198165893	5.49728536605834	4.99113321304321	5.27013254165649	5.03585529327392
194.25	5.36636114120483	5.49723434448242	4.99228048324584	5.2689094543457	5.03564167022705
194.5	5.36541366577148	5.49717617034912	4.99345636367797	5.26769828796386	5.03541231155395
194.75	5.36448240280151	5.49711179733276	4.99466848373413	5.26648807525634	5.03516721725463
195	5.36355876922607	5.49703979492187	4.99592590332031	5.26526689529418	5.03490400314331
195.25	5.36263608932495	5.49695920944213	4.997239112854	5.26402378082275	5.03462219238281
195.5	5.36170864105224	5.49686908721923	4.99861812591552	5.26274967193603	5.03432083129882
195.75	5.36077260971069	5.49676847457885	5.00006961822509	5.26143836975097	5.03399896621704
196	5.35982799530029	5.49665689468383	5.00159835815429	5.26008701324462	5.0336570739746
196.25	5.35887622833252	5.49653339385986	5.00320291519165	5.25869894027709	5.03329753875732
196.5	5.35792446136474	5.49639844894409	5.00487565994262	5.25728178024291	5.03292322158813
196.75	5.35698080062866	5.49625205993652	5.00660228729248	5.25584840774536	5.03253889083862
197	5.35605478286743	5.49609565734863	5.00836181640625	5.25441312789916	5.03214836120605
197.25	5.35515594482421	5.49592971801757	5.0101318359375	5.25299215316772	5.03175687789916
197.5	5.35429286956787	5.49575614929199	5.01188898086547	5.25159835815429	5.03136777877807
197.75	5.35347032546997	5.49557638168334	5.01361513137817	5.25024080276489	5.03098392486572
198	5.35269021987915	5.49539041519165	5.01529836654663	5.24892282485961	5.03060674667358
198.25	5.35195159912109	5.49519920349121	5.01693296432495	5.247642993927	5.0302357673645
198.5	5.35125207901	5.49500179290771	5.01851987838745	5.24639701843261	5.02987051010131
198.75	5.35058689117431	5.49479722976684	5.02006530761718	5.24517583847045	5.02950859069824
199	5.34995222091674	5.49458456039428	5.021577835083	5.24397087097167	5.02914857864379
199.25	5.34934329986572	5.4943618774414	5.02306938171386	5.24277210235595	5.02878808975219
199.5	5.34875631332397	5.49412727355957	5.02454996109008	5.24156951904296	5.0284252166748
199.75	5.34818840026855	5.49387884140014	5.0260305404663	5.24035501480102	5.02805948257446
200	5.34763956069946	5.49361515045166	5.02751922607421	5.23912286758422	5.02768945693969
200.25	5.34710931777954	5.49333429336547	5.0290207862854	5.23786926269531	5.02731657028198
200.5	5.34660005569458	5.49303579330444	5.03053569793701	5.23659563064575	5.02694225311279
200.75	5.346116065979	5.49271965026855	5.03205966949462	5.23530483245849	5.02656936645507
201	5.34566068649291	5.49238777160644	5.0335841178894	5.23400449752807	5.02620077133178
201.25	5.34523820877075	5.49204158782958	5.03509473800659	5.23270416259765	5.02583980560302
201.5	5.34485292434692	5.49168395996093	5.03657674789428	5.23141241073608	5.02548933029174
201.75	5.34450626373291	5.49131727218627	5.03801441192627	5.23013830184936	5.02515125274658
202	5.34419965744018	5.4909439086914	5.03939485549926	5.22888708114624	5.024827003479
202.25	5.34393310546875	5.4905662536621	5.04070949554443	5.22766208648681	5.02451658248901
202.5	5.34370565414428	5.49018430709838	5.04195356369018	5.22646141052246	5.02421855926513
202.75	5.34351587295532	5.4897985458374	5.04312705993652	5.22528219223022	5.02393245697021
203	5.34336233139038	5.48940706253051	5.04423189163208	5.22411775588989	5.02365636825561
203.25	5.3432445526123	5.48900842666625	5.04527330398559	5.22296094894409	5.0233883857727
203.5	5.34316205978393	5.48860025405883	5.04625654220581	5.22180461883544	5.02312707901
203.75	5.34311485290527	5.48818016052246	5.04718685150146	5.22064065933227	5.02287197113037
204	5.34310483932495	5.48774576187133	5.04806804656982	5.21946477890014	5.02262163162231
204.25	5.34313249588012	5.48729562759399	5.04890251159667	5.21827220916748	5.02237701416015
204.5	5.34320020675659	5.48682880401611	5.04969072341918	5.21706342697143	5.02213859558105
204.75	5.3433084487915	5.48634624481201	5.0504298210144	5.2158408164978	5.0219087600708
205	5.34345817565917	5.48584842681884	5.05111646652221	5.21461057662963	5.02168941497802
205.25	5.3436484336853	5.48533964157104	5.05174493789672	5.21338176727294	5.02148342132568
205.5	5.34387874603271	5.48482370376586	5.05230903625488	5.21216392517089	5.0212926864624
205.75	5.34414672851562	5.48430442810058	5.05280351638793	5.21096658706665	5.02111864089965
206	5.34444952011108	5.48378705978393	5.05322456359863	5.20979738235473	5.02096319198608
206.25	5.34478569030761	5.4832739830017	5.05356931686401	5.20865964889526	5.02082681655883
206.5	5.34515380859375	5.48276710510253	5.05383729934692	5.20755386352539	5.0207085609436
206.75	5.34555435180664	5.48226642608642	5.05402898788452	5.20647764205932	5.02060794830322
207	5.34598875045776	5.48177146911621	5.05414628982543	5.20542526245117	5.02052497863769
207.25	5.34645986557006	5.48127889633178	5.05418920516967	5.20438909530639	5.02045822143554
207.5	5.34697151184082	5.48078632354736	5.05415964126586	5.20336103439331	5.02040815353393
207.75	5.3475284576416	5.48028945922851	5.05405712127685	5.20233249664306	5.02037382125854
208	5.34813690185546	5.47978401184082	5.053879737854	5.20129537582397	5.02035617828369
208.25	5.34880113601684	5.47926712036132	5.05362606048583	5.20024299621582	5.02035474777221
208.5	5.34952592849731	5.47873544692993	5.05329322814941	5.19917058944702	5.02037048339843
208.75	5.3503131866455	5.47818756103515	5.05287933349609	5.19807720184326	5.02040433883666
209	5.35116291046142	5.47762250900268	5.05238246917724	5.19696426391601	5.02045631408691
209.25	5.3520712852478	5.47704315185546	5.05180406570434	5.19583845138549	5.02052688598632
209.5	5.35303115844726	5.47645187377929	5.05114698410034	5.19470882415771	5.02061510086059
209.75	5.35403251647949	5.47585535049438	5.05041646957397	5.19358539581298	5.02072095870971
210	5.355064868927	5.47525882720947	5.04962062835693	5.19248008728027	5.0208420753479
210.25	5.35611867904663	5.47466802597045	5.04876804351806	5.19140148162841	5.02097797393798
210.5	5.35718584060668	5.47408819198608	5.04786682128906	5.19035482406616	5.0211272239685
210.75	5.35826301574707	5.47352075576782	5.04692220687866	5.18934249877929	5.02128934860229
211	5.35934972763061	5.47296714782714	5.04593801498413	5.18836259841918	5.02146291732788
211.25	5.36044979095458	5.47242546081542	5.04491329193115	5.18741083145141	5.02164936065673
211.5	5.36156845092773	5.47189331054687	5.04384565353393	5.1864800453186	5.02184867858886
211.75	5.36271381378173	5.4713659286499	5.04272842407226	5.18556308746337	5.02206134796142
212	5.3638949394226	5.47083902359008	5.04155349731445	5.18465185165405	5.0222897529602
212.25	5.36512041091918	5.47030687332153	5.04031181335449	5.18373775482177	5.02253484725952
212.5	5.36639881134033	5.46976470947265	5.03899192810058	5.18281412124633	5.02279806137084
212.75	5.36773633956909	5.46920776367187	5.03758573532104	5.18187618255615	5.02307987213134
213	5.3691349029541	5.46863317489624	5.03608417510986	5.18092012405395	5.02338075637817
213.25	5.37059307098388	5.4680380821228	5.03448390960693	5.17994689941406	5.02369976043701
213.5	5.37210416793823	5.46742248535156	5.03278589248657	5.17895889282226	5.02403450012207
213.75	5.37365770339965	5.46678829193115	5.03099727630615	5.17796325683593	5.02438306808471
214	5.37523889541625	5.46613931655883	5.02913188934326	5.17696809768676	5.02474117279052
214.25	5.37683296203613	5.4654803276062	5.02720689773559	5.1759819984436	5.02510452270507
214.5	5.378427028656	5.46481752395629	5.02524328231811	5.17501401901245	5.02547025680541
214.75	5.38001060485839	5.46415567398071	5.02326011657714	5.1740698814392	5.02583503723144
215	5.38157987594604	5.4634985923767	5.02127265930175	5.1731538772583	5.02619647979736
215.25	5.38313436508178	5.46284818649291	5.01928949356079	5.17226600646972	5.02655410766601
215.5	5.38467836380004	5.46220397949218	5.01731395721435	5.17140483856201	5.02690744400024
215.75	5.38622045516967	5.46156358718872	5.01534223556518	5.17056512832641	5.02725791931152
216	5.38777017593383	5.46092367172241	5.01336669921875	5.16974306106567	5.02760553359985
216.25	5.38933897018432	5.46027946472167	5.01137590408325	5.16893196105957	5.0279517173767
216.5	5.39093685150146	5.45962524414062	5.0093560218811	5.16812705993652	5.0282974243164
216.75	5.39257287979125	5.45895624160766	5.00729370117187	5.16732358932495	5.02864265441894
217	5.3942527770996	5.45826721191406	5.00517654418945	5.1665186882019	5.02898693084716
217.25	5.39597749710083	5.45755529403686	5.00299644470214	5.1657109260559	5.02932834625244
217.5	5.39774131774902	5.45681715011596	5.00074815750122	5.16490173339843	5.02966451644897
217.75	5.3995337486267	5.45605373382568	4.9984335899353	5.16409444808959	5.0299916267395
218	5.40133905410766	5.45526599884033	4.99606227874755	5.16329479217529	5.03030586242675
218.25	5.40313816070556	5.45445919036865	4.99364852905273	5.16250896453857	5.03060340881347
218.5	5.40491247177124	5.45363712310791	4.99121236801147	5.16174411773681	5.03087997436523
218.75	5.40664672851562	5.45280694961547	4.98877573013305	5.16100597381591	5.03113317489624
219	5.40833091735839	5.45197296142578	4.9863576889038	5.16029787063598	5.03136110305786
219.25	5.40996122360229	5.45113945007324	4.98397302627563	5.15962123870849	5.03156232833862
219.5	5.41153907775878	5.45030689239502	4.98163127899169	5.15897607803344	5.03173685073852
219.75	5.41307163238525	5.44947481155395	4.97933340072631	5.15835952758789	5.03188467025756
220	5.41456794738769	5.44864034652709	4.97707557678222	5.15776824951171	5.03200578689575
220.25	5.41603994369506	5.44779920578002	4.97484874725341	5.15719842910766	5.03210020065307
220.5	5.41750001907348	5.44694471359252	4.97264146804809	5.15664529800415	5.03216695785522
220.75	5.41895914077758	5.44607162475585	4.97044038772583	5.15610647201538	5.03220605850219
221	5.42042684555053	5.4451732635498	4.96823358535766	5.15557765960693	5.0322151184082
221.25	5.42190837860107	5.44424486160278	4.96601152420043	5.1550588607788	5.03219366073608
221.5	5.42340660095214	5.44328260421752	4.96376848220825	5.15454959869384	5.03213930130004
221.75	5.42491626739502	5.44228649139404	4.9615044593811	5.15405225753784	5.03205108642578
222	5.42642831802368	5.44125843048095	4.95922517776489	5.15357017517089	5.03192806243896
222.25	5.42792892456054	5.44020414352416	4.95694398880004	5.15310907363891	5.03177070617675
222.5	5.42939949035644	5.43913173675537	4.95467853546142	5.15267372131347	5.03158044815063
222.75	5.43082380294799	5.43805170059204	4.95244884490966	5.15226936340332	5.03135871887207
223	5.43218660354614	5.43697357177734	4.9502739906311	5.15190029144287	5.03110742568969
223.25	5.43347787857055	5.43590545654296	4.94816970825195	5.15156888961791	5.03082752227783
223.5	5.43469381332397	5.43485212326049	4.94614505767822	5.15127515792846	5.0305209159851
223.75	5.43583488464355	5.43381595611572	4.94420289993286	5.15101957321166	5.0301866531372
224	5.43690538406372	5.43279552459716	4.94234037399291	5.15079975128173	5.02982425689697
224.25	5.437912940979	5.43178606033325	4.94054889678955	5.15061426162719	5.02943086624145
224.5	5.43886566162109	5.43078136444091	4.93881702423095	5.15046167373657	5.02900409698486
224.75	5.43977165222167	5.42977333068847	4.9371314048767	5.15034055709838	5.02854013442993
225	5.44063901901245	5.42875432968139	4.93547868728637	5.15025091171264	5.02803516387939
225.25	5.4414734840393	5.42771530151367	4.93384647369384	5.15019273757934	5.02748584747314
225.5	5.44227933883666	5.4266505241394	4.93222475051879	5.15016651153564	5.02688837051391
225.75	5.44305801391601	5.42555475234985	4.93060636520385	5.15017366409301	5.02624320983886
226	5.44380950927734	5.42442607879638	4.92898941040039	5.15021562576293	5.02554988861083
226.25	5.44453001022338	5.42326736450195	4.9273772239685	5.15029335021972	5.02481317520141
226.5	5.44521379470825	5.4220848083496	4.92577791213989	5.15040731430053	5.02403926849365
226.75	5.44585561752319	5.42088890075683	4.92420530319213	5.15055751800537	5.02323579788208
227	5.44644927978515	5.4196925163269	4.9226746559143	5.15074205398559	5.02241230010986
227.25	5.4469895362854	5.41850852966308	4.9212007522583	5.15095949172973	5.02157545089721
227.5	5.44747352600097	5.41734933853149	4.91979694366455	5.15120649337768	5.02073192596435
227.75	5.44790172576904	5.41622257232666	4.91847085952758	5.15148162841796	5.01988506317138
228	5.44827413558959	5.41513299942016	4.9172248840332	5.15178251266479	5.01903533935546
228.25	5.44859409332275	5.41408109664916	4.91605710983276	5.15210962295532	5.01818037033081
228.5	5.44886445999145	5.41306352615356	4.91496133804321	5.15246248245239	5.0173168182373
228.75	5.44908809661865	5.41207456588745	4.9139289855957	5.15284347534179	5.01643943786621
229	5.44926786422729	5.41110706329345	4.91295003890991	5.15325450897216	5.01554203033447
229.25	5.44940662384033	5.4101538658142	4.91201496124267	5.15369939804077	5.01461887359619
229.5	5.44950485229492	5.40920734405517	4.91111326217651	5.15418052673339	5.01366567611694
229.75	5.44956350326538	5.40826082229614	4.91023731231689	5.15470218658447	5.0126781463623
230	5.44958353042602	5.40730953216552	4.90937995910644	5.15526580810546	5.01165628433227
230.25	5.44956493377685	5.40635108947753	4.9085373878479	5.15587329864502	5.01060152053833
230.5	5.44950819015502	5.40538549423217	4.90770673751831	5.15652322769165	5.00951957702636
230.75	5.44941425323486	5.4044165611267	4.90688848495483	5.15721273422241	5.00841760635375
231	5.44928407669067	5.40344905853271	4.90608501434326	5.15793657302856	5.00730514526367
231.25	5.44912052154541	5.40249156951904	4.90530109405517	5.15868759155273	5.00619173049926
231.5	5.44892644882202	5.40155315399169	4.90454053878784	5.1594591140747	5.00508499145507
231.75	5.44870376586914	5.40064048767089	4.90380716323852	5.16024351119995	5.003990650177
232	5.44845581054687	5.39976072311401	4.90310335159301	5.16103553771972	5.00291013717651
232.25	5.44818353652954	5.39891672134399	4.90242958068847	5.16183233261108	5.00184345245361
232.5	5.44788789749145	5.39810895919799	4.90178251266479	5.16263341903686	5.00078582763671
232.75	5.44756889343261	5.39733600616455	4.90115928649902	5.16344022750854	4.99973249435424
233	5.44722557067871	5.39659452438354	4.90055322647094	5.16425514221191	4.99867630004882
233.25	5.4468560218811	5.39588069915771	4.8999581336975	5.16508293151855	4.99760913848877
233.5	5.446457862854	5.39518880844116	4.89936685562133	5.16592741012573	4.99652528762817
233.75	5.44602918624877	5.39451551437377	4.89877223968505	5.16679286956787	4.9954195022583
234	5.44556856155395	5.39385604858398	4.89816713333129	5.16768217086791	4.99428796768188
234.25	5.44507455825805	5.3932089805603	4.89754629135131	5.16859674453735	4.99313163757324
234.5	5.4445481300354	5.39257287979125	4.89690351486206	5.16953563690185	4.99195337295532
234.75	5.44399213790893	5.39194917678833	4.89623546600341	5.17049407958984	4.99076128005981
235	5.44341135025024	5.3913402557373	4.89554071426391	5.17146682739257	4.98956441879272
235.25	5.44281196594238	5.3907504081726	4.89481878280639	5.17244482040405	4.98837375640869
235.5	5.44220161437988	5.3901834487915	4.89407110214233	5.17341947555541	4.98719930648803
235.75	5.44158601760864	5.38964414596557	4.89329957962036	5.17438173294067	4.98604917526245
236	5.44097137451171	5.38913583755493	4.89250707626342	5.17532587051391	4.98492717742919
236.25	5.44036102294921	5.38866138458252	4.89169454574584	5.17624807357788	4.98383331298828
236.5	5.4397554397583	5.38822031021118	4.89086198806762	5.17714643478393	4.98276424407958
236.75	5.43915367126464	5.38781213760375	4.89000701904296	5.17802333831787	4.98171472549438
237	5.43855285644531	5.38743495941162	4.8891258239746	5.17888164520263	4.98067665100097
237.25	5.43794918060302	5.38708591461181	4.88821220397949	5.17972660064697	4.97964143753051
237.5	5.43733739852905	5.38676214218139	4.88725900650024	5.18056344985961	4.978600025177
237.75	5.43671321868896	5.38646125793457	4.88625717163085	5.18139743804931	4.97754383087158
238	5.43607091903686	5.38618040084838	4.88519811630249	5.18223333358764	4.97646617889404
238.25	5.4354076385498	5.38591861724853	4.88407278060913	5.1830735206604	4.97536277770996
238.5	5.43472003936767	5.38567352294921	4.8828740119934	5.18391990661621	4.97423267364502
238.75	5.43400859832763	5.38544607162475	4.88159799575805	5.18476963043212	4.97307872772216
239	5.43327617645263	5.38523578643798	4.88024377822875	5.18561935424804	4.97190809249877
239.25	5.43252754211425	5.38504457473754	4.87881612777709	5.18646097183227	4.97073173522949
239.5	5.43177080154418	5.38487291336059	4.8773226737976	5.1872854232788	4.96956157684326
239.75	5.43101453781127	5.38472270965576	4.87577676773071	5.18808317184448	4.96841096878051
240	5.43026733398437	5.3845944404602	4.874192237854	5.1888461112976	4.96728944778442
240.25	5.42953586578369	5.38448810577392	4.87258243560791	5.18956756591796	4.96620321273803
240.5	5.42882537841796	5.38440418243408	4.87095785140991	5.19024324417114	4.96515464782714
240.75	5.42813634872436	5.38434076309204	4.8693242073059	5.19087171554565	4.96414232254028
241	5.42746877670288	5.38429689407348	4.86768245697021	5.19145536422729	4.96316194534301
241.25	5.42681980133056	5.3842716217041	4.86602735519409	5.19199514389038	4.96220588684082
241.5	5.42618465423583	5.38426303863525	4.86435174942016	5.19249534606933	4.961266040802
241.75	5.42555856704711	5.38427019119262	4.86264276504516	5.19295930862426	4.96033477783203
242	5.42493629455566	5.3842921257019	4.8608865737915	5.19338941574096	4.95940399169921
242.25	5.42431354522705	5.38432884216308	4.85906934738159	5.19378852844238	4.95846605300903
242.5	5.42368602752685	5.38437938690185	4.85717630386352	5.19415712356567	4.95751619338989
242.75	5.42305183410644	5.38444375991821	4.8551959991455	5.19449567794799	4.95655107498168
243	5.42241048812866	5.38452243804931	4.853120803833	5.19480323791503	4.95557165145874
243.25	5.42176294326782	5.38461399078369	4.85094928741455	5.19507646560668	4.95458078384399
243.5	5.42111253738403	5.38471794128417	4.84868812561035	5.19531345367431	4.9535846710205
243.75	5.42046403884887	5.38483381271362	4.84635114669799	5.19550991058349	4.95259237289428
244	5.41982412338256	5.38495874404907	4.8439598083496	5.19566345214843	4.95161199569702
244.25	5.41919708251953	5.38509178161621	4.84154081344604	5.19577121734619	4.95065212249755
244.5	5.41858768463134	5.38522958755493	4.83911943435668	5.19583177566528	4.94971799850463
244.75	5.41799879074096	5.38537073135375	4.83671808242797	5.19584512710571	4.94881296157836
245	5.41742992401123	5.3855128288269	4.83435201644897	5.19581174850463	4.94793605804443
245.25	5.41688060760498	5.38565492630004	4.83202791213989	5.19573068618774	4.94708490371704
245.5	5.4163475036621	5.38579559326171	4.82974624633789	5.19560289382934	4.94625377655029
245.75	5.41582679748535	5.38593578338623	4.82749891281127	5.19542789459228	4.94543743133544
246	5.41531515121459	5.38607454299926	4.82527494430541	5.19520473480224	4.94462823867797
246.25	5.41480731964111	5.38621234893798	4.82305908203125	5.19493055343627	4.94381999969482
246.5	5.41430044174194	5.38635063171386	4.8208360671997	5.19460391998291	4.94300746917724
246.75	5.41379070281982	5.38648891448974	4.81859111785888	5.19422197341918	4.9421854019165
247	5.41327619552612	5.38662862777709	4.81631278991699	5.19378185272216	4.94135093688964
247.25	5.41275739669799	5.38676929473877	4.81399297714233	5.19328212738037	4.94050407409667
247.5	5.41223430633544	5.38691139221191	4.81162929534912	5.19272136688232	4.93964576721191
247.75	5.41171026229858	5.38705444335937	4.80922746658325	5.19210195541381	4.93878078460693
248	5.41118812561035	5.38719797134399	4.80679845809936	5.19142580032348	4.93791437149047
248.25	5.41067266464233	5.38734054565429	4.80436086654663	5.19069766998291	4.93705129623413
248.5	5.41016626358032	5.38748121261596	4.80193471908569	5.18992376327514	4.93619728088378
248.75	5.4096713066101	5.38761854171752	4.79954147338867	5.18910884857177	4.93535470962524
249	5.40918922424316	5.38775253295898	4.79719924926757	5.18825674057006	4.93452548980712
249.25	5.40871906280517	5.38788223266601	4.79491996765136	5.18737030029296	4.93370819091796
249.5	5.40825843811035	5.38800764083862	4.79270935058593	5.18645000457763	4.93289899826049
249.75	5.40780448913574	5.3881287574768	4.79056739807128	5.18549346923828	4.93209362030029
250	5.40735292434692	5.38824653625488	4.78848838806152	5.18449640274047	4.93128585815429
250.25	5.40689992904663	5.38836240768432	4.78646278381347	5.18345308303833	4.93046998977661
250.5	5.40644121170043	5.38847684860229	4.78448104858398	5.18235683441162	4.92963981628417
250.75	5.40597248077392	5.38859128952026	4.78253126144409	5.18120098114013	4.92879056930541
251	5.40549087524414	5.3887071609497	4.78060483932495	5.17998027801513	4.92791843414306
251.25	5.40499401092529	5.38882541656494	4.77869510650634	5.17869043350219	4.92702293395996
251.5	5.40448188781738	5.38894701004028	4.7768006324768	5.17733144760131	4.92610549926757
251.75	5.40395498275756	5.38907289505004	4.77492380142211	5.17590761184692	4.92517137527465
252	5.40341711044311	5.38920307159423	4.77307319641113	5.1744270324707	4.92422771453857
252.25	5.40287256240844	5.38933753967285	4.77126169204711	5.17290210723877	4.92328405380249
252.5	5.4023265838623	5.38947677612304	4.76950407028198	5.17134809494018	4.92234849929809
252.75	5.40178346633911	5.3896198272705	4.76781606674194	5.16977882385253	4.92142868041992
253	5.40124750137329	5.38976669311523	4.76621150970458	5.16820764541625	4.9205298423767
253.25	5.40072059631347	5.38991737365722	4.76469993591308	5.16664171218872	4.91965293884277
253.5	5.40020275115966	5.39007139205932	4.76328611373901	5.16508531570434	4.91879701614379
253.75	5.39969253540039	5.390230178833	4.76196956634521	5.16353607177734	4.91795873641967
254	5.39918708801269	5.39039373397827	4.76074743270874	5.16198778152465	4.91713237762451
254.25	5.39868259429931	5.39056396484375	4.75961208343505	5.16043186187744	4.9163122177124
254.5	5.39817428588867	5.39074277877807	4.75855731964111	5.15885639190673	4.91549015045166
254.75	5.39765739440917	5.39093208312988	4.75757503509521	5.15724945068359	4.91466093063354
255	5.39712762832641	5.39113426208496	4.7566590309143	5.15559911727905	4.91381883621215
255.25	5.39658069610595	5.39135122299194	4.75580501556396	5.15389490127563	4.91296005249023
255.5	5.39601469039916	5.39158582687377	4.75500965118408	5.15213108062744	4.91208314895629
255.75	5.39542818069458	5.39183950424194	4.75427389144897	5.15030574798583	4.91119050979614
256	5.3948221206665	5.39211368560791	4.75360012054443	5.14842414855957	4.91028690338134
256.25	5.3942003250122	5.39240837097167	4.75299358367919	5.14649820327758	4.90938091278076
256.5	5.39356756210327	5.39272308349609	4.75246000289916	5.14454698562622	4.90848302841186
256.75	5.39293050765991	5.39305591583252	4.75200700759887	5.14259147644042	4.90760421752929
257	5.39229536056518	5.39340353012084	4.75163888931274	5.14065551757812	4.90675354003906
257.25	5.39166831970214	5.39376354217529	4.75135946273803	5.13875722885131	4.90593862533569
257.5	5.3910527229309	5.39413261413574	4.75117015838623	5.13691043853759	4.90516281127929
257.75	5.39045047760009	5.39450931549072	4.75106954574584	5.13512134552002	4.90442705154418
258	5.38986110687255	5.39489269256591	4.75105619430541	5.13338994979858	4.90372991561889
258.25	5.38928174972534	5.39528322219848	4.75112771987915	5.13171005249023	4.90306711196899
258.5	5.38871002197265	5.3956823348999	4.75128173828125	5.13007164001464	4.90243530273437
258.75	5.38814115524291	5.39609289169311	4.75151824951171	5.12846279144287	4.90182924270629
259	5.3875708580017	5.39651775360107	4.75183820724487	5.12687015533447	4.9012451171875
259.25	5.38699483871459	5.39696168899536	4.75224351882934	5.12528085708618	4.90068006515502
259.5	5.38641023635864	5.39742803573608	4.75273847579956	5.12368535995483	4.90013122558593
259.75	5.38581418991088	5.39792108535766	4.75332784652709	5.12207460403442	4.89959907531738
260	5.38520622253417	5.39844369888305	4.75401639938354	5.120445728302	4.89908409118652
260.25	5.38458824157714	5.3989987373352	4.75480794906616	5.11879968643188	4.89858961105346
260.5	5.38396310806274	5.39958572387695	4.75570392608642	5.1171441078186	4.89812088012695
260.75	5.3833360671997	5.40020370483398	4.7567024230957	5.11549091339111	4.8976821899414
261	5.38271331787109	5.40084886550903	4.75779676437377	5.11385583877563	4.89727926254272
261.25	5.3821005821228	5.4015154838562	4.75897741317749	5.11225509643554	4.89691686630249
261.5	5.38150405883789	5.40219736099243	4.76023197174072	5.11070442199707	4.89659833908081
261.75	5.38092613220214	5.4028878211975	4.76154708862304	5.109215259552	4.89632558822631
262	5.38036823272705	5.40358209609985	4.76291131973266	5.10779333114624	4.89609956741333
262.25	5.37983083724975	5.40427684783935	4.76431655883789	5.10644006729125	4.89591979980468
262.5	5.37931108474731	5.40497064590454	4.76575803756713	5.10515356063842	4.89578580856323
262.75	5.37880611419677	5.40566444396972	4.76723623275756	5.10392713546752	4.89569807052612
263	5.37831306457519	5.40636110305786	4.7687554359436	5.10275363922119	4.89565563201904
263.25	5.37782716751098	5.40706443786621	4.77032232284545	5.10162496566772	4.89565896987915
263.5	5.37734603881835	5.40777826309204	4.77194643020629	5.10053491592407	4.89570999145507
263.75	5.3768663406372	5.40850830078125	4.77363681793212	5.09947633743286	4.89580965042114
264	5.37638711929321	5.4092583656311	4.77540254592895	5.0984468460083	4.89595985412597
264.25	5.37590789794921	5.41003131866455	4.7772512435913	5.09744548797607	4.89616155624389
264.5	5.37543010711669	5.41082906723022	4.77918577194213	5.09647321701049	4.89641523361206
264.75	5.37495708465576	5.41165113449096	4.78120470046997	5.09553623199462	4.89672040939331
265	5.37449264526367	5.41249465942382	4.78330039978027	5.09464025497436	4.89707517623901
265.25	5.37404203414916	5.41335439682006	4.78545999526977	5.09379243850708	4.89747667312622
265.5	5.37360858917236	5.41422462463378	4.78766632080078	5.0930004119873	4.89792203903198
265.75	5.37319660186767	5.41509771347045	4.78990125656127	5.09226846694946	4.89840793609619
266	5.37280702590942	5.41596841812133	4.79214620590209	5.0915994644165	4.89893245697021
266.25	5.37244081497192	5.41683101654052	4.79438781738281	5.09099388122558	4.89949417114257
266.5	5.3720965385437	5.41768455505371	4.79661798477172	5.09044981002807	4.90009450912475
266.75	5.37177181243896	5.41852760314941	4.79883384704589	5.08996391296386	4.90073585510253
267	5.37146377563476	5.41936302185058	4.80103874206542	5.08953189849853	4.90142107009887
267.25	5.37117004394531	5.42019414901733	4.80323934555053	5.08915042877197	4.9021553993225
267.5	5.37088680267333	5.42102622985839	4.8054461479187	5.08881568908691	4.90294408798217
267.75	5.37061166763305	5.42186403274536	4.80767059326171	5.08852577209472	4.90379190444946
268	5.37034177780151	5.42271280288696	4.80992269515991	5.08827781677246	4.90470266342163
268.25	5.37007617950439	5.42357635498046	4.81221103668212	5.08807229995727	4.90567874908447
268.5	5.36981296539306	5.42445755004882	4.81453895568847	5.08790874481201	4.90671873092651
268.75	5.36955308914184	5.42535591125488	4.81690454483032	5.08778762817382	4.90781784057617
269	5.36929607391357	5.42626953125	4.81929779052734	5.08770990371704	4.90896749496459
269.25	5.3690447807312	5.42719364166259	4.82170343399047	5.08767652511596	4.91015577316284
269.5	5.36880016326904	5.42812013626098	4.82410049438476	5.08768606185913	4.9113712310791
269.75	5.36856460571289	5.42904138565063	4.82646608352661	5.08773803710937	4.91260194778442
270	5.36833906173706	5.42994880676269	4.82877779006958	5.0878300666809	4.91383934020996
270.25	5.36812448501586	5.43083620071411	4.83101892471313	5.08796024322509	4.91507863998413
270.5	5.36792087554931	5.43169975280761	4.83317899703979	5.08812618255615	4.91631889343261
270.75	5.36772680282592	5.43253707885742	4.83525514602661	5.08832550048828	4.91756391525268
271	5.36754131317138	5.43335056304931	4.83725070953369	5.08855724334716	4.91881990432739
271.25	5.36736249923706	5.4341435432434	4.83917474746704	5.08882188796997	4.92009687423706
271.5	5.3671875	5.43492078781127	4.84103918075561	5.08911943435668	4.92140483856201
271.75	5.36701488494873	5.43568849563598	4.84285879135131	5.08945274353027	4.9227557182312
272	5.36684274673461	5.43645286560058	4.84464645385742	5.08982276916503	4.9241600036621
272.25	5.36666870117187	5.43722009658813	4.84641599655151	5.09023332595825	4.9256272315979
272.5	5.36649131774902	5.43799543380737	4.84817790985107	5.09068584442138	4.92716360092163
272.75	5.36630964279174	5.4387822151184	4.84993743896484	5.09118175506591	4.92877054214477
273	5.36612319946289	5.43958187103271	4.85169649124145	5.091721534729	4.93044376373291
273.25	5.36593198776245	5.44039344787597	4.85344982147216	5.09230232238769	4.93217325210571
273.5	5.36573696136474	5.44121170043945	4.85518598556518	5.09291887283325	4.93394374847412
273.75	5.36553955078125	5.44203090667724	4.85688972473144	5.0935640335083	4.93573665618896
274	5.36534118652343	5.44284200668334	4.85854148864746	5.09422874450683	4.93753337860107
274.25	5.36514377593994	5.44363546371459	4.86012363433837	5.09490394592285	4.93931770324707
274.5	5.36494731903076	5.44440460205078	4.86162090301513	5.09558200836181	4.94107961654663
274.75	5.36475324630737	5.44514274597167	4.86302375793457	5.09625673294067	4.94281435012817
275	5.36456155776977	5.44584703445434	4.86432838439941	5.09692430496215	4.94452381134033
275.25	5.36437034606933	5.44651746749877	4.8655366897583	5.09758424758911	4.94621324539184
275.5	5.36417961120605	5.44715547561645	4.86665391921997	5.098237991333	4.94789361953735
275.75	5.36398696899414	5.44776487350463	4.86768770217895	5.09888744354248	4.94957542419433
276	5.36379098892211	5.44834899902343	4.86864805221557	5.09953594207763	4.95127248764038
276.25	5.36358976364135	5.44891262054443	4.86954259872436	5.10018825531005	4.95299577713012
276.5	5.36338138580322	5.44946002960205	4.87037992477416	5.10084676742553	4.95475578308105
276.75	5.36316490173339	5.44999408721923	4.87116622924804	5.10151433944702	4.95655870437622
277	5.36293840408325	5.45051717758178	4.87190580368041	5.10219192504882	4.95840644836425
277.25	5.36270189285278	5.45102977752685	4.87260055541992	5.10287904739379	4.96029567718505
277.5	5.3624563217163	5.45153141021728	4.87325000762939	5.10357189178466	4.96221733093261
277.75	5.36220264434814	5.45201969146728	4.87385272979736	5.10426568984985	4.9641580581665
278	5.36194229125976	5.45249032974243	4.87440538406372	5.10495328903198	4.96610069274902
278.25	5.36167764663696	5.4529390335083	4.87490272521972	5.1056261062622	4.96802997589111
278.5	5.36141061782836	5.45336103439331	4.87534236907958	5.10627651214599	4.96993112564086
278.75	5.36114263534545	5.45375204086303	4.8757209777832	5.10689830780029	4.9717960357666
279	5.36087465286254	5.45410919189453	4.87603759765625	5.10748577117919	4.97361946105957
279.25	5.36060667037963	5.454430103302	4.8762936592102	5.10803651809692	4.9754033088684
279.5	5.36033678054809	5.45471477508544	4.87648963928222	5.10854911804199	4.97715282440185
279.75	5.3600640296936	5.45496320724487	4.87662935256958	5.10902452468872	4.97887659072875
280	5.35978651046752	5.45517635345458	4.87671470642089	5.10946369171142	4.98058414459228
280.25	5.35950136184692	5.45535516738891	4.87674808502197	5.10986757278442	4.98228549957275
280.5	5.35920619964599	5.455500125885	4.87673234939575	5.11023759841918	4.98398923873901
280.75	5.35889863967895	5.45561218261718	4.87666845321655	5.11057424545288	4.98570108413696
281	5.35857725143432	5.45569133758544	4.87655687332153	5.11087656021118	4.98742341995239
281.25	5.35823965072631	5.45573568344116	4.876398563385	5.11114358901977	4.98915338516235
281.5	5.3578872680664	5.45574569702148	4.87619447708129	5.11137342453002	4.99088335037231
281.75	5.35752058029174	5.45571994781494	4.87594556808471	5.11156320571899	4.99260139465332
282	5.35714197158813	5.45565795898437	4.87565374374389	5.11170959472656	4.99429368972778
282.25	5.35675573348999	5.45555877685546	4.87532186508178	5.11180973052978	4.99594402313232
282.5	5.35636472702026	5.45542287826538	4.87495422363281	5.11186170578002	4.99753999710083
282.75	5.35597324371337	5.45525121688842	4.87455463409423	5.11186408996582	4.99907255172729
283	5.35558414459228	5.45504570007324	4.8741283416748	5.11181640625	5.00053691864013
283.25	5.35519933700561	5.45480728149414	4.87367963790893	5.11171817779541	5.00193452835083
283.5	5.35481834411621	5.45453739166259	4.87321138381958	5.1115698814392	5.00326919555664
283.75	5.35444068908691	5.45423698425292	4.87272644042968	5.11137056350708	5.00454854965209
284	5.35406494140625	5.45390558242797	4.87222528457641	5.1111192703247	5.00578212738037
284.25	5.35368776321411	5.45354223251342	4.87170791625976	5.11081457138061	5.00697898864746
284.5	5.35330629348754	5.45314502716064	4.87117385864257	5.11045312881469	5.00814867019653
284.75	5.35291767120361	5.45271205902099	4.87062120437622	5.11003112792968	5.0092978477478
285	5.35251951217651	5.45223903656005	4.87004899978637	5.10954523086547	5.01043272018432
285.25	5.3521089553833	5.45172405242919	4.86945581436157	5.10899114608764	5.01155471801757
285.5	5.35168504714965	5.45116424560546	4.86884212493896	5.10836505889892	5.01266193389892
285.75	5.35124826431274	5.45055818557739	4.86820936203002	5.107666015625	5.01375007629394
286	5.35080051422119	5.44990682601928	4.86756086349487	5.10689496994018	5.01480960845947
286.25	5.35034561157226	5.44921350479125	4.86690282821655	5.10605573654174	5.01582956314086
286.5	5.34988737106323	5.44848299026489	4.86624240875244	5.1051549911499	5.01679992675781
286.75	5.34943199157714	5.44772338867187	4.86558723449707	5.10420227050781	5.01771068572998
287	5.34898471832275	5.44694280624389	4.86494588851928	5.10320568084716	5.01855659484863
287.25	5.34854936599731	5.44615030288696	4.86432552337646	5.10217428207397	5.01933431625366
287.5	5.34812879562377	5.44535207748413	4.86372995376586	5.10111331939697	5.02004528045654
287.75	5.34772443771362	5.44455289840698	4.86316347122192	5.10002517700195	5.02069282531738
288	5.34733533859252	5.44375467300415	4.86262559890747	5.09890937805175	5.02128171920776
288.25	5.34695959091186	5.44295597076416	4.86211538314819	5.09776067733764	5.0218186378479
288.5	5.34659576416015	5.4421534538269	4.86163187026977	5.0965723991394	5.02230834960937
288.75	5.34624099731445	5.44134330749511	4.8611717224121	5.09533500671386	5.02275657653808
289	5.3458924293518	5.44051885604858	4.8607325553894	5.09403848648071	5.02316761016845
289.25	5.34554767608642	5.4396743774414	4.86031198501586	5.09267234802246	5.02354383468627
289.5	5.34520578384399	5.43880414962768	4.85990905761718	5.09122657775878	5.0238881111145
289.75	5.34486532211303	5.43790245056152	4.8595232963562	5.08969449996948	5.02419996261596
290	5.34452676773071	5.43696737289428	4.85915517807006	5.08807277679443	5.02447986602783
290.25	5.34419107437133	5.43599891662597	4.85880661010742	5.08636331558227	5.02472639083862
290.5	5.34386110305786	5.43499946594238	4.85848093032836	5.08457469940185	5.02493810653686
290.75	5.34354019165039	5.43397665023803	4.85818243026733	5.08272218704223	5.02511405944824
291	5.34323120117187	5.43294048309326	4.85791540145874	5.08082294464111	5.02525377273559
291.25	5.34293699264526	5.43190240859985	4.85768365859985	5.07889795303344	5.02535772323608
291.5	5.3426604270935	5.43087482452392	4.85748958587646	5.07696437835693	5.02542734146118
291.75	5.34240245819091	5.4298677444458	4.85733556747436	5.07503652572631	5.02546405792236
292	5.34216356277465	5.42888832092285	4.85722208023071	5.07312154769897	5.02546977996826
292.25	5.34194231033325	5.42793941497802	4.85714817047119	5.07122039794921	5.02544736862182
292.5	5.34173774719238	5.42702198028564	4.85711336135864	5.06932830810546	5.02539825439453
292.75	5.34154796600341	5.42613315582275	4.85711669921875	5.06743764877319	5.02532339096069
293	5.34137201309204	5.42526865005493	4.85715770721435	5.06553554534912	5.02522420883178
293.25	5.34120750427246	5.42442274093627	4.85723638534545	5.06361007690429	5.02510070800781
293.5	5.34105348587036	5.42359018325805	4.85735273361206	5.06164789199829	5.02495384216308
293.75	5.34090900421142	5.42276573181152	4.85750770568847	5.05963802337646	5.02478408813476
294	5.34077405929565	5.42194557189941	4.85770225524902	5.0575737953186	5.02459239959716
294.25	5.34064769744873	5.42112731933593	4.85793781280517	5.05545234680175	5.02438020706176
294.5	5.34053087234497	5.42031145095825	4.85821437835693	5.05327749252319	5.02414989471435
294.75	5.34042310714721	5.41950035095214	4.85853242874145	5.05105972290039	5.02390432357788
295	5.3403263092041	5.41869831085205	4.85888910293579	5.04881525039672	5.02364683151245
295.25	5.34024000167846	5.41791248321533	4.85928201675415	5.04656267166137	5.02338123321533
295.5	5.34016513824462	5.41715002059936	4.8597068786621	5.04432296752929	5.02311086654663
295.75	5.34010124206542	5.41641807556152	4.86015796661377	5.04211330413818	5.02283906936645
296	5.34004783630371	5.41572284698486	4.86063146591186	5.03994512557983	5.02256774902343
296.25	5.34000444412231	5.41506814956665	4.86112260818481	5.0378246307373	5.02229738235473
296.5	5.33996963500976	5.41445589065551	4.8616280555725	5.03575038909912	5.0220284461975
296.75	5.33994388580322	5.4138855934143	4.86214637756347	5.03371715545654	5.02176141738891
297	5.33992528915405	5.41335582733154	4.86267757415771	5.03171348571777	5.02149486541748
297.25	5.33991289138793	5.41286373138427	4.86322259902954	5.02972793579101	5.02122831344604
297.5	5.33990716934204	5.41240739822387	4.86378240585327	5.02774667739868	5.02096128463745
297.75	5.33990669250488	5.41198396682739	4.86435937881469	5.02575731277465	5.02069330215454
298	5.3399109840393	5.41159200668334	4.8649559020996	5.02375078201293	5.02042484283447
298.25	5.33992004394531	5.41123056411743	4.86557245254516	5.02172088623046	5.02015686035156
298.5	5.33993291854858	5.41089916229248	4.86620903015136	5.01966762542724	5.01989126205444
298.75	5.3399486541748	5.41060018539428	4.86686515808105	5.01759672164916	5.01963090896606
299	5.33996677398681	5.41033506393432	4.86753606796264	5.01552104949951	5.01937866210937
299.25	5.3399863243103	5.41010618209838	4.8682165145874	5.01345682144165	5.01913785934448
299.5	5.34000587463378	5.40991640090942	4.86890029907226	5.01142215728759	5.01891183853149
299.75	5.34002494812011	5.40976858139038	4.86957883834838	5.00943613052368	5.01870203018188
300	5.34004163742065	5.40966320037841	4.87024593353271	5.00751066207885	5.01850986480712
300.25	5.3400559425354	5.40960121154785	4.87089490890502	5.00565481185913	5.01833534240722
300.5	5.34006595611572	5.40958261489868	4.87152290344238	5.00386905670166	5.01817893981933
300.75	5.34007120132446	5.40960645675659	4.87212753295898	5.00214910507202	5.01803874969482
301	5.3400707244873	5.40967273712158	4.87270879745483	5.0004858970642	5.01791477203369
301.25	5.34006404876708	5.40978050231933	4.8732681274414	4.9988670349121	5.01780557632446
301.5	5.34004974365234	5.40993070602416	4.8738088607788	4.99727964401245	5.01771068572998
301.75	5.34002685546875	5.4101243019104	4.87433290481567	4.99570941925048	5.01762962341308
302	5.33999443054199	5.41036319732666	4.87484407424926	4.99414300918579	5.01756143569946
302.25	5.33995056152343	5.41064977645874	4.87534427642822	4.99257087707519	5.01750707626342
302.5	5.33989334106445	5.41098690032958	4.87583446502685	4.99098491668701	5.01746606826782
302.75	5.33982229232788	5.41137647628784	4.87631559371948	4.9893832206726	5.01743936538696
303	5.33973455429077	5.41182088851928	4.87678623199462	4.98776865005493	5.01742696762084
303.25	5.33963060379028	5.41231966018676	4.87724256515502	4.98614978790283	5.01742935180664
303.5	5.33950805664062	5.41287040710449	4.87768125534057	4.98453998565673	5.01744651794433
303.75	5.33936786651611	5.41346979141235	4.87809658050537	4.98295545578002	5.01747751235961
304	5.33921003341674	5.41411066055297	4.87848377227783	4.98141241073608	5.01752185821533
304.25	5.33903408050537	5.41478633880615	4.87883806228637	4.97992324829101	5.01757860183715
304.5	5.33884143829345	5.41549062728881	4.87915611267089	4.97849702835083	5.01764678955078
304.75	5.33863067626953	5.41621780395507	4.87943744659423	4.97713565826416	5.01772546768188
305	5.33840179443359	5.41696548461914	4.87968158721923	4.97583723068237	5.01781511306762
305.25	5.33815336227416	5.41773223876953	4.87988948822021	4.97459554672241	5.01791524887084
305.5	5.33788299560546	5.41852092742919	4.88006258010864	4.97340106964111	5.01802635192871
305.75	5.33758831024169	5.41933536529541	4.88020372390747	4.97224330902099	5.01814889907836
306	5.33726596832275	5.42018175125122	4.88031387329101	4.97111177444458	5.01828336715698
306.25	5.33691215515136	5.42106628417968	4.88039493560791	4.96999597549438	5.01843070983886
306.5	5.33652305603027	5.4219970703125	4.88044691085815	4.96888637542724	5.01859188079833
306.75	5.33609533309936	5.42298030853271	4.88047122955322	4.9677767753601	5.0187668800354
307	5.33562612533569	5.42402267456054	4.88046741485595	4.96666288375854	5.01895570755004
307.25	5.33511447906494	5.4251275062561	4.88043498992919	4.9655442237854	5.01915788650512
307.5	5.3345603942871	5.42629384994506	4.88037490844726	4.96442413330078	5.019371509552
307.75	5.33396673202514	5.42751932144165	4.88028764724731	4.96330881118774	5.01959466934204
308	5.33333730697631	5.42879486083984	4.88017320632934	4.96220731735229	5.01982498168945
308.25	5.3326768875122	5.43010997772216	4.8800344467163	4.96112871170043	5.02006006240844
308.5	5.33198976516723	5.43145132064819	4.87987279891967	4.96008205413818	5.02029752731323
308.75	5.33128070831298	5.43280744552612	4.87969160079956	4.95907306671142	5.02053642272949
309	5.33055114746093	5.43416738510131	4.8794937133789	4.95810508728027	5.02077579498291
309.25	5.32980060577392	5.43552637100219	4.87928104400634	4.95717763900756	5.02101564407348
309.5	5.32902717590332	5.43688154220581	4.87905502319335	4.95628786087036	5.02125597000122
309.75	5.32822561264038	5.43823623657226	4.87881708145141	4.95542955398559	5.02149820327758
310	5.32739114761352	5.43959522247314	4.87856769561767	4.95459747314453	5.02174282073974
310.25	5.32651567459106	5.44096708297729	4.87830638885498	4.95378494262695	5.02199077606201
310.5	5.32559204101562	5.44236040115356	4.87803268432617	4.95298433303833	5.02224254608154
310.75	5.32461261749267	5.44378471374511	4.87774515151977	4.95219135284423	5.02249908447265
311	5.32357215881347	5.44524908065795	4.87744426727294	4.95140123367309	5.02275848388671
311.25	5.3224663734436	5.44675922393798	4.87712860107421	4.95061159133911	5.02302074432373
311.5	5.32129478454589	5.44831800460815	4.87679862976074	4.94982242584228	5.02328252792358
311.75	5.32006120681762	5.44992446899414	4.87645578384399	4.94903659820556	5.02354145050048
312	5.31877279281616	5.45157194137573	4.87610149383544	4.94825792312622	5.02379369735717
312.25	5.31744050979614	5.45324993133544	4.87573909759521	4.94749212265014	5.0240364074707
312.5	5.31607580184936	5.4549446105957	4.87537145614624	4.9467453956604	5.02426671981811
312.75	5.31469058990478	5.45664119720458	4.87500286102294	4.94602346420288	5.02448177337646
313	5.31329250335693	5.4583249092102	4.87463617324829	4.94533014297485	5.02468013763427
313.25	5.31188678741455	5.45998668670654	4.87427473068237	4.94466733932495	5.02486133575439
313.5	5.31047248840332	5.46162033081054	4.87391948699951	4.94403505325317	5.0250244140625
313.75	5.30904626846313	5.46322536468505	4.87357139587402	4.94343185424804	5.02516937255859
314	5.30759954452514	5.46480512619018	4.87323093414306	4.94285488128662	5.02529621124267
314.25	5.30612182617187	5.46636724472045	4.87289667129516	4.94230127334594	5.02540397644042
314.5	5.3046007156372	5.46791982650756	4.87256813049316	4.94176721572875	5.02549171447753
314.75	5.30302429199218	5.46947383880615	4.87224292755127	4.94125080108642	5.02555894851684
315	5.3013801574707	5.47103881835937	4.87192058563232	4.94074916839599	5.02560377120971
315.25	5.2996597290039	5.47262334823608	4.87160015106201	4.94026184082031	5.02562427520752
315.5	5.29785728454589	5.47423219680786	4.87128114700317	4.93978977203369	5.02561855316162
315.75	5.29597330093383	5.47586631774902	4.87096405029296	4.93933534622192	5.02558422088623
316	5.29401540756225	5.47752285003662	4.87065029144287	4.93890142440795	5.02552032470703
316.25	5.29199695587158	5.47919178009033	4.87034225463867	4.93849325180053	5.02542638778686
316.5	5.28993701934814	5.48085975646972	4.870041847229	4.93811559677124	5.02530097961425
316.75	5.28785610198974	5.48251104354858	4.86975240707397	4.93777227401733	5.02514553070068
317	5.28577375411987	5.4841284751892	4.86947584152221	4.93746757507324	5.02496004104614
317.25	5.28370380401611	5.48569822311401	4.86921501159667	4.93720340728759	5.02474451065063
317.5	5.28165483474731	5.48721027374267	4.86897039413452	4.93698120117187	5.02449893951416
317.75	5.27962684631347	5.48866081237792	4.8687424659729	4.93680000305175	5.02422189712524
318	5.27761507034301	5.49005031585693	4.86853122711181	4.9366602897644	5.02391195297241
318.25	5.27560806274414	5.49138307571411	4.86833477020263	4.93656110763549	5.02356624603271
318.5	5.27359151840209	5.49266672134399	4.8681526184082	4.93650293350219	5.02318048477172
318.75	5.27154874801635	5.49391078948974	4.86798381805419	4.93648529052734	5.02275133132934
319	5.26946353912353	5.49512434005737	4.86782598495483	4.93650960922241	5.02227449417114
319.25	5.26732015609741	5.49631690979003	4.86767959594726	4.93657779693603	5.02174615859985
319.5	5.26510620117187	5.49749612808227	4.86754322052002	4.936692237854	5.02116346359252
319.75	5.26281547546386	5.4986662864685	4.86741638183593	4.93685436248779	5.02052545547485
320	5.26044702529907	5.49983072280883	4.86730003356933	4.93706703186035	5.01983308792114
320.25	5.25800991058349	5.50098705291748	4.86719417572021	4.93733072280883	5.01909065246582
320.5	5.25552034378051	5.50212955474853	4.86709976196289	4.93764543533325	5.01830434799194
320.75	5.25300073623657	5.50325059890747	4.86701774597167	4.93800973892211	5.01748275756835
321	5.25047588348388	5.50433778762817	4.86694860458374	4.93842077255249	5.01663351058959
321.25	5.24796962738037	5.50538110733032	4.86689376831054	4.93887472152709	5.01576375961303
321.5	5.24549961090087	5.50637006759643	4.86685276031494	4.93936729431152	5.01487922668457
321.75	5.24307537078857	5.50729751586914	4.86682605743408	4.93989706039428	5.01398086547851
322	5.24069929122924	5.50816011428833	4.86681318283081	4.94046163558959	5.01306867599487
322.25	5.23836469650268	5.50895738601684	4.86681365966796	4.94106149673461	5.01213979721069
322.5	5.23605966567993	5.50969123840332	4.86682701110839	4.94169902801513	5.01118898391723
322.75	5.2337679862976	5.51036596298217	4.86685371398925	4.94237852096557	5.01021099090576
323	5.23147058486938	5.51098585128784	4.86689233779907	4.94310474395752	5.00919961929321
323.25	5.22914981842041	5.51155614852905	4.86694431304931	4.94388437271118	5.00814867019653
323.5	5.22678804397583	5.51208066940307	4.86700916290283	4.94472312927246	5.00705385208129
323.75	5.22437238693237	5.51256275177002	4.86708736419677	4.94562721252441	5.00591373443603
324	5.22189474105834	5.51300382614135	4.86717987060546	4.94660186767578	5.0047287940979
324.25	5.21935653686523	5.51340436935424	4.86728620529174	4.94764852523803	5.00350475311279
324.5	5.21676635742187	5.51376342773437	4.86740732192993	4.94876527786254	5.00224924087524
324.75	5.21414136886596	5.5140790939331	4.86754179000854	4.94994783401489	5.0009741783142
325	5.21150636672973	5.51434898376464	4.86768960952758	4.9511866569519	4.99969148635864
325.25	5.20888710021972	5.51457023620605	4.86784887313842	4.95247030258178	4.99841260910034
325.5	5.20630741119384	5.51474142074584	4.86801815032958	4.95378589630127	4.99714708328247
325.75	5.20378589630127	5.5148606300354	4.86819553375244	4.95512342453002	4.99590063095092
326	5.20133209228515	5.5149278640747	4.86837863922119	4.95647430419921	4.9946756362915
326.25	5.1989459991455	5.51494359970092	4.86856746673583	4.95783519744873	4.99347162246704
326.5	5.19662046432495	5.51490926742553	4.86875963211059	4.95920610427856	4.99228382110595
326.75	5.19434165954589	5.51482534408569	4.86895561218261	4.96059131622314	4.99110746383666
327	5.19209289550781	5.51469278335571	4.86915588378906	4.96199798583984	4.98993635177612
327.25	5.18985414505004	5.51451158523559	4.86935997009277	4.96343374252319	4.98876571655273
327.5	5.18760585784912	5.51428079605102	4.86956930160522	4.96490859985351	4.98759031295776
327.75	5.18532991409301	5.51399946212768	4.86978387832641	4.96643161773681	4.98640871047973
328	5.1830129623413	5.5136661529541	4.87000513076782	4.96800947189331	4.98522233963012
328.25	5.18064594268798	5.51327848434448	4.87023258209228	4.9696455001831	4.98403549194335
328.5	5.17822837829589	5.51283597946166	4.87046670913696	4.9713397026062	4.98285627365112
328.75	5.17576885223388	5.5123381614685	4.87070608139038	4.97308635711669	4.98169612884521
329	5.17328310012817	5.51178693771362	4.8709487915039	4.9748740196228	4.98056697845458
329.25	5.17079544067382	5.51118516921997	4.87119340896606	4.9766879081726	4.9794807434082
329.5	5.16833019256591	5.51053857803344	4.8714370727539	4.97851276397705	4.97844648361206
329.75	5.16591215133666	5.50985288619995	4.87167739868164	4.98033237457275	4.97747087478637
330	5.16355895996093	5.50913429260253	4.87191104888916	4.98213577270507	4.97655582427978
330.25	5.16127967834472	5.50838899612426	4.8721375465393	4.98391532897949	4.97570133209228
330.5	5.15907621383666	5.50761985778808	4.87235450744628	4.98567056655883	4.97490310668945
330.75	5.15694046020507	5.50682926177978	4.87256288528442	4.98740482330322	4.97415781021118
331	5.15485954284667	5.5060167312622	4.87276172637939	4.98912668228149	4.97345924377441
331.25	5.15281724929809	5.50517892837524	4.87295198440551	4.99084663391113	4.97280311584472
331.5	5.15079355239868	5.50431203842163	4.87313508987426	4.99257755279541	4.97218561172485
331.75	5.14877033233642	5.50341033935546	4.87331199645996	4.99433231353759	4.97160339355468
332	5.146728515625	5.50246810913085	4.87348318099975	4.99612188339233	4.97105550765991
332.25	5.1446533203125	5.5014796257019	4.87364959716796	4.99795532226562	4.97054290771484
332.5	5.1425347328186	5.50044012069702	4.87381219863891	4.99983692169189	4.97006750106811
332.75	5.14036846160888	5.49934720993041	4.87397003173828	5.00176525115966	4.96963453292846
333	5.13815784454345	5.49820280075073	4.87412357330322	5.00373268127441	4.96924781799316
333.25	5.13591432571411	5.49701118469238	4.87427139282226	5.00572347640991	4.96891260147094
333.5	5.1336555480957	5.49578094482421	4.87441253662109	5.0077199935913	4.96863269805908
333.75	5.13140296936035	5.49452495574951	4.87454557418823	5.00969982147216	4.96841049194335
334	5.12917804718017	5.49325561523437	4.8746690750122	5.01164388656616	4.96824693679809
334.25	5.12699794769287	5.49198627471923	4.87478303909301	5.01353693008422	4.96814155578613
334.5	5.12487363815307	5.49072694778442	4.87488603591918	5.01536989212036	4.96809196472167
334.75	5.12280797958374	5.48948335647583	4.87497854232788	5.01714086532592	4.96809673309326
335	5.12079715728759	5.48825788497924	4.8750615119934	5.01885366439819	4.9681544303894
335.25	5.11883115768432	5.48704814910888	4.87513446807861	5.020516872406	4.96826457977294
335.5	5.11689519882202	5.48584842681884	4.87519979476928	5.022141456604	4.96842670440673
335.75	5.1149730682373	5.48465204238891	4.87525749206542	5.02374124526977	4.96864175796508
336	5.11304759979248	5.48344945907592	4.87530851364135	5.02532863616943	4.96891212463378
336.25	5.11110115051269	5.48223114013671	4.8753547668457	5.02691602706909	4.96923923492431
336.5	5.1091194152832	5.48098897933959	4.8753957748413	5.02851200103759	4.96962451934814
336.75	5.10709190368652	5.47971582412719	4.8754334449768	5.03012323379516	4.97006893157958
337	5.10501241683959	5.47840690612792	4.87546825408935	5.03174972534179	4.97057199478149
337.25	5.1028823852539	5.47706222534179	4.87550067901611	5.0333867073059	4.9711308479309
337.5	5.10070943832397	5.47568559646606	4.87553119659423	5.03502368927002	4.97174024581909
337.75	5.09850740432739	5.47428464889526	4.87556028366088	5.03664493560791	4.97239398956298
338	5.09629440307617	5.4728717803955	4.87558889389038	5.03823280334472	4.97308492660522
338.25	5.09408855438232	5.47146034240722	4.87561655044555	5.03976917266845	4.97380685806274
338.5	5.09190559387207	5.470064163208	4.87564468383789	5.04123973846435	4.9745545387268
338.75	5.08975601196289	5.46869421005249	4.87567281723022	5.04263496398925	4.97532415390014
339	5.0876441001892	5.46735715866088	4.87570190429687	5.04395103454589	4.97611618041992
339.25	5.08556604385375	5.46605587005615	4.87573194503784	5.04518842697143	4.97693157196044
339.5	5.08351325988769	5.4647889137268	4.87576341629028	5.0463523864746	4.97777366638183
339.75	5.0814733505249	5.46355152130127	4.87579727172851	5.04744911193847	4.9786467552185
340	5.079430103302	5.462336063385	4.87583398818969	5.04848670959472	4.97955560684204
340.25	5.07736635208129	5.46113443374633	4.87587356567382	5.0494737625122	4.98050642013549
340.5	5.07526636123657	5.4599380493164	4.87591695785522	5.05041599273681	4.98150205612182
340.75	5.07311630249023	5.45873928070068	4.8759651184082	5.05131864547729	4.98254442214965
341	5.07090520858764	5.45753097534179	4.87601852416992	5.05218505859375	4.98363399505615
341.25	5.0686297416687	5.45631027221679	4.87607717514038	5.05301475524902	4.98476552963256
341.5	5.06629276275634	5.45507669448852	4.87614202499389	5.05380582809448	4.985933303833
341.75	5.06390476226806	5.45383262634277	4.87621259689331	5.0545539855957	4.98712682723999
342	5.06148242950439	5.45258522033691	4.87628889083862	5.05525350570678	4.98833656311035
342.25	5.05904722213745	5.45134401321411	4.87637090682983	5.05589771270752	4.98955249786377
342.5	5.05662012100219	5.45011854171752	4.87645769119262	5.05648183822631	4.99076700210571
342.75	5.05421924591064	5.4489197731018	4.87654829025268	5.05700159072875	4.99197578430175
343	5.05185604095458	5.44775485992431	4.87664222717285	5.05745601654052	4.99317836761474
343.25	5.04953432083129	5.44662857055664	4.8767385482788	5.0578441619873	4.99437808990478
343.5	5.04725122451782	5.44554185867309	4.87683677673339	5.05816888809204	4.99557971954345
343.75	5.04499721527099	5.44449186325073	4.87693691253662	5.05843210220336	4.99679088592529
344	5.04275751113891	5.44347476959228	4.87703847885131	5.05863571166992	4.99802112579345
344.25	5.04051494598388	5.44248390197753	4.8771424293518	5.05878257751464	4.99927902221679
344.5	5.03825092315673	5.44151210784912	4.87724828720092	5.05887413024902	5.000572681427
344.75	5.03594875335693	5.44055223464965	4.87735652923583	5.05891036987304	5.00190782546997
345	5.03359365463256	5.43959856033325	4.87746715545654	5.05889272689819	5.00328683853149
345.25	5.03117513656616	5.43864583969116	4.87758064270019	5.05881977081298	5.00470876693725
345.5	5.02869033813476	5.43769168853759	4.87769603729248	5.05869197845458	5.00616645812988
345.75	5.02614402770996	5.43673658370971	4.87781238555908	5.05850934982299	5.00764846801757
346	5.02355098724365	5.43578386306762	4.8779296875	5.05827331542968	5.00914001464843
346.25	5.0209321975708	5.43483877182006	4.8780460357666	5.05798578262329	5.01062536239624
346.5	5.0183138847351	5.43390989303588	4.87815952301025	5.05765104293823	5.01209020614624
346.75	5.01572179794311	5.43300485610961	4.87826824188232	5.05727291107177	5.01352405548095
347	5.01317739486694	5.43213081359863	4.87837171554565	5.0568561553955	5.01492166519165
347.25	5.01069498062133	5.43129301071166	4.87846803665161	5.05640506744384	5.01628351211547
347.5	5.00828027725219	5.4304928779602	4.87855625152587	5.05592155456542	5.01761293411254
347.75	5.00592994689941	5.42973041534423	4.87863588333129	5.05540752410888	5.01891899108886
348	5.00363397598266	5.42900228500366	4.87870740890502	5.05486297607421	5.02021074295043
348.25	5.00137710571289	5.42830324172973	4.87876939773559	5.05428504943847	5.02150106430053
348.5	4.99914216995239	5.42762756347656	4.87882232666015	5.05367231369018	5.02280044555664
348.75	4.996910572052	5.42696857452392	4.87886619567871	5.05302000045776	5.02412033081054
349	4.99466323852539	5.42631959915161	4.8789005279541	5.05232429504394	5.02546882629394
349.25	4.99238586425781	5.42567539215087	4.87892484664916	5.05158281326293	5.02685165405273
349.5	4.99006795883178	5.42503023147583	4.87893819808959	5.05079269409179	5.02827024459838
349.75	4.98770475387573	5.42438125610351	4.87893962860107	5.04995489120483	5.02972030639648
350	4.98530006408691	5.42372703552246	4.87892866134643	5.049072265625	5.03119230270385
350.25	4.98286628723144	5.42306852340698	4.87890434265136	5.04815244674682	5.03267192840576
350.5	4.98042201995849	5.42240810394287	4.87886571884155	5.04720497131347	5.03414297103881
350.75	4.97799110412597	5.42175102233886	4.87881278991699	5.04624271392822	5.03558921813964
351	4.97559738159179	5.42110300064086	4.87874555587768	5.04527759552002	5.03699731826782
351.25	4.97326231002807	5.42046880722045	4.87866449356079	5.04432010650634	5.0383596420288
351.5	4.9709997177124	5.41985368728637	4.87857007980346	5.04337930679321	5.03967237472534
351.75	4.96881580352783	5.41925907135009	4.87846279144287	5.04245805740356	5.04093790054321
352	4.96670913696289	5.41868543624877	4.87834310531616	5.04155731201171	5.04216051101684
352.25	4.96467161178588	5.41813135147094	4.87821102142333	5.04067516326904	5.0433497428894
352.5	4.96269130706787	5.41759300231933	4.87806606292724	5.03980588912963	5.04451370239257
352.75	4.96075248718261	5.41706609725952	4.87790727615356	5.03894472122192	5.04566287994384
353	4.95883989334106	5.41654539108276	4.87773370742797	5.03808450698852	5.0468053817749
353.25	4.9569387435913	5.41602563858032	4.87754392623901	5.03721904754638	5.04794883728027
353.5	4.95503568649291	5.41550159454345	4.87733602523803	5.03634309768676	5.04909753799438
353.75	4.95312166213989	5.41496849060058	4.87710857391357	5.03545236587524	5.05025386810302
354	4.95119333267211	5.4144229888916	4.87686014175415	5.0345458984375	5.05141496658325
354.25	4.94925260543823	5.41386270523071	4.8765902519226	5.033625125885	5.05257606506347
354.5	4.94730758666992	5.41328716278076	4.87629890441894	5.03269481658935	5.05372810363769
354.75	4.94537210464477	5.41269779205322	4.87598657608032	5.03176307678222	5.05486106872558
355	4.94346332550048	5.41209745407104	4.87565612792968	5.03083944320678	5.05596542358398
355.25	4.94159936904907	5.41149091720581	4.87531042098999	5.02993535995483	5.05703210830688
355.5	4.93979501724243	5.4108829498291	4.87495326995849	5.02905941009521	5.05805683135986
355.75	4.9380612373352	5.41027879714965	4.87458801269531	5.0282187461853	5.05903625488281
356	4.9364013671875	5.40968132019042	4.87421703338623	5.02741765975952	5.05997228622436
356.25	4.93481492996215	5.40909242630004	4.87384319305419	5.02665615081787	5.06086826324462
356.5	4.93329572677612	5.40851259231567	4.87346649169921	5.02593278884887	5.06172847747802
356.75	4.93183374404907	5.40793991088867	4.87308692932128	5.02524423599243	5.06255960464477
357	4.93041849136352	5.40737152099609	4.87270307540893	5.02458572387695	5.06336593627929
357.25	4.92903804779052	5.40680408477783	4.87231302261352	5.02395248413085	5.06415319442749
357.5	4.92768096923828	5.4062328338623	4.87191486358642	5.02333927154541	5.0649242401123
357.75	4.92633771896362	5.4056544303894	4.87150621414184	5.02274274826049	5.06568098068237
358	4.92500257492065	5.40506505966186	4.87108564376831	5.02216005325317	5.06642293930053
358.25	4.9236717224121	5.40446281433105	4.87065076828002	5.02158975601196	5.06714677810668
358.5	4.9223461151123	5.40384626388549	4.87020206451416	5.02103281021118	5.06784868240356
358.75	4.92103147506713	5.40321683883666	4.86974048614502	5.02049112319946	5.06852293014526
359	4.91973638534545	5.4025764465332	4.86926794052124	5.01996755599975	5.06916284561157
359.25	4.91847133636474	5.40192985534667	4.86878776550292	5.01946592330932	5.0697636604309
359.5	4.91724824905395	5.40128278732299	4.86830472946166	5.01899099349975	5.07032203674316
359.75	4.91607522964477	5.40064096450805	4.86782169342041	5.01854562759399	5.07083654403686
360	4.9149580001831	5.40000963211059	4.86734342575073	5.01813173294067	5.07130718231201
360.25	4.91389846801757	5.39939260482788	4.86687231063842	5.01774930953979	5.07173585891723
360.5	4.91289377212524	5.3987922668457	4.86640977859497	5.01739883422851	5.07212495803833
360.75	4.91193866729736	5.39820909500122	4.86595582962036	5.01707792282104	5.07247734069824
361	4.91102600097656	5.39764165878295	4.86550951004028	5.01678419113159	5.07279634475708
361.25	4.91014719009399	5.39708852767944	4.86506938934326	5.01651525497436	5.07308340072631
361.5	4.90929317474365	5.39654636383056	4.8646330833435	5.01626968383789	5.0733413696289
361.75	4.908456325531	5.39601278305053	4.86419820785522	5.01604413986206	5.07357025146484
362	4.90762853622436	5.39548587799072	4.86376285552978	5.01583814620971	5.07377004623413
362.25	4.90680456161499	5.39496326446533	4.86332607269287	5.01565074920654	5.07393980026245
362.5	4.90598201751708	5.39444494247436	4.86288738250732	5.01548051834106	5.07407903671264
362.75	4.90515899658203	5.39393186569213	4.8624472618103	5.01532888412475	5.07418584823608
363	4.90433835983276	5.39342737197875	4.86200761795043	5.01519584655761	5.07425928115844
363.25	4.90352392196655	5.39293575286865	4.86157274246215	5.01508140563964	5.07429838180541
363.5	4.90272235870361	5.39246177673339	4.86114645004272	5.01498699188232	5.07430362701416
363.75	4.90193939208984	5.39201259613037	4.86073350906372	5.01491212844848	5.07427597045898
364	4.90118074417114	5.39159250259399	4.86033821105957	5.01485681533813	5.07421588897705
364.25	4.90044927597045	5.39120626449584	4.85996341705322	5.01482009887695	5.07412528991699
364.5	4.89974546432495	5.39085626602172	4.85961198806762	5.01480150222778	5.07400512695312
364.75	4.89906787872314	5.39054441452026	4.85928440093994	5.01479959487915	5.0738558769226
365	4.89841270446777	5.39027023315429	4.85898065567016	5.01481389999389	5.07367753982543
365.25	4.89777374267578	5.39003372192382	4.85869932174682	5.01484298706054	5.07346868515014
365.5	4.89714574813842	5.38983345031738	4.85843992233276	5.01488733291625	5.07322883605957
365.75	4.89652109146118	5.3896689414978	4.85820007324218	5.01494598388671	5.07295513153076
366	4.89589357376098	5.38953971862792	4.85797977447509	5.01501893997192	5.07264566421508
366.25	4.89525699615478	5.38944673538208	4.85777759552002	5.01510620117187	5.07229948043823
366.5	4.89460659027099	5.38938999176025	4.85759305953979	5.01520824432373	5.07191467285156
366.75	4.89393854141235	5.38937187194824	4.85742712020874	5.01532411575317	5.07149171829223
367	4.89325189590454	5.38939428329467	4.85728120803833	5.0154538154602	5.07103252410888
367.25	4.89254760742187	5.3894600868225	4.85715627670288	5.0155963897705	5.07054042816162
367.5	4.8918285369873	5.38956975936889	4.85705471038818	5.01574945449829	5.07002019882202
367.75	4.89110040664672	5.38972520828247	4.85697889328002	5.01591157913208	5.06947708129882
368	4.89036893844604	5.38992595672607	4.85693073272705	5.01607942581176	5.06891584396362
368.25	4.88963937759399	5.39017105102539	4.8569107055664	5.01625061035156	5.06834077835083
368.5	4.888916015625	5.39045763015747	4.85692024230957	5.01642274856567	5.06775379180908
368.75	4.88820075988769	5.39078378677368	4.85695886611938	5.01659488677978	5.06715583801269
369	4.88749265670776	5.39114809036254	4.857027053833	5.01676511764526	5.06654405593872
369.25	4.88678884506225	5.39154911041259	4.85712432861328	5.0169334411621	5.06591701507568
369.5	4.8860855102539	5.39198732376098	4.8572506904602	5.01709985733032	5.06526947021484
369.75	4.88537549972534	5.39246463775634	4.85740661621093	5.01726484298706	5.06459712982177
370	4.88465309143066	5.39298391342163	4.85759305953979	5.01742887496948	5.06389474868774
370.25	4.88391017913818	5.39354991912841	4.85781192779541	5.01759243011474	5.06315755844116
370.5	4.883141040802	5.39416694641113	4.85806512832641	5.01775646209716	5.06238174438476
370.75	4.88233947753906	5.39484071731567	4.85835552215576	5.01792049407958	5.06156587600708
371	4.88150215148925	5.39557647705078	4.85868501663208	5.01808500289916	5.06070947647094
371.25	4.88062667846679	5.39637756347656	4.85905599594116	5.01824903488159	5.05981588363647
371.5	4.87971591949462	5.39724683761596	4.85946893692016	5.01841163635253	5.05888938903808
371.75	4.87877416610717	5.3981819152832	4.85992336273193	5.01857042312622	5.05793714523315
372	4.87780952453613	5.39917945861816	4.86041784286499	5.01872396469116	5.05696582794189
372.25	4.87683153152465	5.40023136138916	4.86094760894775	5.01886987686157	5.05598163604736
372.5	4.8758487701416	5.40132761001586	4.8615083694458	5.01900625228881	5.0549898147583
372.75	4.87486839294433	5.40245866775512	4.86209487915039	5.01913166046142	5.05399179458618
373	4.87389516830444	5.40361547470092	4.86270141601562	5.01924514770507	5.05298709869384
373.25	4.87293052673339	5.40479040145874	4.86332559585571	5.01934623718261	5.05197143554687
373.5	4.87197113037109	5.40598106384277	4.86396503448486	5.01943445205688	5.05094051361083
373.75	4.87101364135742	5.40718793869018	4.86461925506591	5.01951026916503	5.04988718032836
374	4.87005043029785	5.40841341018676	4.86529064178466	5.01957368850708	5.04880428314208
374.25	4.869074344635	5.40966463088989	4.8659815788269	5.019624710083	5.04768419265747
374.5	4.86807680130004	5.41094827651977	4.86669588088989	5.01966333389282	5.04652166366577
374.75	4.86705017089843	5.41227293014526	4.86743783950805	5.01969003677368	5.04531335830688
375	4.86598873138427	5.41364622116088	4.8682107925415	5.01970386505127	5.04405784606933
375.25	4.86488771438598	5.41507482528686	4.86901807785034	5.01970434188842	5.04275894165039
375.5	4.8637466430664	5.41656255722045	4.86986112594604	5.01969146728515	5.04142427444458
375.75	4.86256980895996	5.41810846328735	4.87073850631713	5.01966428756713	5.04006385803222
376	4.86136436462402	5.41970872879028	4.87164735794067	5.01962280273437	5.03869104385375
376.25	4.86014175415039	5.42135429382324	4.87258148193359	5.01956748962402	5.03731775283813
376.5	4.85891532897949	5.42303228378295	4.87353372573852	5.01949739456176	5.03595352172851
376.75	4.85769701004028	5.424729347229	4.87449645996093	5.01941347122192	5.03460502624511
377	4.85649824142456	5.42643213272094	4.87546157836914	5.01931571960449	5.03327465057373
377.25	4.85532522201538	5.4281301498413	4.87642431259155	5.01920413970947	5.03196001052856
377.5	4.85418033599853	5.42981719970703	4.87738132476806	5.01907968521118	5.03065586090087
377.75	4.85306310653686	5.43149232864379	4.87833261489868	5.01894044876098	5.02935361862182
378	4.85196781158447	5.4331579208374	4.87927913665771	5.01878643035888	5.0280442237854
378.25	4.85088872909545	5.43482160568237	4.88022661209106	5.01861572265625	5.02671766281127
378.5	4.84981727600097	5.43649291992187	4.88117933273315	5.0184268951416	5.02536296844482
378.75	4.84874534606933	5.43818283081054	4.88214445114135	5.01821708679199	5.02397298812866
379	4.847665309906	5.43990278244018	4.88312768936157	5.0179853439331	5.02254199981689
379.25	4.84657192230224	5.44166231155395	4.88413429260253	5.01772832870483	5.02106761932373
379.5	4.84546041488647	5.44346952438354	4.88516807556152	5.01744508743286	5.01955366134643
379.75	4.844331741333	5.44532775878906	4.88622999191284	5.01713418960571	5.01800823211669
380	4.84318876266479	5.44723558425903	4.8873176574707	5.01679515838623	5.01644420623779
380.25	4.84203958511352	5.4491844177246	4.88842630386352	5.01642990112304	5.01487636566162
380.5	4.84089422225952	5.45116233825683	4.88954639434814	5.01604032516479	5.01332139968872
380.75	4.83976459503173	5.45315074920654	4.89066743850708	5.01562929153442	5.01179218292236
381	4.83866262435913	5.45513200759887	4.89177846908569	5.01519966125488	5.01029825210571
381.25	4.83759784698486	5.45708847045898	4.89286994934082	5.0147533416748	5.00884389877319
381.5	4.83657598495483	5.45900726318359	4.8939356803894	5.01429176330566	5.00742769241333
381.75	4.83559894561767	5.46088123321533	4.89497137069702	5.01381492614746	5.00604581832885
382	4.83466577529907	5.46270942687988	4.89597845077514	5.01332092285156	5.00468873977661
382.25	4.83377265930175	5.46449613571166	4.89695978164672	5.0128059387207	5.00334739685058
382.5	4.83291292190551	5.46624994277954	4.89792156219482	5.01226568222045	5.00201034545898
382.75	4.83208036422729	5.46798181533813	4.89887046813964	5.01169490814208	5.00066757202148
383	4.83126878738403	5.46970510482788	4.89981365203857	5.01108741760253	4.99931001663208
383.25	4.83047151565551	5.47143268585205	4.90075922012329	5.01043701171875	4.99793052673339
383.5	4.82968378067016	5.47317647933959	4.90171384811401	5.00973796844482	4.99652576446533
383.75	4.82890319824218	5.47494506835937	4.90268182754516	5.00898504257202	4.99509716033935
384	4.8281283378601	5.47674369812011	4.90366601943969	5.00817680358886	4.9936499595642
384.25	4.82736158370971	5.47857284545898	4.90466594696044	5.0073127746582	4.99219417572021
384.5	4.82660675048828	5.48042631149291	4.90567731857299	5.00639772415161	4.99074172973632
384.75	4.82587051391601	5.48229217529296	4.90669298171997	5.0054383277893	4.98930644989013
385	4.82515859603881	5.48415374755859	4.90770387649536	5.00444364547729	4.98790025711059
385.25	4.82447814941406	5.48599386215209	4.90869998931884	5.00342369079589	4.98653268814086
385.5	4.82383298873901	5.48779439926147	4.90967178344726	5.00238752365112	4.98520803451538
385.75	4.82322549819946	5.48954248428344	4.9106125831604	5.00134086608886	4.98392629623413
386	4.82265615463256	5.49122905731201	4.91151857376098	5.00028705596923	4.98268556594848
386.25	4.82212257385253	5.49285221099853	4.91238927841186	4.99922466278076	4.98147869110107
386.5	4.82162141799926	5.49441385269165	4.91322755813598	4.99814939498901	4.98029851913452
386.75	4.82114791870117	5.49592161178588	4.91403675079345	4.99705457687377	4.97913694381713
387	4.82069730758666	5.49738407135009	4.91482353210449	4.99593257904052	4.97798681259155
387.25	4.82026433944702	5.49881172180175	4.91559362411499	4.99477338790893	4.97684144973754
387.5	4.81984519958496	5.5002155303955	4.916353225708	4.99356746673583	4.97569704055786
387.75	4.81943607330322	5.50160503387451	4.91710758209228	4.99230623245239	4.97455263137817
388	4.81903409957885	5.50298690795898	4.9178614616394	4.99098300933837	4.97341012954711
388.25	4.81863737106323	5.5043659210205	4.91861677169799	4.989595413208	4.97227525711059
388.5	4.81824541091918	5.50574254989624	4.91937494277954	4.98814392089843	4.97115659713745
388.75	4.81785821914672	5.50711297988891	4.92013311386108	4.98663520812988	4.97006320953369
389	4.81747817993164	5.50847101211547	4.92088794708252	4.98507976531982	4.96900510787963
389.25	4.8171067237854	5.50980615615844	4.92163467407226	4.983491897583	4.96799039840698
389.5	4.81674528121948	5.5111083984375	4.92236709594726	4.98188734054565	4.96702337265014
389.75	4.81639528274536	5.51236772537231	4.92307996749877	4.98027944564819	4.96610641479492
390	4.81605672836303	5.51357650756835	4.92376947402954	4.97867918014526	4.96523904800415
390.25	4.81572818756103	5.51473045349121	4.92443418502807	4.97709131240844	4.96441650390625
390.5	4.81540822982788	5.51583003997802	4.92507314682006	4.97551679611206	4.96363544464111
390.75	4.8150930404663	5.51687812805175	4.9256887435913	4.97395133972167	4.96288919448852
391	4.81477975845336	5.51787900924682	4.92628335952758	4.97238826751708	4.96217250823974
391.25	4.81446313858032	5.5188398361206	4.92686176300048	4.97081708908081	4.96148061752319
391.5	4.81413984298706	5.51976728439331	4.92742729187011	4.96922826766967	4.9608097076416
391.75	4.813805103302	5.52066850662231	4.92798471450805	4.96761083602905	4.96015739440917
392	4.81345462799072	5.52154970169067	4.92853641510009	4.96595668792724	4.95952272415161
392.25	4.81308412551879	5.52241420745849	4.92908573150634	4.96426057815551	4.95890808105468
392.5	4.81269168853759	5.52326536178588	4.92963314056396	4.96252155303955	4.95831632614135
392.75	4.81227397918701	5.52410173416137	4.93017864227294	4.96074390411377	4.9577522277832
393	4.81183099746704	5.52492141723632	4.9307198524475	4.95893859863281	4.9572205543518
393.25	4.811363697052	5.52571964263916	4.93125343322753	4.95711946487426	4.9567265510559
393.5	4.81087303161621	5.52648973464965	4.93177556991577	4.95530414581298	4.95627260208129
393.75	4.81036138534545	5.52722549438476	4.93228101730346	4.95350885391235	4.95586013793945
394	4.80983114242553	5.5279221534729	4.93276691436767	4.9517478942871	4.95548963546752
394.25	4.80928325653076	5.52857589721679	4.93323040008544	4.9500298500061	4.95515823364257
394.5	4.80871772766113	5.52918481826782	4.93366956710815	4.94835901260375	4.95486307144165
394.75	4.8081316947937	5.52975034713745	4.93408489227294	4.94673252105712	4.95460176467895
395	4.80752229690551	5.53027439117431	4.93447828292846	4.94514465332031	4.95437002182006
395.25	4.80688428878784	5.53076028823852	4.93485116958618	4.94358587265014	4.95416545867919
395.5	4.80621147155761	5.5312123298645	4.93520641326904	4.94204521179199	4.95398473739624
395.75	4.80549669265747	5.53163385391235	4.93554639816284	4.94051170349121	4.95382642745971
396	4.80473184585571	5.5320291519165	4.93587350845336	4.93897533416748	4.95368814468383
396.25	4.80390977859497	5.53240060806274	4.93618917465209	4.93742799758911	4.95356941223144
396.5	4.80302381515502	5.5327501296997	4.9364948272705	4.93586540222167	4.95346927642822
396.75	4.80207014083862	5.53307819366455	4.93679046630859	4.93428802490234	4.95338678359985
397	4.80104637145996	5.53338432312011	4.93707609176635	4.932701587677	4.95332145690917
397.25	4.79995489120483	5.53366756439208	4.93734884262084	4.93111658096313	4.9532732963562
397.5	4.79880094528198	5.53392553329467	4.93760776519775	4.92954778671264	4.95324039459228
397.749999999999	4.79759359359741	5.53415536880493	4.93784952163696	4.92801141738891	4.95322227478027
398	4.79634284973144	5.53435516357421	4.93807125091552	4.92652225494384	4.95321655273437
398.25	4.79505777359008	5.5345230102539	4.93827199935913	4.92509317398071	4.95322179794311
398.5	4.79374504089355	5.53465843200683	4.93844985961914	4.92372989654541	4.95323657989502
398.75	4.79240894317627	5.53476095199584	4.93860435485839	4.92243480682373	4.95325899124145
399	4.79104852676391	5.5348310470581	4.93873643875122	4.92120504379272	4.9532880783081
399.25	4.78965950012207	5.53486967086791	4.93884658813476	4.92003345489502	4.95332241058349
399.499999999999	4.78823328018188	5.53487825393676	4.9389362335205	4.91891241073608	4.95336103439331
399.75	4.78675937652587	5.53485584259033	4.93900632858276	4.91783189773559	4.95340299606323
400	4.78522634506225	5.53480386734008	4.93905735015869	4.9167833328247	4.9534478187561
400.25	4.78362083435058	5.5347204208374	4.93909072875976	4.91575813293457	4.95349407196044
400.5	4.78193092346191	5.53460550308227	4.93910646438598	4.91475009918212	4.95354127883911
400.749999999999	4.78014850616455	5.53445672988891	4.93910503387451	4.91375494003295	4.95358800888061
401	4.77826833724975	5.53427267074584	4.93908643722534	4.91277074813842	4.95363283157348
401.249999999999	4.77629137039184	5.53405237197875	4.93905115127563	4.91180086135864	4.95367527008056
401.5	4.77422618865966	5.53379392623901	4.93899965286254	4.91084957122802	4.95371294021606
401.75	4.77208805084228	5.53349781036377	4.93893241882324	4.90992546081542	4.9537444114685
402	4.76989793777465	5.53316593170166	4.93885040283203	4.90903615951538	4.95376920700073
402.25	4.76767778396606	5.532799243927	4.93875503540039	4.90819120407104	4.95378541946411
402.499999999999	4.76544857025146	5.53240156173706	4.93864870071411	4.90739679336547	4.95379304885864
402.75	4.76322650909423	5.53197574615478	4.93853282928466	4.9066572189331	4.95379018783569
403	4.76101922988891	5.53152418136596	4.93840980529785	4.90597343444824	4.95377683639526
403.25	4.75882863998413	5.53104829788208	4.93828010559082	4.90534400939941	4.95375204086303
403.5	4.75664806365966	5.53054761886596	4.93814516067504	4.90476608276367	4.95371484756469
403.75	4.75446701049804	5.53002166748046	4.93800592422485	4.90423536300659	4.95366430282592
404	4.75226974487304	5.52946662902832	4.93786239624023	4.9037480354309	4.95359945297241
404.249999999999	4.75003862380981	5.52887868881225	4.93771505355834	4.90329980850219	4.95351886749267
404.5	4.74775600433349	5.52825260162353	4.93756341934204	4.90288686752319	4.95342063903808
404.75	4.74540567398071	5.52758359909057	4.93740797042846	4.90250778198242	4.95330476760864
405	4.74297428131103	5.52686643600463	4.93724870681762	4.9021611213684	4.95316886901855
405.25	4.74045610427856	5.52609586715698	4.93708658218383	4.90184688568115	4.95301342010498
405.499999999999	4.73785066604614	5.52526903152465	4.93692159652709	4.90156602859497	4.95283794403076
405.75	4.73516988754272	5.52438640594482	4.93675661087036	4.90132141113281	4.95264339447021
405.999999999999	4.73243236541748	5.52344894409179	4.93659257888793	4.90111446380615	4.95243024826049
406.25	4.72966527938842	5.52246189117431	4.93643331527709	4.90094804763793	4.95219993591308
406.5	4.72689819335937	5.52143239974975	4.93628025054931	4.90082263946533	4.95195341110229
406.75	4.72415828704833	5.52036809921264	4.93613624572753	4.90074014663696	4.95169162750244
407	4.72146749496459	5.51927709579467	4.93600416183471	4.90069961547851	4.95141410827636
407.249999999999	4.71883916854858	5.51816511154174	4.93588542938232	4.90070104598999	4.95111989974975
407.5	4.71627521514892	5.51703405380249	4.93578052520752	4.90074300765991	4.95080804824829
407.75	4.7137713432312	5.51588344573974	4.93569087982177	4.90082597732543	4.95047616958618
408	4.71131467819213	5.51471042633056	4.93561697006225	4.90094900131225	4.95012092590332
408.25	4.70888900756835	5.51350831985473	4.93555879592895	4.90111303329467	4.94973993301391
408.5	4.70647525787353	5.51226902008056	4.93551683425903	4.90131998062133	4.94933032989502
408.75	4.70405435562133	5.51098346710205	4.9354920387268	4.90157079696655	4.94888925552368
408.999999999999	4.70160961151123	5.5096411705017	4.93548440933227	4.90186882019042	4.94841527938842
409.25	4.69912719726562	5.50823354721069	4.93549585342407	4.9022159576416	4.94790744781494
409.5	4.69659948348999	5.5067548751831	4.93552684783935	4.90261316299438	4.94736814498901
409.75	4.6940279006958	5.50520133972167	4.93557882308959	4.90306138992309	4.94680023193359
410	4.6914210319519	5.5035753250122	4.93565225601196	4.90355920791625	4.94620895385742
410.249999999999	4.68879795074462	5.50188302993774	4.93574857711791	4.90410375595092	4.94560050964355
410.5	4.68618249893188	5.50013637542724	4.93586683273315	4.9046893119812	4.94498062133789
410.749999999999	4.683602809906	5.49835062026977	4.9360065460205	4.90531110763549	4.94435548782348
411	4.68108415603637	5.49654102325439	4.93616676330566	4.90596294403076	4.94372749328613
411.25	4.6786470413208	5.494722366333	4.93634605407714	4.90664100646972	4.94309949874877
411.5	4.67630195617675	5.49290418624877	4.93654298782348	4.90734195709228	4.9424705505371
411.75	4.67405319213867	5.49109077453613	4.9367561340332	4.90806627273559	4.94183826446533
411.999999999999	4.67189455032348	5.48928165435791	4.93698501586914	4.90881586074829	4.94119977951049
412.25	4.66981601715087	5.48747014999389	4.93723058700561	4.90959405899047	4.94055080413818
412.5	4.66780281066894	5.48564577102661	4.93749332427978	4.91040658950805	4.93988704681396
412.75	4.6658387184143	5.48379516601562	4.93777418136596	4.91126060485839	4.9392032623291
413	4.66390895843505	5.48190450668334	4.93807458877563	4.91216325759887	4.93849611282348
413.25	4.66199922561645	5.47995853424072	4.93839740753173	4.91312074661254	4.93776321411132
413.5	4.66009855270385	5.47794437408447	4.93874359130859	4.91413927078247	4.93700408935546
413.749999999999	4.65820169448852	5.47585153579711	4.93911457061767	4.91522121429443	4.93622016906738
414	4.65630912780761	5.47367572784423	4.93951082229614	4.91636610031127	4.93541526794433
414.25	4.65442609786987	5.47141933441162	4.93993043899536	4.91756916046142	4.93459558486938
414.5	4.65256643295288	5.46909141540527	4.94037199020385	4.91882133483886	4.93376874923706
414.75	4.65074586868286	5.46670961380004	4.94083023071289	4.92010879516601	4.93294143676757
415	4.64898204803466	5.46429634094238	4.94130039215087	4.92141771316528	4.93211984634399
415.25	4.64729118347167	5.46187543869018	4.94177722930908	4.92273473739624	4.93130779266357
415.499999999999	4.64568519592285	5.45946836471557	4.9422550201416	4.92404794692993	4.93050670623779
415.75	4.64417028427124	5.45709180831909	4.94272947311401	4.92535209655761	4.92971611022949
416	4.64274549484252	5.45475435256958	4.94319820404052	4.92664432525634	4.9289321899414
416.25	4.64140653610229	5.45245695114135	4.94365978240966	4.92792797088623	4.92815017700195
416.5	4.64014482498168	5.45019388198852	4.94411468505859	4.92920923233032	4.92736530303955
416.749999999999	4.63895034790039	5.44795322418212	4.94456386566162	4.93049573898315	4.92657089233398
417	4.6378116607666	5.44572067260742	4.94500970840454	4.93179845809936	4.92576122283935
417.25	4.63671827316284	5.44347858428955	4.94545412063598	4.93312644958496	4.92493104934692
417.5	4.63566160202026	5.44121170043945	4.94589948654174	4.93449020385742	4.92407798767089
417.75	4.63463449478149	5.43890380859375	4.9463472366333	4.93589687347412	4.92319917678833
418	4.6336326599121	5.43654489517211	4.94679880142211	4.93735122680664	4.92229652404785
418.25	4.63265466690063	5.4341287612915	4.94725370407104	4.93885326385498	4.92137336730957
418.499999999999	4.6317024230957	5.43165683746337	4.94771099090576	4.94039821624755	4.92043447494506
418.75	4.63078069686889	5.42913913726806	4.948166847229	4.94197654724121	4.91948652267456
419	4.62989711761474	5.42659187316894	4.94861841201782	4.94357347488403	4.9185357093811
419.25	4.62905740737915	5.42403697967529	4.94906044006347	4.94517421722412	4.91758680343627
419.5	4.62826871871948	5.42149925231933	4.94948816299438	4.94676256179809	4.91664266586303
419.75	4.62753438949584	5.41900014877319	4.94989728927612	4.94832563400268	4.91570377349853
420	4.62685680389404	5.41655683517456	4.9502854347229	4.94985580444335	4.91476821899414
420.249999999999	4.62623357772827	5.41417932510375	4.95065021514892	4.95135021209716	4.91383075714111
420.5	4.62566184997558	5.41187000274658	4.95099163055419	4.95280981063842	4.91288566589355
420.75	4.6251368522644	5.40962362289428	4.95131015777587	4.95424079895019	4.91192626953125
421	4.62465381622314	5.40743064880371	4.95160722732543	4.955650806427	4.91094493865966
421.25	4.62420606613159	5.40527820587158	4.95188379287719	4.95704889297485	4.90993499755859
421.499999999999	4.62379026412963	5.40315151214599	4.95214176177978	4.95844459533691	4.90889120101928
421.75	4.62340068817138	5.40103673934936	4.95238208770752	4.95984601974487	4.90781068801879
422	4.6230354309082	5.39892244338989	4.95260572433471	4.96125936508178	4.90669250488281
422.25	4.62269210815429	5.39679908752441	4.95281314849853	4.9626874923706	4.90554094314575
422.5	4.62236976623535	5.39466428756713	4.95300340652465	4.96412944793701	4.90436267852783
422.75	4.62206840515136	5.39252042770385	4.95317697525024	4.9655795097351	4.90316820144653
423	4.62178993225097	5.39037704467773	4.9533314704895	4.96702861785888	4.90196800231933
423.249999999999	4.62153482437133	5.38824844360351	4.95346593856811	4.96846437454223	4.90077400207519
423.5	4.6213059425354	5.38615417480468	4.9535789489746	4.96987390518188	4.8995943069458
423.75	4.621102809906	5.38411331176757	4.95367002487182	4.97124481201171	4.89843416213989
424	4.62092685699462	5.38214206695556	4.95373821258544	4.97256755828857	4.89729499816894
424.25	4.62077760696411	5.38025331497192	4.95378351211547	4.97383832931518	4.89617395401
424.5	4.62065362930297	5.37845277786254	4.95380592346191	4.97505474090576	4.89506673812866
424.75	4.62055301666259	5.37674045562744	4.95380640029907	4.97622013092041	4.89396524429321
424.999999999999	4.62047529220581	5.37511110305786	4.95378494262695	4.97733926773071	4.89286184310913
425.25	4.62041807174682	5.37355661392211	4.95374107360839	4.97841930389404	4.89174652099609
425.5	4.62038040161132	5.37206602096557	4.95367431640625	4.97946786880493	4.89061212539672
425.75	4.62036228179931	5.37062835693359	4.9535846710205	4.98049116134643	4.88945055007934
426	4.62036228179931	5.36923360824584	4.95347070693969	4.98149538040161	4.88825845718383
426.249999999999	4.62038087844848	5.36787319183349	4.95333099365234	4.98248434066772	4.88703346252441
426.5	4.62041854858398	5.36654233932495	4.95316410064697	4.98345899581909	4.88577985763549
426.75	4.62047481536865	5.36523818969726	4.9529685974121	4.98441886901855	4.8845043182373
427	4.62054967880249	5.36396360397338	4.95274400711059	4.98535871505737	4.88321828842163
427.25	4.62064361572265	5.36272430419921	4.95248985290527	4.98627090454101	4.88193464279174
427.5	4.62075519561767	5.36153030395507	4.95220756530761	4.9871482849121	4.88066673278808
427.75	4.62088346481323	5.36039304733276	4.95189905166625	4.98798084259033	4.87942552566528
427.999999999999	4.62102699279785	5.35932397842407	4.95156526565551	4.98876237869262	4.87821769714355
428.25	4.6211838722229	5.358332157135	4.95120906829833	4.98948717117309	4.877046585083
428.5	4.62135314941406	5.35742378234863	4.9508318901062	4.99015378952026	4.87591123580932
428.75	4.62153387069702	5.35660171508789	4.95043420791625	4.99076223373413	4.87480640411377
429	4.62172555923461	5.3558645248413	4.95001459121704	4.99131536483764	4.87372493743896
429.25	4.62192869186401	5.35520887374877	4.94957208633422	4.99181699752807	4.87265920639038
429.5	4.62214469909667	5.35462999343872	4.94910287857055	4.99227094650268	4.87159967422485
429.749999999999	4.62237453460693	5.3541235923767	4.9486026763916	4.99268198013305	4.87053775787353
430	4.62262105941772	5.353684425354	4.94806671142578	4.99305295944213	4.86946630477905
430.25	4.62288618087768	5.35330915451049	4.94748878479003	4.99338722229003	4.86837911605834
430.5	4.62317180633544	5.35299587249755	4.94686365127563	4.99368619918823	4.86727428436279
430.75	4.62347984313964	5.35274267196655	4.94618606567382	4.99395036697387	4.86615180969238
430.999999999999	4.62381124496459	5.35255050659179	4.94545173645019	4.99417972564697	4.86501598358154
431.25	4.62416696548461	5.35242080688476	4.94465970993041	4.99437379837036	4.86387252807617
431.5	4.62454509735107	5.35235500335693	4.94381093978881	4.99453067779541	4.86273145675659
431.75	4.62494277954101	5.35235500335693	4.94290828704833	4.99464988708496	4.8616018295288
432	4.62535715103149	5.35242176055908	4.94195985794067	4.99473094940185	4.86049175262451
432.25	4.62578439712524	5.3525538444519	4.94097280502319	4.99477386474609	4.85940694808959
432.5	4.62622117996215	5.35275077819824	4.93995523452758	4.99478006362915	4.85834980010986
432.749999999999	4.62666463851928	5.35300922393798	4.93891429901123	4.9947509765625	4.8573203086853
433	4.62711334228515	5.35332679748535	4.93785381317138	4.99468851089477	4.85631513595581
433.25	4.62756919860839	5.35370063781738	4.93677377700805	4.99459505081176	4.85532855987548
433.5	4.62803316116333	5.35412979125976	4.9356722831726	4.99447154998779	4.85435485839843
433.75	4.62850856781005	5.35461378097534	4.93454360961914	4.99431896209716	4.85338592529296
434	4.628999710083	5.35515403747558	4.93337965011596	4.99413776397705	4.8524169921875
434.25	4.62951231002807	5.3557538986206	4.93217086791992	4.99392795562744	4.85144138336181
434.499999999999	4.63005018234252	5.35641717910766	4.93090677261352	4.99368810653686	4.85045623779296
434.75	4.63061952590942	5.35714864730834	4.92957735061645	4.99341869354248	4.84946060180664
435	4.63122415542602	5.35795307159423	4.92817449569702	4.99311923980712	4.8484559059143
435.25	4.63186645507812	5.35883522033691	4.92669057846069	4.99278974533081	4.84744644165039
435.5	4.63254880905151	5.359797000885	4.92512464523315	4.992431640625	4.8464388847351
435.749999999999	4.63326835632324	5.36083793640136	4.92347860336303	4.99204778671264	4.84544086456298
436	4.63402271270752	5.36195421218872	4.92176103591918	4.99164199829101	4.84446001052856
436.25	4.63480472564697	5.36313867568969	4.91998481750488	4.99121952056884	4.84350156784057
436.5	4.63560819625854	5.36438131332397	4.91816616058349	4.99078464508056	4.84257078170776
436.75	4.63642644882202	5.36567115783691	4.91632032394409	4.99034214019775	4.84166717529296
437	4.63725423812866	5.36699771881103	4.91446065902709	4.98989677429199	4.84079074859619
437.25	4.63809013366699	5.3683533668518	4.91259622573852	4.98944997787475	4.83993673324584
437.499999999999	4.63893318176269	5.36973333358764	4.91072940826416	4.98900365829467	4.83910083770752
437.75	4.63978719711303	5.37113761901855	4.90885829925537	4.98855686187744	4.8382773399353
438	4.64065694808959	5.37256908416748	4.90697574615478	4.98810958862304	4.8374605178833
438.25	4.64154958724975	5.37403345108032	4.9050703048706	4.98765897750854	4.83664512634277
438.5	4.64247322082519	5.3755407333374	4.90312910079956	4.98720359802246	4.83582687377929
438.75	4.64343643188476	5.37709999084472	4.9011378288269	4.98674154281616	4.83500337600708
439	4.64444684982299	5.37872076034545	4.89908409118652	4.98627185821533	4.83417463302612
439.249999999999	4.64551258087158	5.38041257858276	4.89695644378662	4.98579359054565	4.83334350585937
439.5	4.64663648605346	5.38218069076538	4.89474916458129	4.98530864715576	4.83251476287841
439.75	4.64782047271728	5.38402652740478	4.89246225357055	4.98481893539428	4.8316946029663
440	4.64906072616577	5.38594722747802	4.89010190963745	4.98432826995849	4.83089113235473
440.25	4.65034914016723	5.38793277740478	4.88768291473388	4.98384237289428	4.83011198043823
440.499999999999	4.65167474746704	5.38996982574462	4.88522481918334	4.98336553573608	4.82936191558837
440.75	4.65302467346191	5.3920407295227	4.88274955749511	4.98290348052978	4.82864475250244
440.999999999999	4.65438652038574	5.39412832260131	4.88027906417846	4.98246002197265	4.82796144485473
441.25	4.6557502746582	5.3962173461914	4.87782907485961	4.98203706741333	4.82731103897094
441.5	4.65711021423339	5.39829874038696	4.87540960311889	4.98163652420043	4.8266897201538
441.75	4.65846633911132	5.40036869049072	4.87302350997924	4.9812569618225	4.82609415054321
442	4.65982151031494	5.40242910385131	4.87066507339477	4.98089790344238	4.82551908493041
442.249999999999	4.66118240356445	5.40448760986328	4.86832427978515	4.9805564880371	4.82496070861816
442.5	4.66255903244018	5.40655660629272	4.86598539352416	4.98023176193237	4.82441473007202
442.75	4.66396141052246	5.40864944458007	4.86363267898559	4.97992086410522	4.82387781143188
443	4.66540098190307	5.41078233718872	4.86124753952026	4.97962236404418	4.82334852218627
443.25	4.66688680648803	5.41297054290771	4.85881471633911	4.9793357849121	4.82282590866088
443.5	4.66842651367187	5.41522645950317	4.85632181167602	4.97906017303466	4.82231140136718
443.75	4.67002296447753	5.4175591468811	4.8537631034851	4.97879695892333	4.82180881500244
443.999999999999	4.67167520523071	5.41997051239013	4.85113859176635	4.97854661941528	4.82132101058959
444.25	4.67337417602539	5.42245531082153	4.84845924377441	4.9783124923706	4.82085418701171
444.5	4.67510652542114	5.42500066757202	4.84574365615844	4.97809648513793	4.82041215896606
444.75	4.67685508728027	5.42758560180664	4.84301614761352	4.97790050506591	4.8199987411499
445	4.67860078811645	5.43018531799316	4.84030485153198	4.97772693634033	4.81961679458618
445.249999999999	4.6803274154663	5.43277549743652	4.83763456344604	4.97757625579833	4.8192663192749
445.5	4.68202209472656	5.43533420562744	4.83502578735351	4.97744894027709	4.81894731521606
445.749999999999	4.68367862701416	5.43784809112548	4.83248996734619	4.97734451293945	4.81865835189819
446	4.68529653549194	5.44031047821044	4.8300290107727	4.97726106643676	4.81839704513549
446.25	4.68687963485717	5.44272422790527	4.82763814926147	4.97719812393188	4.81816148757934
446.5	4.68843746185302	5.4450979232788	4.8253059387207	4.97715473175048	4.81794929504394
446.75	4.68998050689697	5.4474458694458	4.82301664352416	4.9771294593811	4.81775903701782
446.999999999999	4.69152069091796	5.4497857093811	4.82075262069702	4.97712135314941	4.81758880615234
447.25	4.69307041168212	5.45213603973388	4.8184962272644	4.97713088989257	4.81743812561035
447.5	4.69463968276977	5.45451593399047	4.81623125076293	4.97715711593627	4.81730651855468
447.75	4.69623661041259	5.45694112777709	4.81394577026367	4.97720050811767	4.81719350814819
448	4.6978645324707	5.45942401885986	4.81163167953491	4.9772605895996	4.81709957122802
448.25	4.69952154159545	5.4619698524475	4.80928897857666	4.97733688354492	4.81702470779418
448.5	4.70119953155517	5.46457767486572	4.80692338943481	4.97742891311645	4.81696844100952
448.749999999999	4.70288610458374	5.46723699569702	4.80454921722412	4.97753524780273	4.81693077087402
449	4.70456361770629	5.46993064880371	4.80218601226806	4.97765398025512	4.81690979003906
449.25	4.70621299743652	5.47263574600219	4.79985618591308	4.97778367996215	4.81690502166748
449.5	4.70781850814819	5.47532796859741	4.79758071899414	4.97792243957519	4.81691455841064
449.75	4.70936679840087	5.47798538208007	4.79537630081176	4.9780683517456	4.81693696975708
449.999999999999	4.71085023880004	5.48059225082397	4.79325294494628	4.97821998596191	4.81697082519531
450.25	4.71226787567138	5.48314094543457	4.79121351242065	4.97837686538696	4.81701469421386
450.499999999999	4.71362257003784	5.48563241958618	4.78925466537475	4.97853899002075	4.81706714630127
450.75	4.71492052078247	5.48807382583618	4.78736734390258	4.97870588302612	4.8171272277832
451	4.71617078781127	5.49047899246215	4.78554058074951	4.97887897491455	4.81719350814819
451.25	4.71738195419311	5.49286460876464	4.78376054763793	4.97905874252319	4.81726598739624
451.5	4.71856260299682	5.49524927139282	4.78201484680175	4.97924613952636	4.81734228134155
451.749999999999	4.71971988677978	5.49765157699584	4.78029203414916	4.97944164276123	4.81742191314697
452	4.72085857391357	5.50008821487426	4.77858304977416	4.97964668273925	4.81750297546386
452.25	4.72198057174682	5.50257301330566	4.77688264846801	4.97986030578613	4.81758308410644
452.5	4.72308349609375	5.50511264801025	4.77519083023071	4.98008251190185	4.81766080856323
452.75	4.72416162490844	5.50770902633666	4.77351236343383	4.98031139373779	4.81773376464843
453	4.72520589828491	5.51035451889038	4.77185535430908	4.98054599761962	4.81779956817627
453.25	4.72620487213134	5.51303529739379	4.77023315429687	4.98078346252441	4.81785583496093
453.499999999999	4.72714757919311	5.51573276519775	4.76865816116333	4.98102140426635	4.81790208816528
453.75	4.72802352905273	5.51842498779296	4.76714277267456	4.98125839233398	4.81793642044067
454	4.72882604598999	5.52109289169311	4.76569700241088	4.9814920425415	4.81795740127563
454.25	4.7295503616333	5.52372217178344	4.76432561874389	4.98172283172607	4.81796550750732
454.5	4.73019647598266	5.52630519866943	4.7630295753479	4.98195028305053	4.8179588317871
454.75	4.73076581954956	5.52884149551391	4.7618064880371	4.9821753501892	4.81793689727783
455	4.73126029968261	5.53133821487426	4.76065111160278	4.98239946365356	4.81789922714233
455.249999999999	4.73168420791625	5.5338077545166	4.75955629348754	4.98262405395507	4.81784486770629
455.5	4.73203945159912	5.53626585006713	4.75851535797119	4.98285102844238	4.81777191162109
455.75	4.73232841491699	5.53873062133789	4.75752162933349	4.98308229446411	4.81767988204956
456	4.73255205154418	5.54121923446655	4.75656986236572	4.98331880569458	4.81756734848022
456.25	4.73270940780639	5.54374742507934	4.7556562423706	4.98356246948242	4.81743431091308
456.499999999999	4.73279905319213	5.54632663726806	4.75478076934814	4.98381328582763	4.81728029251098
456.75	4.73282003402709	5.54896354675292	4.75394439697265	4.98407173156738	4.81710624694824
457	4.73276948928833	5.55165529251098	4.75315141677856	4.98433542251586	4.81691360473632
457.25	4.73264741897583	5.55439329147338	4.75240755081176	4.98460388183593	4.81670475006103
457.5	4.73245382308959	5.55716133117675	4.75171899795532	4.98487424850463	4.81648159027099
457.75	4.73219013214111	5.55993795394897	4.75109148025512	4.98514461517333	4.816246509552
458	4.73185920715332	5.56270027160644	4.75053071975708	4.9854130744934	4.81600046157836
458.249999999999	4.73146438598632	5.5654296875	4.75003814697265	4.98567819595336	4.81574535369873
458.5	4.7310094833374	5.56811141967773	4.74961566925048	4.98593997955322	4.81548023223877
458.75	4.73049640655517	5.57073974609375	4.74926090240478	4.98619937896728	4.81520557403564
459	4.7299256324768	5.57331657409667	4.74897193908691	4.98645734786987	4.81491947174072
459.25	4.72929668426513	5.57585048675537	4.74874591827392	4.98671627044677	4.81462049484252
459.5	4.72860622406005	5.57835626602172	4.74858045578002	4.98697805404663	4.81430673599243
459.75	4.7278504371643	5.58085107803344	4.74847316741943	4.98724603652954	4.81397676467895
459.999999999999	4.72702312469482	5.58335494995117	4.74842262268066	4.98752260208129	4.81362915039062
460.25	4.72611904144287	5.58588695526123	4.74842834472656	4.98781013488769	4.81326293945312
460.5	4.72513246536254	5.58846426010131	4.74849033355712	4.98811054229736	4.81287860870361
460.75	4.72406005859375	5.59109926223754	4.74860906600952	4.98842525482177	4.81247806549072
461	4.72289991378784	5.59379863739013	4.74878454208374	4.98875474929809	4.81206369400024
461.249999999999	4.72165632247924	5.59656143188476	4.74901533126831	4.98909759521484	4.8116397857666
461.5	4.72033548355102	5.59937715530395	4.74929952621459	4.98945236206054	4.81121110916137
461.75	4.71894931793212	5.60222721099853	4.74963426589965	4.98981523513793	4.81078195571899
462	4.71751165390014	5.60508918762207	4.75001430511474	4.99018383026123	4.81035614013671
462.25	4.71603679656982	5.60793590545654	4.7504334449768	4.99055433273315	4.80993604660034
462.5	4.71453762054443	5.61074542999267	4.75088548660278	4.99092435836791	4.80952262878417
462.75	4.71302223205566	5.61350011825561	4.75136613845825	4.99129390716552	4.80911588668823
462.999999999999	4.71149539947509	5.61619234085083	4.75187110900878	4.99166202545166	4.80871486663818
463.25	4.70995473861694	5.61882162094116	4.75239753723144	4.99203014373779	4.80831670761108
463.5	4.70839548110961	5.62139654159545	4.75294542312622	4.99240112304687	4.80791902542114
463.75	4.70680856704711	5.6239309310913	4.75351572036743	4.99277734756469	4.80751991271972
464	4.70518207550048	5.62644243240356	4.75410985946655	4.9931616783142	4.80711650848388
464.25	4.70350360870361	5.62895154953002	4.75473070144653	4.99355888366699	4.80670738220214
464.5	4.70176124572753	5.63147830963134	4.75538063049316	4.99397087097167	4.80629110336303
464.749999999999	4.69994354248046	5.63404035568237	4.75606203079223	4.99440097808837	4.80586862564086
465	4.69804382324218	5.63665199279785	4.75677633285522	4.99485111236572	4.80544090270996
465.25	4.69605922698974	5.63932228088378	4.75752210617065	4.99532127380371	4.80501079559326
465.5	4.69399499893188	5.64205074310302	4.75829696655273	4.99581098556518	4.80458211898803
465.75	4.69186353683471	5.64483022689819	4.75909423828125	4.99631690979003	4.80415916442871
465.999999999999	4.68968343734741	5.64764308929443	4.75990533828735	4.99683570861816	4.80374479293823
466.25	4.6874771118164	5.65046691894531	4.76072072982788	4.99736261367797	4.80334281921386
466.5	4.68526792526245	5.65327453613281	4.76152896881103	4.9978928565979	4.80295419692993
466.75	4.68307590484619	5.6560411453247	4.76232147216796	4.99842357635498	4.80257987976074
467	4.68091440200805	5.6587471961975	4.76309061050415	4.99895238876342	4.80221843719482
467.25	4.67879056930541	5.66138172149658	4.76383209228515	4.99947881698608	4.80186939239502
467.5	4.6767029762268	5.66394186019897	4.76454305648803	5.00000429153442	4.80152988433837
467.749999999999	4.67464351654052	5.66643285751342	4.76522493362426	5.00053071975708	4.80119800567627
468	4.67260122299194	5.66886615753173	4.76587867736816	5.00106191635131	4.80087232589721
468.25	4.67056083679199	5.67125749588012	4.76650714874267	5.0016016960144	4.80055093765258
468.5	4.66850614547729	5.67362403869628	4.76711320877075	5.0021538734436	4.80023288726806
468.75	4.6664228439331	5.67598438262939	4.76769924163818	5.00272274017333	4.79991769790649
469	4.66429710388183	5.6783537864685	4.7682671546936	5.00331115722656	4.7996072769165
469.25	4.66212177276611	5.68074560165405	4.76881742477416	5.00392055511474	4.79930353164672
469.499999999999	4.65989351272583	5.68316555023193	4.76934814453125	5.0045518875122	4.7990083694458
469.75	4.65761804580688	5.68561458587646	4.76985740661621	5.00520277023315	4.79872608184814
470	4.65530920028686	5.68808507919311	4.77034044265747	5.00586938858032	4.79846000671386
470.25	4.65298557281494	5.69056224822998	4.77079200744628	5.00654649734497	4.79821252822875
470.5	4.65067195892333	5.69302606582641	4.77120685577392	5.00722885131835	4.79798603057861
470.749999999999	4.64839124679565	5.69545364379882	4.77157974243164	5.00791025161743	4.7977819442749
471	4.64616394042968	5.69782543182373	4.77190685272216	5.00858688354492	4.79760026931762
471.25	4.64400291442871	5.70012474060058	4.77218627929687	5.00925636291503	4.79744148254394
471.5	4.64191341400146	5.70234298706054	4.77241611480712	5.00991821289062	4.79730463027954
471.75	4.63989305496215	5.70447874069213	4.77259635925292	5.01057386398315	4.79718923568725
472	4.63793325424194	5.70653629302978	4.77272796630859	5.01122713088989	4.79709482192993
472.25	4.63602113723754	5.70852613449096	4.77281093597412	5.01188230514526	4.79702186584472
472.499999999999	4.63414192199707	5.71046018600463	4.77284526824951	5.012544631958	4.79697084426879
472.75	4.63227987289428	5.71235275268554	4.7728304862976	5.01321840286254	4.7969422340393
473	4.63041973114013	5.71421766281127	4.77276563644409	5.01390981674194	4.79693698883056
473.25	4.62854957580566	5.71606683731079	4.77264928817749	5.01462173461914	4.79695653915405
473.5	4.62666082382202	5.71790838241577	4.77247905731201	5.01535701751708	4.79700279235839
473.75	4.6247501373291	5.7197470664978	4.77225303649902	5.01611518859863	4.79707622528076
474	4.62282085418701	5.72158098220825	4.7719702720642	5.01689434051513	4.7971773147583
474.249999999999	4.62088298797607	5.72340488433837	4.77162981033325	5.01768827438354	4.79730558395385
474.5	4.61895084381103	5.72520589828491	4.77123355865478	5.0184907913208	4.79746103286743
474.75	4.61704301834106	5.72697019577026	4.77078437805175	5.01929378509521	4.79764175415039
475	4.61517763137817	5.72868156433105	4.77028512954711	5.02008962631225	4.79784774780273
475.25	4.6133689880371	5.73032617568969	4.76974010467529	5.02087259292602	4.79807758331298
475.499999999999	4.61162614822387	5.73189449310302	4.76915264129638	5.02163934707641	4.79833221435546
475.75	4.60995197296142	5.73338174819946	4.76852464675903	5.02238988876342	4.79861211776733
476	4.60834217071533	5.734787940979	4.76785707473754	5.02312612533569	4.79891872406005
476.25	4.6067886352539	5.73611783981323	4.76714849472045	5.02385187149047	4.79925489425659
476.5	4.6052803993225	5.73737907409667	4.76639461517333	5.02457332611083	4.79962301254272
476.75	4.60380268096923	5.73858070373535	4.7655906677246	5.02529621124267	4.80002689361572
477	4.60234260559082	5.73973178863525	4.76473045349121	5.0260272026062	4.80046892166137
477.249999999999	4.60088539123535	5.7408423423767	4.76380634307861	5.02677297592163	4.80095291137695
477.5	4.59942054748535	5.74191951751708	4.76281213760375	5.02753782272338	4.80147981643676
477.75	4.59793901443481	5.74296855926513	4.76174163818359	5.02832603454589	4.80205011367797
478	4.59643650054931	5.74399280548095	4.760591506958	5.02913856506347	4.80266189575195
478.25	4.59491252899169	5.74499225616455	4.75936079025268	5.02997398376464	4.80331230163574
478.5	4.59337377548217	5.74596261978149	4.7580542564392	5.03082847595214	4.80399560928344
478.75	4.59183073043823	5.7468991279602	4.75668096542358	5.0316948890686	4.80470705032348
478.999999999999	4.59029626846313	5.74779319763183	4.75525188446044	5.03256607055664	4.8054404258728
479.25	4.58878564834594	5.74863767623901	4.75378227233886	5.03343439102172	4.80619239807128
479.5	4.58731031417846	5.7494249343872	4.7522850036621	5.03429317474365	4.80696058273315
479.75	4.58587884902954	5.75015115737915	4.75077104568481	5.03513860702514	4.80774545669555
480	4.58449363708496	5.75081348419189	4.74924802780151	5.03596973419189	4.80854797363281
480.249999999999	4.58315277099609	5.75141286849975	4.74771785736083	5.03678894042968	4.8093729019165
480.5	4.58185052871704	5.75195217132568	4.74617767333984	5.03759956359863	4.81022500991821
480.749999999999	4.58057689666748	5.75243425369262	4.74462175369262	5.03840684890747	4.81111001968383
481	4.57932138442993	5.75286436080932	4.74304056167602	5.03921794891357	4.81203365325927
481.25	4.57807254791259	5.75324583053588	4.7414231300354	5.04003953933715	4.81300067901611
481.5	4.57681846618652	5.75358247756958	4.73975896835327	5.04087781906127	4.81401443481445
481.75	4.57554912567138	5.75387716293334	4.73803663253784	5.04173803329467	4.81507635116577
481.999999999999	4.57425785064697	5.75413084030151	4.73624897003173	5.04262399673461	4.81618404388427
482.25	4.57293939590454	5.75434446334838	4.73439168930053	5.04353713989257	4.81733179092407
482.5	4.57159519195556	5.75451803207397	4.73246717453002	5.04447555541992	4.81851196289062
482.75	4.57022905349731	5.75465059280395	4.73048305511474	5.04543447494506	4.81971454620361
483	4.5688509941101	5.75474119186401	4.72845411300659	5.04640674591064	4.82093000411987
483.25	4.56747341156005	5.75478935241699	4.72640085220336	5.04738521575927	4.82214927673339
483.5	4.56610822677612	5.75479555130004	4.72434377670288	5.0483603477478	4.82336711883544
483.749999999999	4.56476783752441	5.75475978851318	4.72230529785156	5.04932641983032	4.82458066940307
484	4.56345987319946	5.75468349456787	4.72030162811279	5.05027914047241	4.82579231262207
484.25	4.56218814849853	5.7545690536499	4.71834373474121	5.05121707916259	4.82700538635253
484.5	4.56095123291015	5.75441694259643	4.71643686294555	5.05214262008666	4.82822608947753
484.75	4.5597448348999	5.75423002243041	4.71457958221435	5.05305910110473	4.82946300506591
484.999999999999	4.55856132507324	5.75400781631469	4.71276569366455	5.05397272109985	4.83072423934936
485.25	4.55739116668701	5.75375080108642	4.71098756790161	5.05488967895507	4.83201742172241
485.499999999999	4.55622434616088	5.75345754623413	4.70923519134521	5.05581665039062	4.83334970474243
485.75	4.55505084991455	5.75312709808349	4.70749902725219	5.0567603111267	4.83472394943237
486	4.55386209487915	5.75275707244873	4.7057728767395	5.05772447586059	4.83614063262939
486.25	4.55265140533447	5.75234603881835	4.70405149459838	5.05871152877807	4.83759546279907
486.5	4.55141544342041	5.75189161300659	4.70233535766601	5.05972146987915	4.83907890319824
486.749999999999	4.55015468597412	5.75139331817627	4.70062971115112	5.06075000762939	4.84057807922363
487	4.54887437820434	5.75085258483886	4.6989459991455	5.06179046630859	4.84207916259765
487.25	4.54758262634277	5.75027179718017	4.69729757308959	5.06283235549926	4.84356689453125
487.5	4.54629135131835	5.74965524673461	4.69570255279541	5.06386613845825	4.84502935409545
487.75	4.54501295089721	5.74900865554809	4.69417762756347	5.06488132476806	4.84645986557006
488	4.54375839233398	5.74833917617797	4.69273662567138	5.06587171554565	4.84785413742065
488.25	4.54253530502319	5.74765157699584	4.69139003753662	5.06683206558227	4.84921407699584
488.499999999999	4.54134798049926	5.74695110321044	4.69014310836791	5.06776237487792	4.85054540634155
488.75	4.54019546508789	5.74623966217041	4.68899583816528	5.0686650276184	4.85185527801513
489	4.53907394409179	5.74551773071289	4.68794584274291	5.06954479217529	4.85315322875976
489.25	4.53797769546508	5.74478340148925	4.68698787689208	5.07040691375732	4.85444831848144
489.5	4.53689765930175	5.74403381347656	4.68611621856689	5.07125902175903	4.85575008392333
489.749999999999	4.53582525253295	5.74326372146606	4.68532514572143	5.07210731506347	4.85706567764282
490	4.53475189208984	5.74246835708618	4.6846113204956	5.07295799255371	4.85840034484863
490.249999999999	4.53367042541503	5.74164199829101	4.68397140502929	5.07381534576416	4.85975456237792
490.5	4.53257513046264	5.74077987670898	4.68340492248535	5.07468223571777	4.8611249923706
490.75	4.53146362304687	5.73987960815429	4.68291330337524	5.07555770874023	4.86250495910644
491	4.53033733367919	5.73894071578979	4.6824984550476	5.07643795013427	4.86388254165649
491.25	4.5292010307312	5.73796463012695	4.68216466903686	5.077317237854	4.86524486541748
491.499999999999	4.52806377410888	5.73695755004882	4.68191480636596	5.07818603515625	4.86657857894897
491.75	4.52693700790405	5.73592805862426	4.68175172805786	5.07903480529785	4.86787319183349
492	4.52583312988281	5.73488712310791	4.68167543411254	5.07985544204711	4.86912012100219
492.25	4.5247631072998	5.73384475708007	4.68168592453002	5.08064031600952	4.87031698226928
492.5	4.5237340927124	5.73281097412109	4.68177986145019	5.08138608932495	4.87146472930908
492.75	4.52275133132934	5.73179149627685	4.68195486068725	5.08209228515625	4.87256622314453
493	4.52181529998779	5.73079013824462	4.68220663070678	5.08275985717773	4.87362813949584
493.249999999999	4.52092361450195	5.72980594635009	4.68253374099731	5.08339357376098	4.87465715408325
493.5	4.52007102966308	5.72883558273315	4.68293476104736	5.08399724960327	4.87566184997558
493.75	4.5192527770996	5.72787427902221	4.68340921401977	5.08457708358764	4.87664747238159
494	4.51846265792846	5.72691440582275	4.68395948410034	5.08513736724853	4.87762022018432
494.25	4.5176944732666	5.72594928741455	4.68458795547485	5.08568382263183	4.87858247756958
494.5	4.51694393157958	5.72497177124023	4.68529796600341	5.08621883392333	4.87953567504882
494.75	4.51620864868164	5.72397518157958	4.68609285354614	5.08674621582031	4.88047695159912
494.999999999999	4.51548719406127	5.72295570373535	4.68697309494018	5.08726549148559	4.88140201568603
495.25	4.51478099822998	5.72191190719604	4.68793821334838	5.08777666091918	4.88230371475219
495.5	4.51409482955932	5.72084617614746	4.68898391723632	5.0882773399353	4.88317394256591
495.75	4.51343393325805	5.71976375579833	4.69010257720947	5.08876323699951	4.88400602340698
496	4.5128059387207	5.71867370605468	4.6912817955017	5.0892310142517	4.88479328155517
496.249999999999	4.51221752166748	5.71758699417114	4.69250869750976	5.08967638015747	4.8855333328247
496.5	4.5116753578186	5.71651458740234	4.69376945495605	5.09009647369384	4.88622426986694
496.75	4.51118326187133	5.71546649932861	4.69505262374877	5.09049034118652	4.88686752319335
497	4.51074361801147	5.71444940567016	4.69634962081909	5.09085750579833	4.88746547698974
497.25	4.51035642623901	5.71346616744995	4.69765567779541	5.09119987487792	4.88802242279052
497.5	4.51002073287963	5.71251678466796	4.69897079467773	5.09151983261108	4.88854217529296
497.75	4.50973463058471	5.71159744262695	4.70029735565185	5.09181976318359	4.88902902603149
497.999999999999	4.50949573516845	5.71070337295532	4.70164203643798	5.09210348129272	4.88948488235473
498.25	4.50930309295654	5.7098274230957	4.7030119895935	5.09237384796142	4.8899130821228
498.5	4.5091552734375	5.70896291732788	4.70441436767578	5.09263372421264	4.89031410217285
498.75	4.50905227661132	5.70810317993164	4.70585775375366	5.09288549423217	4.89068841934204
499	4.50899505615234	5.70724201202392	4.70734786987304	5.09313154220581	4.89103412628173
499.25	4.5089840888977	5.70637559890747	4.70888614654541	5.09337329864502	4.89134979248046
[truncated: 6,003 more rows]
