# Supplementary material for: The Effect of 8,5′-Cyclo 2′-deoxyadenosine on the Activity of 10-23 DNAzyme: Experimental and Theoretical Study
Source: Int J Mol Sci. 2024 Feb 21;25(5):2519. doi: 10.3390/ijms25052519 (PMC10931185; doi:10.3390/ijms25052519)
Supplement: Supplementary file 1 [file ijms-25-02519-s001.zip › TABLE SM2.xlsx]

## Sheet: T4(O4) P(O) dA5
10-23 DNAzyme
	wt	RcdA5	RcdA15	ScdA5	ScdA15
0	5.1739330291748	5.20654582977294	5.77473258972167	5.29898214340209	4.17062330245971
0.25	5.17389965057373	5.2047700881958	5.77453279495239	5.29880619049072	4.17004537582397
0.5	5.17386531829833	5.20299434661865	5.7743330001831	5.29863166809082	4.1694688796997
0.75	5.17383003234863	5.20121765136718	5.7741322517395	5.29845762252807	4.16889333724975
1	5.17379188537597	5.19943571090698	5.77393007278442	5.29828405380249	4.16831874847412
1.25	5.17375040054321	5.19764471054077	5.77372598648071	5.29811000823974	4.16774368286132
1.5	5.17370462417602	5.1958360671997	5.77351856231689	5.29793453216552	4.1671667098999
1.75	5.17365264892578	5.19400167465209	5.77330636978149	5.29775667190551	4.16658544540405
2	5.17359399795532	5.19213056564331	5.77308750152587	5.29757499694824	4.16599702835083
2.25	5.17352628707885	5.19021081924438	5.77286148071289	5.29738855361938	4.16539812088012
2.5	5.17344903945922	5.18823146820068	5.77262544631958	5.29719495773315	4.16478586196899
2.75	5.17335939407348	5.18618202209472	5.77237796783447	5.29699420928955	4.16415786743164
3	5.17325687408447	5.18405485153198	5.77211856842041	5.29678392410278	4.16351318359375
3.25	5.17313909530639	5.18184614181518	5.77184629440307	5.29656457901	4.16285037994384
3.5	5.17300462722778	5.17955732345581	5.77156066894531	5.29633522033691	4.16217231750488
3.75	5.17285346984863	5.1771969795227	5.77126264572143	5.29609632492065	4.1614818572998
4	5.17268419265747	5.17477846145629	5.77095413208007	5.29584884643554	4.16078424453735
4.25	5.17249727249145	5.17232036590576	5.77063751220703	5.29559421539306	4.16008615493774
4.5	5.17229270935058	5.1698408126831	5.77031517028808	5.29533433914184	4.15939474105834
4.75	5.17207145690917	5.1673583984375	5.76998996734619	5.29507064819335	4.15871620178222
5	5.17183399200439	5.1648850440979	5.76966285705566	5.29480361938476	4.15805387496948
5.25	5.17157936096191	5.16242694854736	5.76933622360229	5.29453325271606	4.15741157531738
5.5	5.17130708694458	5.15998220443725	5.76900911331176	5.29426002502441	4.15678834915161
5.75	5.17101526260375	5.15754175186157	5.76868152618408	5.29398155212402	4.156183719635
6	5.1707010269165	5.1550908088684	5.76835060119628	5.29369592666625	4.15559339523315
6.25	5.1703610420227	5.15260934829711	5.76801443099975	5.29340028762817	4.15501356124877
6.5	5.16999006271362	5.15007257461547	5.76766967773437	5.29309129714965	4.15443992614746
6.75	5.16958284378051	5.14745616912841	5.76731348037719	5.29276514053344	4.15386724472045
7	5.16913366317749	5.14473342895507	5.76694250106811	5.29241800308227	4.15329122543334
7.25	5.16863679885864	5.14188289642333	5.76655340194702	5.29204654693603	4.15270853042602
7.5	5.16808605194091	5.13888788223266	5.76614427566528	5.29164743423461	4.15211772918701
7.75	5.16747856140136	5.13574123382568	5.76571464538574	5.29121923446655	4.15151929855346
8	5.16681289672851	5.13245201110839	5.76526594161987	5.29076290130615	4.15091705322265
8.25	5.16609239578247	5.12904357910156	5.76480150222778	5.2902808189392	4.15031719207763
8.5	5.16532468795776	5.12555694580078	5.76432752609252	5.28977918624877	4.14972972869873
8.75	5.16452026367187	5.12204408645629	5.76385164260864	5.28926515579223	4.14916563034057
9	5.16369295120239	5.11856031417846	5.76338243484497	5.28874731063842	4.14863586425781
9.25	5.16285562515258	5.1151533126831	5.76292657852172	5.28823328018188	4.14814805984497
9.5	5.16201782226562	5.11185789108276	5.76248979568481	5.2877287864685	4.14770889282226
9.75	5.16118669509887	5.10869216918945	5.76207447052002	5.28723716735839	4.14731979370117
10	5.16036367416381	5.10565710067749	5.76168203353881	5.28675937652587	4.14698123931884
10.25	5.15954732894897	5.1027398109436	5.76131057739257	5.28629255294799	4.14669036865234
10.5	5.1587324142456	5.09991979598999	5.7609577178955	5.28583478927612	4.14644479751586
10.75	5.15791177749633	5.09716892242431	5.76062059402465	5.28538084030151	4.14624071121215
11	5.15707778930664	5.09445714950561	5.76029539108276	5.28492593765258	4.14607667922973
11.25	5.15622091293334	5.09175395965576	5.75997877120971	5.28446531295776	4.14595031738281
11.5	5.15533256530761	5.08902978897094	5.75966835021972	5.2839937210083	4.14586019515991
11.75	5.15440320968627	5.08625888824462	5.759361743927	5.28350591659545	4.14580726623535
12	5.15342569351196	5.08341979980468	5.75905609130859	5.28299856185913	4.14579105377197
12.25	5.15239429473877	5.0804967880249	5.75875186920166	5.2824683189392	4.14581394195556
12.5	5.15130710601806	5.07748508453369	5.75844812393188	5.28191518783569	4.14587640762329
12.75	5.15016412734985	5.074387550354	5.7581467628479	5.28133869171142	4.14597988128662
13	5.14897060394287	5.07121896743774	5.75785064697265	5.28074264526367	4.14612531661987
13.25	5.14773511886596	5.06800174713134	5.75756168365478	5.28013086318969	4.14631271362304
13.5	5.1464672088623	5.06476259231567	5.75728368759155	5.27951002120971	4.1465401649475
13.75	5.14517879486083	5.06152963638305	5.75701999664306	5.27888536453247	4.14680624008178
14	5.14387941360473	5.05832529067993	5.75677299499511	5.27826213836669	4.14710903167724
14.25	5.14257669448852	5.05516529083252	5.75654411315917	5.2776436805725	4.14744663238525
14.5	5.14127492904663	5.05205678939819	5.75633525848388	5.27703189849853	4.14781665802002
14.75	5.13997411727905	5.04899835586547	5.75614643096923	5.27642631530761	4.14821910858154
15	5.13867330551147	5.04598140716552	5.75597715377807	5.27582550048828	4.14865350723266
15.25	5.13736915588378	5.04299306869506	5.7558274269104	5.27522611618041	4.14912176132202
15.5	5.13605594635009	5.04001855850219	5.75569677352905	5.27462577819824	4.14962434768676
15.75	5.13472986221313	5.03704214096069	5.75558567047119	5.27402114868164	4.15016365051269
16	5.13338756561279	5.03405141830444	5.75549364089965	5.2734088897705	4.15074062347412
16.25	5.13202762603759	5.03103685379028	5.75542163848877	5.27278709411621	4.15135669708252
16.5	5.13065099716186	5.02799606323242	5.75537061691284	5.27215528488159	4.15201091766357
16.75	5.12926244735717	5.0249319076538	5.75534009933471	5.2715139389038	4.15270090103149
17	5.12786722183227	5.02185249328613	5.75533199310302	5.27086496353149	4.15342426300048
17.25	5.12647438049316	5.01877260208129	5.75534629821777	5.27021121978759	4.15417575836181
17.5	5.12509202957153	5.01570796966552	5.75538349151611	5.26955699920654	4.15495014190673
17.75	5.12372779846191	5.01267385482788	5.75544357299804	5.26890516281127	4.15574169158935
18	5.1223874092102	5.00968265533447	5.75552606582641	5.26825857162475	4.1565465927124
18.25	5.12107276916503	5.00674104690551	5.75563097000122	5.26761960983276	4.15736150741577
18.5	5.11978340148925	5.00384902954101	5.75575828552246	5.26698684692382	4.15818643569946
18.75	5.11851549148559	5.00099945068359	5.75590801239013	5.26635932922363	4.15902137756347
19	5.11726331710815	4.99818134307861	5.75608110427856	5.26573419570922	4.15986967086791
19.25	5.11601972579956	4.99537849426269	5.7562780380249	5.26510763168334	4.16073513031005
19.5	5.11477661132812	4.99257326126098	5.75650072097778	5.26447534561157	4.16162300109863
19.75	5.11352682113647	4.98974800109863	5.75675010681152	5.26383209228515	4.16253757476806
20	5.11226320266723	4.98688745498657	5.75702905654907	5.26317405700683	4.16348361968994
20.25	5.11098337173461	4.98398065567016	5.75733852386474	5.26249837875366	4.16446304321289
20.5	5.10968780517578	4.9810242652893	5.7576789855957	5.26180362701416	4.16547489166259
20.75	5.1083812713623	4.97802543640136	5.75804996490478	5.2610912322998	4.16651535034179
21	5.10707521438598	4.97500085830688	5.7584490776062	5.26036500930786	4.16757583618164
21.25	5.10578393936157	4.9719762802124	5.75887298583984	5.25963163375854	4.16864442825317
21.5	5.10452556610107	4.96898555755615	5.75931549072265	5.25889873504638	4.16970491409301
21.75	5.10331726074218	4.96606254577636	5.75977039337158	5.25817680358886	4.17074346542358
22	5.1021728515625	4.96323633193969	5.76023244857788	5.2574725151062	4.17174625396728
22.25	5.10110187530517	4.96052742004394	5.76069688796997	5.25679206848144	4.17270374298095
22.5	5.10010814666748	4.95794439315795	5.76116037368774	5.25613832473754	4.17361164093017
22.75	5.09918928146362	4.95548486709594	5.76162195205688	5.25551080703735	4.17446994781494
23	5.09834051132202	4.95313739776611	5.7620825767517	5.25490665435791	4.1752815246582
23.25	5.09755420684814	4.95088291168212	5.76254510879516	5.25432157516479	4.17605209350585
23.5	5.09682083129882	4.94869947433471	5.76301336288452	5.25374889373779	4.17678976058959
23.75	5.09613132476806	4.94656133651733	5.76349067687988	5.25318241119384	4.17750167846679
24	5.09547853469848	4.94444465637207	5.76398372650146	5.25261497497558	4.17819643020629
24.25	5.09485387802124	4.94232416152954	5.76449584960937	5.25203943252563	4.17888116836547
24.5	5.09425163269042	4.94017934799194	5.76503324508666	5.25145053863525	4.17956256866455
24.75	5.09366798400878	4.93799257278442	5.76559925079345	5.25084209442138	4.18024492263793
25	5.09310054779052	4.93575286865234	5.76619672775268	5.25021076202392	4.18093204498291
25.25	5.09254932403564	4.93345832824707	5.76682519912719	5.24955606460571	4.18162393569946
25.5	5.09201717376708	4.93111562728881	5.7674822807312	5.24887943267822	4.1823182106018
25.75	5.09150886535644	4.92874240875244	5.76816177368164	5.24818611145019	4.18300914764404
26	5.09102964401245	4.92636394500732	5.76885557174682	5.24748420715332	4.18368959426879
26.25	5.09058618545532	4.92401075363159	5.76955270767211	5.2467827796936	4.18435144424438
26.5	5.09018373489379	4.92171049118041	5.77024316787719	5.2460913658142	4.18498563766479
26.75	5.08982515335083	4.91948509216308	5.77091932296752	5.24541759490966	4.18558740615844
27	5.08951187133789	4.91734838485717	5.77157497406005	5.24476480484008	4.18615341186523
27.25	5.08924341201782	4.9153037071228	5.77220773696899	5.24413585662841	4.18668270111083
27.5	5.08901786804199	4.9133448600769	5.77281808853149	5.24352836608886	4.18717765808105
27.75	5.08883190155029	4.91146039962768	5.77340793609619	5.24293947219848	4.18764114379882
28	5.08868312835693	4.90963459014892	5.77398061752319	5.24236392974853	4.18807792663574
28.25	5.08856868743896	4.90784931182861	5.77454137802124	5.24179601669311	4.18849277496337
28.5	5.08848619461059	4.90608596801757	5.77509498596191	5.24123048782348	4.18888998031616
28.75	5.08843517303466	4.90432691574096	5.77564525604248	5.24066162109375	4.18927335739135
29	5.08841371536254	4.9025559425354	5.7761960029602	5.240083694458	4.18964719772338
29.25	5.08842134475708	4.90076112747192	5.77675008773803	5.23949337005615	4.19001388549804
29.5	5.0884575843811	4.89893341064453	5.7773094177246	5.23888778686523	4.19037437438964
29.75	5.08852243423461	4.89706945419311	5.7778730392456	5.23826599121093	4.19073009490966
30	5.08861494064331	4.8951711654663	5.77843952178955	5.23762845993041	4.1910810470581
30.25	5.08873462677002	4.89324522018432	5.77900552749633	5.23697805404663	4.19142532348632
30.5	5.08887958526611	4.89130067825317	5.77956676483154	5.23631858825683	4.19176197052002
30.75	5.08904790878295	4.88934993743896	5.78011894226074	5.23565435409545	4.19208908081054
31	5.08923768997192	4.88740301132202	5.78065776824951	5.23498964309692	4.19240617752075
31.25	5.08944749832153	4.88546705245971	5.78117990493774	5.23432731628417	4.19271183013916
31.5	5.08967494964599	4.88354444503784	5.78168392181396	5.2336688041687	4.19300603866577
31.75	5.08992004394531	4.88163328170776	5.78216981887817	5.23301458358764	4.1932897567749
32	5.090181350708	4.87972688674926	5.78263759613037	5.23236274719238	4.19356393814086
32.25	5.09045886993408	4.87781572341918	5.78308916091918	5.23171091079711	4.19383001327514
32.5	5.09075355529785	4.87588787078857	5.7835259437561	5.2310562133789	4.19408988952636
32.75	5.09106540679931	4.87393140792846	5.78395080566406	5.23039531707763	4.19434404373168
33	5.09139537811279	4.87193393707275	5.78436374664306	5.2297248840332	4.19459438323974
33.25	5.0917420387268	4.86988735198974	5.7847671508789	5.22904396057128	4.19484090805053
33.5	5.09210538864135	4.86778593063354	5.7851595878601	5.22835111618041	4.19508266448974
33.75	5.09248304367065	4.86563062667846	5.78554153442382	5.22764825820922	4.19532012939453
34	5.09287166595458	4.86342668533325	5.78590965270996	5.22693824768066	4.1955509185791
34.25	5.09326696395874	4.86118412017822	5.78626298904418	5.22622489929199	4.19577312469482
34.5	5.09366512298583	4.8589162826538	5.78659868240356	5.22551441192627	4.19598484039306
34.75	5.09406185150146	4.85663700103759	5.78691434860229	5.22481107711791	4.19618415832519
35	5.09445333480834	4.85435724258422	5.78720808029174	5.22411918640136	4.19637060165405
35.25	5.0948371887207	4.85208368301391	5.78748035430908	5.2234411239624	4.196542263031
35.5	5.09521341323852	4.84981632232666	5.78773117065429	5.22277736663818	4.19670009613037
35.75	5.09558200836181	4.84754991531372	5.78796100616455	5.22212648391723	4.1968445777893
36	5.0959448814392	4.84527206420898	5.78817176818847	5.22148513793945	4.19697523117065
36.25	5.09630489349365	4.84296655654907	5.7883653640747	5.22084903717041	4.19709396362304
36.5	5.09666442871093	4.84061336517333	5.78854322433471	5.2202124595642	4.19720125198364
36.75	5.09702682495117	4.83818960189819	5.78870773315429	5.21957063674926	4.19729709625244
37	5.09739589691162	4.83567333221435	5.7888593673706	5.21891736984252	4.19738149642944
37.25	5.09777402877807	4.83304405212402	5.78900003433227	5.21824789047241	4.1974549293518
37.5	5.09816408157348	4.83028507232666	5.7891297340393	5.21755933761596	4.19751644134521
37.75	5.098566532135	4.82738780975341	5.78924846649169	5.21685028076171	4.19756507873535
38	5.09898090362548	4.82435369491577	5.78935670852661	5.21612119674682	4.19759893417358
38.25	5.09940528869628	4.8211965560913	5.78945302963256	5.21537637710571	4.19761705398559
38.5	5.09983539581298	4.81794214248657	5.78953695297241	5.21462345123291	4.19761800765991
38.75	5.10026550292968	4.81462526321411	5.78960752487182	5.21387147903442	4.19760084152221
39	5.10069036483764	4.81128597259521	5.78966474533081	5.2131290435791	4.19756460189819
39.25	5.10110473632812	4.80795907974243	5.78970766067504	5.21240520477294	4.19750928878784
39.5	5.10150480270385	4.80467224121093	5.78973722457885	5.21170568466186	4.19743537902832
39.75	5.10188865661621	4.80143976211547	5.78975343704223	5.21103382110595	4.19734287261962
40	5.10225677490234	4.79826354980468	5.7897572517395	5.21038961410522	4.1972312927246
40.25	5.10261106491088	4.79513263702392	5.78974866867065	5.20977115631103	4.19710111618041
40.5	5.10295391082763	4.79202842712402	5.78972864151	5.20917415618896	4.19695043563842
40.75	5.10328960418701	4.78892469406127	5.78969717025756	5.20859336853027	4.19677877426147
41	5.10362148284912	4.78579092025756	5.78965425491333	5.20802307128906	4.19658327102661
41.25	5.10395383834838	4.7825961112976	5.78959941864013	5.20745849609375	4.19636154174804
41.5	5.10429096221923	4.77930879592895	5.78953218460083	5.20689439773559	4.19611072540283
41.75	5.10463619232177	4.77590179443359	5.78945207595825	5.20632696151733	4.19582748413085
42	5.10499238967895	4.77235412597656	5.78935766220092	5.20575332641601	4.19550943374633
42.25	5.10536193847656	4.7686538696289	5.78924894332885	5.20517301559448	4.19515371322631
42.5	5.10574579238891	4.76480388641357	5.78912544250488	5.2045874595642	4.19475984573364
42.75	5.10614299774169	4.76081991195678	5.78898763656616	5.20400094985961	4.19432878494262
43	5.10655212402343	4.7567343711853	5.78883600234985	5.20341920852661	4.19386339187622
43.25	5.10696983337402	4.7525897026062	5.78867197036743	5.20284986495971	4.19336795806884
43.5	5.10739374160766	4.74843168258666	5.78849744796752	5.20230054855346	4.1928482055664
43.75	5.10782003402709	4.74430465698242	5.78831338882446	5.20177745819091	4.19230985641479
44	5.10824680328369	4.74024152755737	5.78812217712402	5.20128631591796	4.19175672531127
44.25	5.10867404937744	4.73626232147216	5.78792333602905	5.20082902908325	4.19119262695312
44.5	5.10910177230834	4.73237323760986	5.78771829605102	5.2004075050354	4.19061851501464
44.75	5.1095323562622	4.72856855392456	5.78750610351562	5.20002126693725	4.190034866333
45	5.10996866226196	4.72483253479003	5.78728580474853	5.19966840744018	4.18943881988525
45.25	5.11041355133056	4.72114562988281	5.78705596923828	5.19934892654418	4.18882846832275
45.5	5.11087131500244	4.71748495101928	5.78681564331054	5.19906044006347	4.18820190429687
45.75	5.11134529113769	4.71382999420166	5.78656196594238	5.1988034248352	4.18755531311035
46	5.11183929443359	4.71016359329223	5.78629446029663	5.19857692718505	4.18688821792602
46.25	5.11235475540161	4.70647573471069	5.78601121902465	5.19838237762451	4.18620014190673
46.5	5.11289310455322	4.70276546478271	5.78571224212646	5.19822072982788	4.18549299240112
46.75	5.11345386505127	4.69903993606567	5.78539752960205	5.19809436798095	4.18477058410644
47	5.11403512954711	4.69531631469726	5.78506851196289	5.19800472259521	4.18403816223144
47.25	5.11463403701782	4.69161748886108	5.78472566604614	5.19795370101928	4.18330240249633
47.5	5.11524772644042	4.68796968460083	5.78437137603759	5.19794273376464	4.18257093429565
47.75	5.11587285995483	4.68439722061157	5.78400802612304	5.19797277450561	4.18184852600097
48	5.11650848388671	4.68091869354248	5.78363704681396	5.19804334640502	4.1811408996582
48.25	5.11715459823608	4.67754411697387	5.78325843811035	5.19815444946289	4.18044996261596
48.5	5.11781311035156	4.67427539825439	5.7828722000122	5.19830656051635	4.17977571487426
48.75	5.11848735809326	4.6711049079895	5.78247737884521	5.19850015640258	4.17911767959594
49	5.11918258666992	4.66801929473877	5.78207159042358	5.19873571395874	4.17847251892089
49.25	5.11990547180175	4.66500091552734	5.78165245056152	5.1990156173706	4.17783737182617
49.5	5.12066316604614	4.66203069686889	5.78121662139892	5.19934225082397	4.17720890045166
49.75	5.12146234512329	4.65909004211425	5.78076076507568	5.19971847534179	4.17658329010009
50	5.12231111526489	4.65616369247436	5.78028154373168	5.20014810562133	4.17595958709716
50.25	5.12321424484252	4.65324068069458	5.77977609634399	5.2006344795227	4.17533636093139
50.5	5.12417459487915	4.65031814575195	5.77924394607543	5.20117998123168	4.17471504211425
50.7499999999999	5.12519168853759	4.64740276336669	5.77868509292602	5.20178461074829	4.17409896850585
51	5.12626075744628	4.64450883865356	5.77810096740722	5.20244693756103	4.17349481582641
51.25	5.1273717880249	4.64165878295898	5.77749633789062	5.20316267013549	4.17290830612182
51.4999999999999	5.12851238250732	4.63888072967529	5.7768759727478	5.20392560958862	4.17234849929809
51.75	5.12966966629028	4.63620090484619	5.77624607086181	5.20472860336303	4.17182111740112
52	5.1308307647705	4.63364171981811	5.77561235427856	5.20556354522705	4.1713318824768
52.25	5.1319875717163	4.63121891021728	5.77497863769531	5.20642471313476	4.17088365554809
52.5	5.1331353187561	4.62893772125244	5.77434682846069	5.20730924606323	4.1704773902893
52.75	5.13427543640136	4.62679529190063	5.7737169265747	5.20821619033813	4.17011165618896
53	5.13541316986083	4.6247820854187	5.7730860710144	5.20914888381958	4.16978454589843
53.25	5.13655662536621	4.62288284301757	5.77245140075683	5.2101125717163	4.16949272155761
53.4999999999999	5.13771677017211	4.62108135223388	5.77180671691894	5.21111583709716	4.16923332214355
53.75	5.13890695571899	4.61935997009277	5.77114629745483	5.21216869354248	4.16900396347045
54	5.1401400566101	4.61770296096801	5.77046298980712	5.21328210830688	4.16880226135253
54.25	5.14142990112304	4.61609554290771	5.76975059509277	5.21446800231933	4.16862678527832
54.5	5.14278936386108	4.61452722549438	5.76900339126586	5.21573686599731	4.16847705841064
54.75	5.14422798156738	4.61299180984497	5.76821613311767	5.21709871292114	4.16835308074951
55	5.14575099945068	4.61148881912231	5.76738691329956	5.21855783462524	4.16825485229492
55.25	5.14735698699951	4.61002302169799	5.76651716232299	5.2201132774353	4.1681842803955
55.4999999999999	5.14903783798217	4.60860443115234	5.76561164855957	5.22175693511962	4.16814184188842
55.75	5.1507773399353	4.60724878311157	5.7646780014038	5.22347497940063	4.16812801361083
56	5.1525535583496	4.6059718132019	5.76372861862182	5.22524642944335	4.1681432723999
56.2499999999999	5.15434408187866	4.60478973388671	5.76277446746826	5.22704935073852	4.16818571090698
56.5	5.15612697601318	4.60371446609497	5.76182699203491	5.22886323928833	4.16825532913208
56.75	5.15788555145263	4.60275220870971	5.76089477539062	5.23067235946655	4.16834926605224
57	5.15961122512817	4.60190534591674	5.75998210906982	5.23246812820434	4.168466091156
57.25	5.161301612854	4.60117149353027	5.75908994674682	5.23424911499023	4.16860437393188
57.4999999999999	5.1629614830017	4.60054540634155	5.75821685791015	5.23602056503295	4.16876316070556
57.75	5.16459941864013	4.60002136230468	5.75735807418823	5.23779249191284	4.16894197463989
58	5.16622638702392	4.59959316253662	5.75650739669799	5.23957824707031	4.16914081573486
58.2499999999999	5.1678557395935	4.59925603866577	5.75565814971923	5.24139308929443	4.16936063766479
58.5	5.16949939727783	4.59900760650634	5.75480413436889	5.24325323104858	4.16960191726684
58.75	5.17116928100585	4.59884548187255	5.75393915176391	5.2451729774475	4.16986560821533
59	5.17287302017211	4.59877014160156	5.75305795669555	5.24716472625732	4.17015218734741
59.25	5.1746163368225	4.59878253936767	5.75215864181518	5.2492356300354	4.17046165466308
59.5	5.17639875411987	4.59888458251953	5.75124025344848	5.25138807296752	4.17079305648803
59.75	5.17821550369262	4.59907674789428	5.75030517578125	5.25361680984497	4.17114400863647
60	5.1800570487976	4.59936046600341	5.74935865402221	5.25591039657592	4.17151260375976
60.2499999999999	5.18191146850585	4.59973382949829	5.74840688705444	5.25825262069702	4.17189455032348
60.5	5.18376398086547	4.60019350051879	5.74745798110961	5.26062297821044	4.17228651046752
60.75	5.18560361862182	4.60073471069335	5.74651861190795	5.26300287246704	4.17268371582031
61	5.18742084503173	4.6013536453247	5.74559450149536	5.26537799835205	4.1730842590332
61.25	5.18921041488647	4.60204458236694	5.74468898773193	5.26773929595947	4.17348480224609
61.5	5.19097280502319	4.60280466079711	5.74380302429199	5.27008390426635	4.17388534545898
61.75	5.19271183013916	4.6036319732666	5.74293518066406	5.27241659164428	4.17428493499755
62	5.19443416595458	4.6045274734497	5.74208164215087	5.27474498748779	4.17468452453613
62.2499999999999	5.19614791870117	4.60549211502075	5.74123859405517	5.2770824432373	4.17508459091186
62.5	5.19786167144775	4.60653066635131	5.74040079116821	5.27944183349609	4.17548608779907
62.75	5.19958305358886	4.60764598846435	5.73956441879272	5.28183555603027	4.17588901519775
63	5.20131683349609	4.60884284973144	5.73872566223144	5.28427505493164	4.17629432678222
63.25	5.20306348800659	4.61012268066406	5.73788213729858	5.28676557540893	4.17669963836669
63.5	5.20482015609741	4.6114854812622	5.73703384399414	5.28930759429931	4.17710399627685
63.75	5.20657777786254	4.61292791366577	5.73618221282958	5.29189395904541	4.17750358581542
64	5.20832395553588	4.61444187164306	5.73533105850219	5.29451131820678	4.17789411544799
64.25	5.21004390716552	4.61601734161377	5.73448610305786	5.29714107513427	4.17827177047729
64.5	5.2117223739624	4.61764097213745	5.73365211486816	5.29976224899291	4.17863130569458
64.75	5.21334743499755	4.61929893493652	5.732834815979	5.30235576629638	4.17897033691406
65	5.21491146087646	4.62098026275634	5.73203706741333	5.30490732192993	4.17928600311279
65.25	5.21641111373901	4.62267637252807	5.73126125335693	5.3074083328247	4.17957782745361
65.5	5.21784877777099	4.62438297271728	5.73050546646118	5.30985879898071	4.1798448562622
65.75	5.21923112869262	4.6261019706726	5.72976779937744	5.31226587295532	4.18008947372436
66	5.22056770324707	4.62783765792846	5.72904253005981	5.31464195251464	4.18031215667724
66.25	5.22186994552612	4.62959909439086	5.72832441329956	5.31700372695922	4.18051481246948
66.5	5.22314929962158	4.63139724731445	5.7276062965393	5.31937074661254	4.18069887161254
66.75	5.2244176864624	4.63324451446533	5.72688150405883	5.32176303863525	4.18086624145507
67	5.22568559646606	4.63515377044677	5.72614288330078	5.32419919967651	4.18101787567138
67.25	5.22696161270141	4.63713455200195	5.72538471221923	5.32669496536254	4.18115472793579
67.5	5.22825050354003	4.63919448852539	5.72460269927978	5.32926034927368	4.18127679824829
67.75	5.22955274581909	4.64133501052856	5.72379493713378	5.33189821243286	4.18138456344604
68	5.23086404800415	4.6435489654541	5.72296142578125	5.33460092544555	4.18147754669189
68.25	5.2321753501892	4.64582300186157	5.72210693359375	5.33735179901123	4.18155527114868
68.5	5.23347282409667	4.64813470840454	5.72123718261718	5.34012508392333	4.18161821365356
68.75	5.2347412109375	4.65045833587646	5.72036170959472	5.34289026260375	4.18166637420654
69	5.23596620559692	4.65276622772216	5.71948862075805	5.34561777114868	4.18170022964477
69.25	5.23713588714599	4.65503501892089	5.71862506866455	5.34828281402587	4.18172121047973
69.5	5.23824405670166	4.65724754333496	5.7177767753601	5.35086917877197	4.18173122406005
69.75	5.23928785324096	4.6593952178955	5.7169451713562	5.3533706665039	4.18173170089721
70	5.24027061462402	4.66147804260253	5.71612787246704	5.35579204559326	4.18172359466552
70.25	5.24119806289672	4.66350221633911	5.71532106399536	5.35814523696899	4.18170976638793
70.5	5.24207735061645	4.66548061370849	5.71451807022094	5.36044788360595	4.18169069290161
70.75	5.24291849136352	4.66742801666259	5.71371126174926	5.36272048950195	4.18166828155517
71	5.24372959136962	4.66936254501342	5.71289110183715	5.36498594284057	4.1816439628601
71.25	5.24451923370361	4.67130184173583	5.71204853057861	5.36726760864257	4.18161821365356
71.5	5.24529504776	4.67326068878173	5.71117496490478	5.3695855140686	4.18159341812133
71.75	5.24606323242187	4.67525386810302	5.71026182174682	5.37195682525634	4.1815710067749
72	5.24682664871215	4.67728948593139	5.70930290222167	5.37439393997192	4.18155145645141
72.25	5.24758720397949	4.67937040328979	5.70829486846923	5.37690114974975	4.18153810501098
72.5	5.2483434677124	4.68149232864379	5.70723867416381	5.37947463989257	4.18153190612792
72.75	5.24909210205078	4.68364334106445	5.70613765716552	5.3821005821228	4.18153524398803
73	5.24982738494873	4.68580484390258	5.70500087738037	5.38475847244262	4.18154954910278
73.25	5.25054216384887	4.6879539489746	5.70383882522583	5.38742208480834	4.18157720565795
73.5	5.25123071670532	4.69006776809692	5.70266437530517	5.39006614685058	4.18161916732788
73.75	5.25188732147216	4.69212770462036	5.70148801803588	5.39266777038574	4.1816759109497
74	5.25250911712646	4.69411993026733	5.7003173828125	5.39521265029907	4.18174934387207
74.25	5.25309562683105	4.69603872299194	5.69915676116943	5.39769411087036	4.18183898925781
74.5	5.25364685058593	4.69788455963134	5.69800662994384	5.40011405944824	4.18194675445556
74.75	5.25416564941406	4.69966316223144	5.69686412811279	5.4024806022644	4.18207263946533
75	5.25465488433837	4.70138502120971	5.69572257995605	5.4048056602478	4.18221855163574
75.25	5.25511837005615	4.70306158065795	5.69457578659057	5.40710496902465	4.18238544464111
75.5	5.25555896759033	4.70470476150512	5.6934151649475	5.40939331054687	4.18257522583007
75.75	5.25597953796386	4.70632600784301	5.69223356246948	5.41168451309204	4.18278932571411
76	5.25638151168823	4.70793437957763	5.69102525711059	5.41399097442627	4.18302917480468
76.25	5.2567663192749	4.70953607559204	5.6897850036621	5.4163179397583	4.18329572677612
76.5	5.25713348388671	4.7111325263977	5.68851232528686	5.41866731643676	4.18358898162841
76.75	5.25748252868652	4.71272277832031	5.68720817565917	5.4210352897644	4.18390941619873
77	5.25781106948852	4.71430110931396	5.68587779998779	5.42341089248657	4.18425416946411
77.25	5.25811719894409	4.71585893630981	5.68452882766723	5.42578220367431	4.18462181091308
77.5	5.2583999633789	4.71738719940185	5.68316936492919	5.42813444137573	4.1850094795227
77.75	5.25865745544433	4.71887636184692	5.68180894851684	5.43045425415039	4.18541431427002
78	5.25888919830322	4.72032022476196	5.68045377731323	5.43273258209228	4.18583440780639
78.25	5.25909519195556	4.72171592712402	5.67910861968994	5.43496513366699	4.18626832962036
78.5	5.25927639007568	4.72306299209594	5.67777442932128	5.43715381622314	4.18671560287475
78.75	5.25943326950073	4.72436571121215	5.6764497756958	5.43930482864379	4.18717765808105
79	5.25956678390502	4.72562980651855	5.67512941360473	5.44142770767211	4.18765497207641
79.25	5.25967836380004	4.72686338424682	5.67380762100219	5.44353628158569	4.18815088272094
79.5	5.25976848602294	4.7280740737915	5.67247724533081	5.44564390182495	4.18866729736328
79.75	5.25983762741088	4.72927045822143	5.67113161087036	5.447762966156	4.1892066001892
80	5.2598853111267	4.73045873641967	5.66976404190063	5.44990444183349	4.1897702217102
80.25	5.25991153717041	4.73164367675781	5.66837215423583	5.45207405090332	4.19035863876342
80.5	5.25991487503051	4.73282575607299	5.66695547103881	5.45427322387695	4.19097089767456
80.75	5.25989580154418	4.73400354385375	5.66551780700683	5.45649480819702	4.19160270690917
81	5.25985288619995	4.73517131805419	5.66406774520874	5.45872640609741	4.19224882125854
81.25	5.2597861289978	4.73632049560546	5.66261672973632	5.46094989776611	4.19290018081665
81.5	5.25969648361206	4.73744106292724	5.66117763519287	5.46314477920532	4.19354915618896
81.75	5.25958490371704	4.73852348327636	5.65976381301879	5.46529150009155	4.19418716430664
82	5.25945138931274	4.73956060409545	5.65838575363159	5.46737480163574	4.1948070526123
82.25	5.2592978477478	4.74054670333862	5.65705013275146	5.46938610076904	4.19540405273437
82.5	5.25912380218505	4.74148178100585	5.6557593345642	5.47132444381713	4.19597673416137
82.75	5.25893020629882	4.74236822128295	5.65451049804687	5.47319459915161	4.19652462005615
83	5.25871610641479	4.74320983886718	5.65329933166503	5.47500801086425	4.19704914093017
83.25	5.25847911834716	4.74401330947875	5.65211629867553	5.47677850723266	4.19755363464355
83.5	5.25821733474731	4.7447862625122	5.6509518623352	5.47852373123168	4.19804096221923
83.75	5.25792789459228	4.74553632736206	5.64979648590087	5.48026037216186	4.19851446151733
84	5.25760650634765	4.74627017974853	5.64863872528076	5.48200511932373	4.19897699356079
84.25	5.25724983215332	4.74699354171752	5.64747095108032	5.4837737083435	4.1994309425354
84.5	5.25685310363769	4.74771070480346	5.64628553390502	5.48557710647583	4.19987630844116
84.75	5.25641393661499	4.74842357635498	5.64507961273193	5.48742055892944	4.20031309127807
85	5.25592994689941	4.74913167953491	5.6438546180725	5.48930263519287	4.20073795318603
85.25	5.25540161132812	4.74983119964599	5.64261627197265	5.49121475219726	4.20114755630493
85.5	5.25483226776123	4.75051498413085	5.64137601852416	5.49313783645629	4.20153522491455
85.75	5.25422811508178	4.75117492675781	5.64014863967895	5.49504995346069	4.20189476013183
86	5.25359630584716	4.75180149078369	5.63895034790039	5.49692487716674	4.20221996307373
86.25	5.25294494628906	4.7523865699768	5.63779544830322	5.49873971939086	4.20250606536865
86.5	5.25228214263916	4.7529239654541	5.6366958618164	5.50047826766967	4.20274877548217
86.75	5.2516131401062	4.75341033935546	5.63565778732299	5.50213146209716	4.20294761657714
87	5.25093984603881	4.75384616851806	5.63468217849731	5.50369882583618	4.2031021118164
87.25	5.25026273727416	4.75423145294189	5.63376665115356	5.50518560409545	4.2032127380371
87.5	5.2495789527893	4.75457000732421	5.63290500640869	5.50660181045532	4.20328044891357
87.75	5.24888372421264	4.75486421585083	5.63209056854248	5.50796127319335	4.20330619812011
88	5.24817132949829	4.75511693954467	5.63131475448608	5.50927734375	4.20329046249389
88.25	5.24743556976318	4.75533056259155	5.63056993484497	5.51056337356567	4.20323276519775
88.5	5.24667024612426	4.75550651550292	5.62984943389892	5.51183176040649	4.20313215255737
88.75	5.24586868286132	4.7556447982788	5.62914705276489	5.51309299468994	4.20298814773559
89	5.24502706527709	4.75574541091918	5.62845849990844	5.51435279846191	4.20279884338378
89.25	5.24414300918579	4.75580644607543	5.62778282165527	5.51561498641967	4.20256328582763
89.5	5.2432165145874	4.75582647323608	5.62711954116821	5.51687717437744	4.20228242874145
89.75	5.24225139617919	4.75580310821533	5.62647151947021	5.5181336402893	4.20195627212524
90	5.24125385284423	4.75573539733886	5.6258430480957	5.51937389373779	4.20158767700195
90.25	5.24023246765136	4.75562238693237	5.62523889541625	5.52058696746826	4.20118045806884
90.5	5.23919630050659	4.75546360015869	5.62466526031494	5.52175998687744	4.20073890686035
90.75	5.2381534576416	4.75526094436645	5.62412643432617	5.52288341522216	4.20026731491088
91	5.23711013793945	4.75501537322998	5.62362480163574	5.52395153045654	4.19976949691772
91.25	5.23607015609741	4.75472784042358	5.62316083908081	5.52496194839477	4.19924736022949
91.5	5.23503255844116	4.75439929962158	5.62273454666137	5.52591514587402	4.19870233535766
91.75	5.23399591445922	4.75402927398681	5.62234306335449	5.52681636810302	4.19813394546508
92	5.23295497894287	4.75361680984497	5.62198448181152	5.52767038345336	4.19754028320312
92.25	5.2319049835205	4.75315952301025	5.62165451049804	5.52848482131958	4.19691848754882
92.5	5.23084020614624	4.75265407562255	5.62135028839111	5.5292649269104	4.19626569747924
92.75	5.22975492477416	4.75209617614746	5.62106990814208	5.53001689910888	4.19558000564575
93	5.22864580154418	4.75148296356201	5.62080955505371	5.5307445526123	4.19485902786254
93.25	5.22751140594482	4.75081014633178	5.62056922912597	5.53145027160644	4.19410228729248
93.5	5.22635459899902	4.75007581710815	5.62034654617309	5.53213500976562	4.19331169128417
93.75	5.22517919540405	4.74927902221679	5.62014102935791	5.53279685974121	4.19249200820922
94	5.22399425506591	4.74842166900634	5.61995315551757	5.53343296051025	4.19164896011352
94.25	5.22280883789062	4.74750661849975	5.61978292465209	5.53403902053833	4.19079113006591
94.5	5.22163248062133	4.74653911590576	5.61962938308715	5.53461170196533	4.18992710113525
94.75	5.22047472000122	4.7455244064331	5.61949300765991	5.53514719009399	4.18906450271606
95	5.21934032440185	4.74446773529052	5.61937236785888	5.53564262390136	4.1882095336914
95.25	5.21823167800903	4.74337291717529	5.61926698684692	5.53609895706176	4.18736600875854
95.5	5.21714735031127	4.74224042892456	5.61917543411254	5.53651571273803	4.18653488159179
95.75	5.21608400344848	4.74106836318969	5.61909627914428	5.53689575195312	4.18571424484252
96	5.21503448486328	4.73985338211059	5.61902713775634	5.53724145889282	4.18490028381347
96.25	5.21399068832397	4.73858737945556	5.61896705627441	5.53755569458007	4.18408966064453
96.5	5.21294450759887	4.73726224899291	5.61891365051269	5.537841796875	4.18327617645263
96.75	5.21188735961914	4.73586797714233	5.61886596679687	5.53810214996337	4.18245506286621
97	5.21081209182739	4.7343955039978	5.61882162094116	5.53833818435668	4.18162298202514
97.25	5.20971345901489	4.73283576965332	5.61877965927124	5.5385513305664	4.18077659606933
97.5	5.20859003067016	4.73118448257446	5.61873817443847	5.53874206542968	4.17991590499877
97.75	5.20744466781616	4.72944068908691	5.61869621276855	5.53890991210937	4.17904567718505
98	5.20628404617309	4.72760963439941	5.61865186691284	5.53905391693115	4.17817163467407
98.25	5.20512056350708	4.72570323944091	5.61860418319702	5.53917407989502	4.1773042678833
98.5	5.2039680480957	4.72373867034912	5.61855220794677	5.53926944732666	4.17645549774169
98.75	5.20284175872802	4.72173595428466	5.61849403381347	5.53933954238891	4.17563819885253
99	5.20175457000732	4.71971464157104	5.61842918395996	5.53938436508178	4.17486190795898
99.25	5.20071554183959	4.71769046783447	5.61835718154907	5.5394058227539	4.17413520812988
99.5	5.19972848892211	4.71567440032958	5.61827611923217	5.53940439224243	4.1734619140625
99.75	5.19879293441772	4.71366834640502	5.61818599700927	5.53938150405883	4.17284250259399
100	5.1979055404663	4.71166944503784	5.61808490753173	5.53933906555175	4.17227506637573
100.25	5.19705820083618	4.70966720581054	5.61797142028808	5.53927755355834	4.17175722122192
100.5	5.19624328613281	4.70764732360839	5.61784362792968	5.53919792175292	4.17128467559814
100.75	5.19545221328735	4.7055926322937	5.61769914627075	5.53910017013549	4.17085361480712
101	5.19467639923095	4.70348262786865	5.61753606796264	5.53898382186889	4.17046117782592
101.25	5.19390821456909	4.70129776000976	5.6173505783081	5.53884840011596	4.17010402679443
101.5	5.19314098358154	4.69901990890502	5.61714029312133	5.5386939048767	4.1697826385498
101.75	5.19237089157104	4.69663381576538	5.61690235137939	5.5385193824768	4.16949605941772
102	5.19159507751464	4.69413185119628	5.61663436889648	5.53832483291625	4.16924619674682
102.25	5.19081544876098	4.69151353836059	5.61633396148681	5.53811168670654	4.16903495788574
102.5	5.19003582000732	4.68879032135009	5.61600160598754	5.53788042068481	4.16886520385742
102.75	5.18926239013671	4.68598365783691	5.61563777923583	5.53763484954833	4.16873979568481
103	5.18850374221801	4.68312501907348	5.61524534225463	5.53737783432006	4.16866064071655
103.25	5.18776798248291	4.68024921417236	5.61482715606689	5.53711318969726	4.16862821578979
103.5	5.18706178665161	4.67738914489746	5.61438751220703	5.53684520721435	4.16864156723022
103.75	5.18638944625854	4.67457199096679	5.61392927169799	5.53657627105712	4.16870069503784
104	5.1857533454895	4.6718144416809	5.61345481872558	5.53630828857421	4.16880273818969
104.25	5.18515110015869	4.66912221908569	5.61296367645263	5.53604221343994	4.16894674301147
104.5	5.18458127975463	4.66649103164672	5.61245584487915	5.53577852249145	4.16913127899169
104.75	5.18403911590576	4.66390943527221	5.61192750930786	5.53551578521728	4.16935634613037
105	5.18351984024047	4.6613597869873	5.61137580871582	5.53525352478027	4.16962146759033
105.25	5.1830186843872	4.65882158279418	5.61079549789428	5.53498935699462	4.16992855072021
105.5	5.18253135681152	4.65627431869506	5.6101803779602	5.53472232818603	4.17027854919433
105.75	5.18205404281616	4.65369749069213	5.60952615737915	5.53445100784301	4.17067384719848
106	5.18158435821533	4.6510739326477	5.60882663726806	5.53417444229125	4.17111492156982
106.25	5.1811203956604	4.64839124679565	5.60807800292968	5.5338921546936	4.17160320281982
106.5	5.18066215515136	4.64564371109008	5.60727739334106	5.53360509872436	4.17213726043701
106.75	5.18021059036254	4.64283227920532	5.60642480850219	5.5333137512207	4.17271471023559
107	5.17976760864257	4.63996744155883	5.60552310943603	5.53302001953125	4.17333269119262
107.25	5.17933559417724	4.63706588745117	5.604576587677	5.53272724151611	4.17398500442504
107.5	5.1789174079895	4.63414859771728	5.60359287261962	5.53243732452392	4.17466735839843
107.75	5.17851448059082	4.63123941421508	5.60257863998413	5.53215265274047	4.17537355422973
108	5.17812776565551	4.62835788726806	5.60154104232788	5.53187417984008	4.17610120773315
108.25	5.17775678634643	4.62551879882812	5.60048484802246	5.53160381317138	4.1768479347229
108.5	5.17740154266357	4.62272977828979	5.59941291809082	5.53134059906005	4.17761421203613
108.75	5.17705917358398	4.61999082565307	5.59832525253295	5.53108406066894	4.17840242385864
109	5.17672777175903	4.61729669570922	5.59721899032592	5.53083324432373	4.17921590805053
109.25	5.17640447616577	4.61463594436645	5.59608888626098	5.53058576583862	4.18005990982055
109.5	5.17608737945556	4.6119966506958	5.59492969512939	5.5303406715393	4.18093967437744
109.75	5.17577457427978	4.60936450958252	5.59373474121093	5.53009605407714	4.18186140060424
110	5.17546367645263	4.60672807693481	5.59249782562255	5.52985048294067	4.18282842636108
110.25	5.17515468597412	4.60407876968383	5.59121513366699	5.52960348129272	4.18384361267089
110.5	5.17484760284423	4.60141372680664	5.5898847579956	5.52935409545898	4.18490695953369
110.75	5.17454290390014	4.59873437881469	5.58850812911987	5.52910327911377	4.18601417541503
111	5.17424345016479	4.59605073928833	5.58709001541137	5.52885103225708	4.18715810775756
111.25	5.17395067214965	4.59337711334228	5.5856385231018	5.52859926223754	4.18833017349243
111.5	5.17366743087768	4.59073066711425	5.58416414260864	5.52834939956665	4.18951988220214
111.75	5.1733956336975	4.58812952041625	5.58267784118652	5.5281023979187	4.19071722030639
112	5.1731367111206	4.58558893203735	5.58118915557861	5.52785921096801	4.19191551208496
112.25	5.17289066314697	4.58311891555786	5.57970428466796	5.52761983871459	4.19311189651489
112.5	5.17265653610229	4.58072328567504	5.57822608947753	5.52738332748413	4.19430637359619
112.75	5.17243385314941	4.57839918136596	5.57675266265869	5.52714872360229	4.19550323486328
113	5.17222070693969	4.5761375427246	5.575279712677	5.5269136428833	4.19671058654785
113.25	5.17201471328735	4.57392692565917	5.57379817962646	5.52667665481567	4.1979374885559
113.5	5.1718144416809	4.57175159454345	5.57229757308959	5.52643394470214	4.1991958618164
113.75	5.17161750793457	4.56959533691406	5.5707664489746	5.52618312835693	4.2004976272583
114	5.17142248153686	4.56744337081909	5.56919240951538	5.52592229843139	4.20185470581054
114.25	5.17122840881347	4.56528329849243	5.56756591796875	5.52564764022827	4.20327758789062
114.5	5.17103385925292	4.56310606002807	5.56587886810302	5.52535820007324	4.2047734260559
114.75	5.17083978652954	4.56090927124023	5.5641279220581	5.52505254745483	4.2063455581665
115	5.17064666748046	4.55869817733764	5.56231546401977	5.52473068237304	4.2079906463623
115.25	5.17045545578002	4.55648517608642	5.56045150756835	5.52439355850219	4.2096996307373
115.5	5.17026948928833	4.5542893409729	5.5585503578186	5.52404356002807	4.21145868301391
115.75	5.170090675354	4.55213451385498	5.55663251876831	5.52368402481079	4.21324920654296
116	5.16992092132568	4.55004405975341	5.55471801757812	5.52331733703613	4.21505308151245
116.25	5.16976308822631	4.54803895950317	5.55282592773437	5.52294635772705	4.2168550491333
116.5	5.1696171760559	4.54613399505615	5.55096864700317	5.52257299423217	4.21864366531372
116.75	5.16948413848877	4.54433488845825	5.54915237426757	5.52219820022583	4.22041511535644
117	5.1693639755249	4.54264211654663	5.54737710952758	5.52182054519653	4.22217178344726
117.25	5.16925621032714	4.54104852676391	5.54563617706298	5.52143812179565	4.22391986846923
117.5	5.16915941238403	4.53954410552978	5.54391717910766	5.52104806900024	4.22567081451416
117.75	5.16907310485839	4.53811597824096	5.54220628738403	5.52064704895019	4.22743797302246
118	5.16899728775024	4.53675127029418	5.54048728942871	5.52023029327392	4.22923707962036
118.25	5.16893100738525	4.53543806076049	5.538743019104	5.51979446411132	4.2310824394226
118.5	5.16887426376342	4.53416585922241	5.53695774078369	5.51933479309082	4.23298740386962
118.75	5.16882705688476	4.53292655944824	5.5351185798645	5.51884746551513	4.2349624633789
119	5.16879081726074	4.5317153930664	5.53321504592895	5.5183310508728	4.23701286315917
119.25	5.16876506805419	4.53053283691406	5.53124475479125	5.51778364181518	4.23913955688476
119.5	5.16875123977661	4.52938175201416	5.52921104431152	5.51720714569091	4.24133443832397
119.75	5.16875028610229	4.52827024459838	5.52712535858154	5.51660442352294	4.243586063385
120	5.1687626838684	4.52720832824707	5.52500581741333	5.51598024368286	4.2458758354187
120.25	5.1687889099121	4.52620840072631	5.52287483215332	5.51534080505371	4.24818563461303
120.5	5.16882896423339	4.52528047561645	5.52075481414794	5.51469182968139	4.250497341156
120.75	5.16888284683227	4.52443313598632	5.51866483688354	5.51403856277465	4.25279855728149
121	5.16895055770874	4.52367115020752	5.51661729812622	5.51338338851928	4.25508213043212
121.25	5.16903162002563	4.5229959487915	5.51461744308471	5.51272773742675	4.25734806060791
121.5	5.16912651062011	4.52240562438964	5.5126633644104	5.51206970214843	4.25960206985473
121.75	5.16923522949218	4.521897315979	5.51074695587158	5.51140642166137	4.26185321807861
122	5.16935873031616	4.52146577835083	5.5088562965393	5.51073408126831	4.26411628723144
122.25	5.16949796676635	4.52110815048217	5.50697660446166	5.51004695892333	4.2664041519165
122.5	5.16965389251708	4.52082014083862	5.50509309768676	5.50934028625488	4.26873207092285
122.75	5.16982793807983	4.52059984207153	5.50319147109985	5.50860881805419	4.27111005783081
123	5.17002201080322	4.52044582366943	5.50125932693481	5.50784826278686	4.27354621887207
123.25	5.17023563385009	4.520357131958	5.4992880821228	5.50705671310424	4.27604103088378
123.5	5.17047071456909	4.52033424377441	5.49727439880371	5.50623273849487	4.27858734130859
123.75	5.17072629928588	4.52037668228149	5.49522066116333	5.50537967681884	4.28117132186889
124	5.17100143432617	4.5204849243164	5.49313354492187	5.50450181961059	4.28377389907836
124.25	5.1712942123413	4.52065706253051	5.49102687835693	5.50360536575317	4.2863712310791
124.5	5.17160367965698	4.52089071273803	5.48891544342041	5.50269842147827	4.28894186019897
124.75	5.17192697525024	4.52118301391601	5.4868140220642	5.50178670883178	4.29146814346313
125	5.17226266860961	4.52152967453002	5.48473596572875	5.50087594985961	4.29394006729125
125.25	5.17261123657226	4.52192687988281	5.48268747329711	5.49996852874755	4.2963547706604
125.5	5.17297172546386	4.52237224578857	5.48067140579223	5.49906492233276	4.29871797561645
125.75	5.17334699630737	4.52286291122436	5.47868347167968	5.49816179275512	4.30104160308837
126	5.17373800277709	4.52339887619018	5.47671508789062	5.49725484848022	4.30334091186523
126.25	5.17414903640747	4.52398014068603	5.47475385665893	5.49633741378784	4.30563497543334
126.5	5.17458343505859	4.52460861206054	5.47278642654418	5.4954023361206	4.30794429779052
126.75	5.17504501342773	4.52528619766235	5.47079801559448	5.49444341659545	4.31028699874877
127	5.17553806304931	4.52601480484008	5.46877527236938	5.49345254898071	4.3126802444458
127.25	5.17606544494628	4.52679634094238	5.46670722961425	5.49242639541625	4.31513404846191
127.5	5.17662906646728	4.52763080596923	5.4645881652832	5.49136161804199	4.3176531791687
127.75	5.17722940444946	4.52851438522338	5.46241760253906	5.49025917053222	4.3202314376831
128	5.17786312103271	4.52944231033325	5.46020221710205	5.48912477493286	4.32285451889038
128.25	5.17852592468261	4.53040552139282	5.45795488357543	5.48796606063842	4.32549810409545
128.5	5.17921113967895	4.5313925743103	5.45569467544555	5.48679399490356	4.32813310623168
128.75	5.17991113662719	4.53239107131958	5.45344114303588	5.48562049865722	4.33073043823242
129	5.18061971664428	4.53338956832885	5.45121383666992	5.48445606231689	4.33326578140258
129.25	5.18133115768432	4.53437948226928	5.4490270614624	5.48330879211425	4.33572244644165
129.5	5.18204355239868	4.53535461425781	5.44688892364502	5.48218154907226	4.33809471130371
129.75	5.18275737762451	4.53631258010864	5.44479894638061	5.48107528686523	4.34038591384887
130	5.1834750175476	4.53725433349609	5.4427523612976	5.47998523712158	4.34260749816894
130.25	5.18420219421386	4.53818368911743	5.44073629379272	5.47890472412109	4.34477615356445
130.5	5.18494510650634	4.53910636901855	5.43873643875122	5.47782564163208	4.3469123840332
130.75	5.18571138381958	4.54002952575683	5.43673515319824	5.47673845291137	4.34903764724731
131	5.18650960922241	4.54095983505249	5.43471431732177	5.47563314437866	4.35117387771606
131.25	5.18734788894653	4.54190397262573	5.43265771865844	5.47450017929077	4.35334014892578
131.5	5.18823385238647	4.54286813735961	5.43055057525634	5.47333192825317	4.35555362701416
131.75	5.18917274475097	4.54385423660278	5.42838287353515	5.47212409973144	4.35782480239868
132	5.19016742706298	4.54486370086669	5.42615222930908	5.47087526321411	4.36015748977661
132.25	5.19121694564819	4.54589128494262	5.42386293411254	5.46958827972412	4.36254787445068
132.5	5.19231462478637	4.54693031311035	5.42152833938598	5.46827173233032	4.36498260498046
132.75	5.19345092773437	4.54796886444091	5.41916942596435	5.46693754196166	4.36744165420532
133	5.19461250305175	4.54899311065673	5.41681098937988	5.46560001373291	4.36990165710449
133.25	5.19578647613525	4.54999113082885	5.41447782516479	5.46427345275878	4.37233972549438
133.5	5.19696044921875	4.55095148086547	5.41219234466552	5.46297025680541	4.37473726272583
133.75	5.19812631607055	4.55186796188354	5.40996742248535	5.46169805526733	4.37708282470703
134	5.1992802619934	4.55273675918579	5.40781021118164	5.46045970916748	4.37937307357788
134.25	5.20042276382446	4.553560256958	5.40571737289428	5.45925426483154	4.38161277770996
134.5	5.20155811309814	4.55434226989746	5.40368127822875	5.45807695388793	4.38381195068359
134.75	5.20269346237182	4.55508852005004	5.40168714523315	5.45692062377929	4.38598585128784
135	5.20383834838867	4.5558066368103	5.39972019195556	5.45577669143676	4.38815116882324
135.25	5.20500135421752	4.55650329589843	5.39776182174682	5.4546365737915	4.39032459259033
135.5	5.20619249343872	4.55718612670898	5.39579629898071	5.45349216461181	4.39252185821533
135.75	5.20742034912109	4.55786085128784	5.39380836486816	5.45233726501464	4.39475584030151
136	5.2086911201477	4.55853271484375	5.39178657531738	5.45116710662841	4.39703464508056
136.25	5.2100076675415	4.55920553207397	5.38972425460815	5.44998025894165	4.39936017990112
136.5	5.21136856079101	4.55988025665283	5.38762044906616	5.44878053665161	4.40172672271728
136.75	5.21276950836181	4.56055688858032	5.38548183441162	5.44757270812988	4.40412425994873
137	5.21420049667358	4.56123256683349	5.38331985473632	5.44636678695678	4.40653562545776
137.25	5.21565055847167	4.56190395355224	5.38115119934082	5.44517278671264	4.40894365310668
137.5	5.21710872650146	4.5625672340393	5.37899303436279	5.44400119781494	4.41133213043212
137.75	5.21856355667114	4.56321859359741	5.37686300277709	5.4428596496582	4.41368818283081
138	5.22000980377197	4.56385564804077	5.37477207183837	5.44175481796264	4.41600608825683
138.25	5.22144412994384	4.56447792053222	5.372727394104	5.44068813323974	4.41828680038452
138.5	5.22286796569824	4.56508779525756	5.37072896957397	5.43965864181518	4.42053699493408
138.75	5.22428750991821	4.56568765640258	5.3687720298767	5.43866348266601	4.42276859283447
139	5.22571039199829	4.56628227233886	5.36684656143188	5.43769741058349	4.42499685287475
139.25	5.22714614868164	4.5668773651123	5.3649411201477	5.43675565719604	4.42723751068115
139.5	5.22860479354858	4.56747865676879	5.36304235458374	5.4358320236206	4.42950773239135
139.75	5.23009586334228	4.56809282302856	5.36113786697387	5.43492317199707	4.43182039260864
140	5.2316255569458	4.56872510910034	5.35921716690063	5.43402624130249	4.43418502807617
140.25	5.23319864273071	4.56938028335571	5.35727310180664	5.43314123153686	4.43660545349121
140.5	5.2348141670227	4.5700626373291	5.35530281066894	5.43227005004882	4.43907690048217
140.75	5.23646593093872	4.57077312469482	5.35330915451049	5.43141841888427	4.4415864944458
141	5.23814344406127	4.57151269912719	5.35130023956298	5.43059158325195	4.44411420822143
141.25	5.23983430862426	4.57227945327758	5.34928894042968	5.4297981262207	4.44663572311401
141.5	5.24152278900146	4.5730710029602	5.34728956222534	5.42904424667358	4.44912815093994
141.75	5.24319696426391	4.57388448715209	5.34531688690185	5.42833614349365	4.45157003402709
142	5.24484777450561	4.57471799850463	5.3433837890625	5.42767620086669	4.45394897460937
142.25	5.24647092819213	4.57557106018066	5.34149646759033	5.42706632614135	4.45626068115234
142.5	5.24806880950927	4.57644462585449	5.33965730667114	5.42650556564331	4.45850944519042
142.75	5.24964761734008	4.57734298706054	5.33786344528198	5.42599058151245	4.46070575714111
143	5.25121784210205	4.57827186584472	5.33610582351684	5.42551898956298	4.46286487579345
143.25	5.25279283523559	4.57923984527587	5.33437395095825	5.42508649826049	4.46500635147094
143.5	5.25438642501831	4.58025598526	5.33265542984008	5.42469120025634	4.46715068817138
143.75	5.25601434707641	4.58133077621459	5.33093643188476	5.42432928085327	4.46931743621826
144	5.25768995285034	4.58247470855712	5.32920455932617	5.42400026321411	4.47152423858642
144.25	5.25942468643188	4.58369779586791	5.32744979858398	5.42370319366455	4.47378492355346
144.5	5.2612247467041	4.58500719070434	5.3256664276123	5.42343997955322	4.47610759735107
144.75	5.26309061050415	4.58640623092651	5.32385206222534	5.42321157455444	4.47849178314208
145	5.26501607894897	4.5878939628601	5.32201290130615	5.42302131652832	4.48092746734619
145.25	5.26698637008666	4.58946323394775	5.32015991210937	5.42287158966064	4.48339509963989
145.5	5.26898145675659	4.59110116958618	5.3183102607727	5.4227647781372	4.48586988449096
145.75	5.27097797393798	4.59279203414916	5.31648302078247	5.42270231246948	4.48832321166992
146	5.27295446395874	4.59452009201049	5.314697265625	5.42268514633178	4.49072837829589
146.25	5.27489519119262	4.59627056121826	5.31296920776367	5.42271184921264	4.49306631088256
146.5	5.27679061889648	4.59803533554077	5.31130838394165	5.42278242111206	4.49532508850097
146.75	5.27863883972167	4.59981155395507	5.3097186088562	5.42289447784423	4.49750423431396
147	5.28044605255127	4.60160255432128	5.30819702148437	5.42304849624633	4.49960899353027
147.25	5.28222322463989	4.60341739654541	5.30673646926879	5.42324352264404	4.50165224075317
147.5	5.28398466110229	4.60527038574218	5.30532693862915	5.42348051071166	4.50364971160888
147.75	5.28574848175048	4.60717916488647	5.30395603179931	5.423761844635	4.50562000274658
148	5.28753089904785	4.60916280746459	5.30261135101318	5.42409038543701	4.50758028030395
148.25	5.28934955596923	4.61124181747436	5.30128097534179	5.42446994781494	4.50954723358154
148.5	5.29121923446655	4.61343669891357	5.29995441436767	5.4249038696289	4.51153516769409
148.75	5.29314994812011	4.61576318740844	5.29862451553344	5.42539548873901	4.51355361938476
149	5.29514741897583	4.61823320388793	5.29728746414184	5.42594814300537	4.51560544967651
149.25	5.29720973968505	4.62084913253784	5.29594373703002	5.42656135559082	4.51768922805786
149.5	5.29932785034179	4.62360429763793	5.29459857940673	5.42723369598388	4.51979541778564
149.75	5.30148553848266	4.62648010253906	5.29326343536377	5.42795991897583	4.52191019058227
150	5.30366230010986	4.62944841384887	5.29195117950439	5.42873287200927	4.52401638031005
150.25	5.30583763122558	4.63247632980346	5.29067707061767	5.42954444885253	4.52609872817993
150.5	5.30799341201782	4.63553047180175	5.28945541381835	5.43038654327392	4.5281434059143
150.75	5.31011724472045	4.63858413696289	5.28829622268676	5.43125247955322	4.53014230728149
151	5.31220436096191	4.64162015914916	5.28720569610595	5.432137966156	4.53209447860717
151.25	5.31425666809082	4.64463090896606	5.2861852645874	5.43304252624511	4.53400325775146
151.5	5.31628227233886	4.64762067794799	5.28523349761962	5.43396806716918	4.5358772277832
151.75	5.31829357147216	4.65060138702392	5.28434562683105	5.43491840362548	4.53772783279418
152	5.32030582427978	4.6535906791687	5.28351593017578	5.43589973449707	4.53956842422485
152.25	5.32233524322509	4.6566104888916	5.28273773193359	5.43691873550415	4.54141187667846
152.5	5.32439613342285	4.65968370437622	5.28200578689575	5.4379825592041	4.54327011108398
152.75	5.32650232315063	4.66283226013183	5.28131532669067	5.43909740447998	4.54515123367309
153	5.32866144180297	4.66607284545898	5.28066349029541	5.44026851654052	4.54706144332885
153.25	5.33087730407714	4.66941833496093	5.28004884719848	5.44149684906005	4.54899978637695
153.5	5.33314561843872	4.67287158966064	5.27947282791137	5.44278144836425	4.55096054077148
153.75	5.33545732498168	4.67642736434936	5.27893733978271	5.44411659240722	4.55293464660644
154	5.33779621124267	4.68007040023803	5.27844619750976	5.44549322128295	4.55490827560424
154.25	5.34014463424682	4.68377685546875	5.27800369262695	5.44690036773681	4.55686807632446
154.5	5.34248447418212	4.6875205039978	5.27761268615722	5.44832563400268	4.55880165100097
154.75	5.34480237960815	4.69127559661865	5.277277469635	5.44976043701171	4.56070184707641
155	5.34709024429321	4.69501972198486	5.27699899673461	5.45119619369506	4.56256580352783
155.25	5.34934711456298	4.69874095916748	5.27677774429321	5.4526309967041	4.56439542770385
155.5	5.35157775878906	4.70243597030639	5.27661323547363	5.45406579971313	4.56619882583618
155.75	5.35379362106323	4.70611000061035	5.2765040397644	5.45550441741943	4.56798601150512
156	5.35600900650024	4.70977687835693	5.27644872665405	5.45695543289184	4.56977081298828
156.25	5.35824155807495	4.71345520019531	5.27644729614257	5.45842742919921	4.57156658172607
156.5	5.3605089187622	4.71716737747192	5.2764983177185	5.45992994308471	4.57338762283325
156.75	5.36282682418823	4.72093439102172	5.27660274505615	5.46147203445434	4.57524442672729
157	5.36520814895629	4.72477436065673	5.27676153182983	5.46306085586547	4.57714557647705
157.25	5.36766004562377	4.72870016098022	5.2769751548767	5.46469926834106	4.57909297943115
157.5	5.37018203735351	4.73271512985229	5.27724504470825	5.46638679504394	4.58108234405517
157.75	5.37276411056518	4.73681116104125	5.27757024765014	5.46811580657958	4.58310222625732
158	5.37538814544677	4.74096965789794	5.27795076370239	5.46987438201904	4.58513450622558
158.25	5.37802839279174	4.74516201019287	5.27838277816772	5.47164630889892	4.58715724945068
158.5	5.38065767288208	4.74935340881347	5.27886247634887	5.47341394424438	4.58914852142333
158.75	5.38325023651123	4.75350952148437	5.27938508987426	5.47516155242919	4.59108924865722
159	5.38578605651855	4.75760173797607	5.27994585037231	5.47687721252441	4.59296703338623
159.25	5.38825464248657	4.76161193847656	5.28054046630859	5.47855424880981	4.59477615356445
159.5	5.39065551757812	4.76553344726562	5.28116607666015	5.48019361495971	4.59651899337768
159.75	5.39299583435058	4.76937294006347	5.281822681427	5.48179960250854	4.59820318222045
160	5.39529037475585	4.77314805984497	5.28251075744628	5.48338317871093	4.59984016418457
160.25	5.39755725860595	4.77688312530517	5.28323411941528	5.484956741333	4.60144424438476
160.5	5.39981842041015	4.78060865402221	5.28399753570556	5.48653507232666	4.60303115844726
160.75	5.40209579467773	4.78435850143432	5.28480672836303	5.48813390731811	4.60461568832397
161	5.40441131591796	4.78816556930541	5.28566932678222	5.48976707458496	4.60621070861816
161.25	5.40678310394287	4.79205989837646	5.28659152984619	5.49144792556762	4.60782814025878
161.5	5.40922403335571	4.79606628417968	5.28757858276367	5.49318599700927	4.60947370529174
161.75	5.4117407798767	4.8001971244812	5.28863477706909	5.49498462677002	4.61114931106567
162	5.41432905197143	4.80445384979248	5.28975963592529	5.49684190750122	4.61285018920898
162.25	5.4169750213623	4.80881929397583	5.29094839096069	5.49874687194824	4.61456489562988
162.5	5.41965389251708	4.81326150894165	5.29219245910644	5.50068283081054	4.61627674102783
162.75	5.42233657836914	4.81773519515991	5.29347848892211	5.50262832641601	4.61796808242797
163	5.42499017715454	4.82218933105468	5.29479122161865	5.50456094741821	4.61961984634399
163.25	5.42758846282958	4.82657527923583	5.29611635208129	5.50646114349365	4.62121725082397
163.5	5.43011093139648	4.83085584640502	5.29744148254394	5.5083155632019	4.62275171279907
163.75	5.43254947662353	4.8350076675415	5.29875946044921	5.51011800765991	4.62421989440917
164	5.43490409851074	4.83902692794799	5.30006742477416	5.51186943054199	4.62562370300292
164.25	5.43718481063842	4.84292221069335	5.30136775970458	5.51357650756835	4.62696981430053
164.5	5.43940544128417	4.84671545028686	5.30266714096069	5.51525115966796	4.62826681137084
164.75	5.44158458709716	4.85043716430664	5.3039755821228	5.5169072151184	4.6295256614685
165	5.44374227523803	4.85412073135375	5.30530357360839	5.51856040954589	4.63075637817382
165.25	5.44589710235595	4.85780239105224	5.30666446685791	5.52022647857666	4.63196849822998
165.5	5.44806671142578	4.86151647567749	5.3080711364746	5.52191877365112	4.63317012786865
165.75	5.45026350021362	4.86529350280761	5.30953454971313	5.5236496925354	4.63436698913574
166	5.45249557495117	4.86915636062622	5.31106376647949	5.52542638778686	4.63556146621704
166.25	5.45476341247558	4.87311887741088	5.31266355514526	5.52725076675415	4.63675165176391
166.5	5.45706033706665	4.87718057632446	5.31433391571044	5.52911901473999	4.63793468475341
166.75	5.45937156677246	4.88132762908935	5.31606769561767	5.5310206413269	4.63910245895385
167	5.46167802810668	4.88553237915039	5.31785106658935	5.53293991088867	4.64024782180786
167.25	5.46395778656005	4.88975620269775	5.31966686248779	5.53485822677612	4.64136266708374
167.5	5.46619081497192	4.89395809173583	5.32149505615234	5.53675746917724	4.64244127273559
167.75	5.46836185455322	4.89809894561767	5.32331752777099	5.53862237930297	4.643479347229
168	5.47046136856079	4.90214872360229	5.32512044906616	5.54044342041015	4.64447689056396
168.25	5.47248840332031	4.90609073638916	5.32689571380615	5.54221725463867	4.64543676376342
168.5	5.47444677352905	4.90992021560668	5.32864189147949	5.54394578933715	4.64636325836181
168.75	5.47634553909301	4.91364526748657	5.3303632736206	5.54563522338867	4.64726305007934
169	5.47819566726684	4.91728162765502	5.33206796646118	5.54729461669921	4.64814329147338
169.25	5.48000955581665	4.92085123062133	5.33376693725585	5.54893445968627	4.64901065826416
169.5	5.48179912567138	4.92437696456909	5.33547306060791	5.55056571960449	4.64987182617187
169.75	5.48357343673706	4.92788219451904	5.33719778060913	5.55219745635986	4.65073156356811
170	5.48533821105957	4.93138551712036	5.33895301818847	5.55383729934692	4.6515941619873
170.25	5.48709487915039	4.93490028381347	5.34074640274047	5.55548810958862	4.65245962142944
170.5	5.48884010314941	4.93843269348144	5.3425817489624	5.5571494102478	4.65332746505737
170.75	5.49056577682495	4.94197988510131	5.34445858001708	5.55881643295288	4.65419435501098
171	5.49225854873657	4.94553041458129	5.34637069702148	5.56048011779785	4.6550555229187
171.25	5.493905544281	4.94906616210937	5.34830856323242	5.56212949752807	4.65590667724609
171.5	5.49549341201782	4.95256567001342	5.35025882720947	5.56375265121459	4.65674400329589
171.75	5.49701070785522	4.95600652694702	5.35220766067504	5.56533956527709	4.65756511688232
172	5.49845266342163	4.95937156677246	5.35414314270019	5.56688356399536	4.65837049484252
172.25	5.4998173713684	4.96265029907226	5.35605812072753	5.56838226318359	4.65916204452514
172.5	5.5011076927185	4.9658408164978	5.35794925689697	5.56983661651611	4.65994501113891
172.75	5.50233030319213	4.96894836425781	5.35981893539428	5.5712513923645	4.66072559356689
173	5.50349330902099	4.97198581695556	5.36167478561401	5.57263469696044	4.66151142120361
173.25	5.50460529327392	4.97497081756591	5.36352634429931	5.57399606704711	4.66231060028076
173.5	5.50567531585693	4.97792291641235	5.3653860092163	5.57534456253051	4.66313219070434
173.75	5.5067114830017	4.98086309432983	5.36726760864257	5.57669067382812	4.66398334503173
174	5.50771856307983	4.98380899429321	5.36918258666992	5.57804155349731	4.66487169265747
174.25	5.50870037078857	4.98677635192871	5.37114143371582	5.57940340042114	4.66580152511596
174.5	5.50965595245361	4.9897723197937	5.37315130233764	5.58077764511108	4.66677570343017
174.75	5.51058292388916	4.9927978515625	5.37521266937255	5.58216285705566	4.6677918434143
175	5.51147413253784	4.99584531784057	5.37732124328613	5.58355236053466	4.66884565353393
175.25	5.51232194900512	4.99889707565307	5.37946653366088	5.58493661880493	4.66992759704589
175.5	5.513117313385	5.00193071365356	5.38163423538208	5.58630323410034	4.67102766036987
175.75	5.51385259628295	5.00492191314697	5.38380670547485	5.58764123916625	4.67213535308837
176	5.51452207565307	5.00784730911254	5.38596820831298	5.58893966674804	4.67324256896972
176.25	5.51512289047241	5.01069116592407	5.38810682296752	5.5901927947998	4.67434310913085
176.5	5.51565599441528	5.01344490051269	5.39021587371826	5.5913987159729	4.67543601989746
176.75	5.51612329483032	5.01611042022705	5.39229583740234	5.59255933761596	4.67652368545532
177	5.51652860641479	5.01869678497314	5.39435291290283	5.59367990493774	4.6776123046875
177.25	5.51687622070312	5.02122116088867	5.39639806747436	5.59476900100708	4.67870998382568
177.5	5.51716995239257	5.02370309829711	5.39844703674316	5.59583616256713	4.67982625961303
177.75	5.5174126625061	5.02616596221923	5.40051746368408	5.59689140319824	4.68097305297851
178	5.51760673522949	5.02863454818725	5.40262794494628	5.59794473648071	4.68216037750244
178.25	5.51775312423706	5.03113031387329	5.40479707717895	5.59900474548339	4.68339967727661
178.5	5.51785230636596	5.03367376327514	5.4070405960083	5.60007905960083	4.68469810485839
178.75	5.51790332794189	5.03627872467041	5.4093689918518	5.60117197036743	4.68606185913085
179	5.51790523529052	5.03895139694213	5.41178750991821	5.60228490829467	4.68749046325683
179.25	5.51785707473754	5.04168987274169	5.41429185867309	5.6034140586853	4.68898010253906
179.5	5.51775884628295	5.04448080062866	5.41686868667602	5.60455322265625	4.69051885604858
179.75	5.51761150360107	5.04730081558227	5.41949653625488	5.60569143295288	4.69209289550781
180	5.51741695404052	5.05012130737304	5.42214727401733	5.60681772232055	4.69368410110473
180.25	5.51717805862426	5.05291223526	5.4247932434082	5.60792112350463	4.69527578353881
180.5	5.51689863204956	5.05564594268798	5.4274091720581	5.6089916229248	4.69685459136962
180.75	5.51658153533935	5.05830478668212	5.42997884750366	5.61002540588378	4.69841241836547
181	5.51622915267944	5.06087923049926	5.43249368667602	5.6110200881958	4.69994497299194
181.25	5.51584196090698	5.06337118148803	5.43495559692382	5.61197757720947	4.70145511627197
181.5	5.51542043685913	5.06578874588012	5.43737363815307	5.61290311813354	4.70294857025146
181.75	5.51496219635009	5.06814813613891	5.43976402282714	5.61380290985107	4.7044334411621
182	5.51446485519409	5.07046794891357	5.44214439392089	5.61468362808227	4.70592021942138
182.25	5.51392459869384	5.0727686882019	5.4445366859436	5.61555290222167	4.70741844177246
182.5	5.51333856582641	5.07506990432739	5.44696187973022	5.61641693115234	4.70893669128417
182.75	5.51270246505737	5.0773901939392	5.44943857192993	5.617280960083	4.71048212051391
183	5.51201486587524	5.07974290847778	5.45198202133178	5.61814785003662	4.71205711364746
183.25	5.51127433776855	5.08213663101196	5.45460176467895	5.61901903152465	4.71366071701049
183.5	5.51048374176025	5.08457374572753	5.45730018615722	5.61989212036132	4.71528673171997
183.75	5.50964736938476	5.08704757690429	5.46007013320922	5.62076330184936	4.71692466735839
184	5.50877332687377	5.08954524993896	5.46289587020874	5.62162590026855	4.71856069564819
184.25	5.50786972045898	5.09204769134521	5.46575546264648	5.62247276306152	4.72018098831176
184.5	5.50694608688354	5.09453392028808	5.46862268447875	5.62329673767089	4.72177219390869
184.75	5.50601005554199	5.09698390960693	5.47147369384765	5.62409257888793	4.7233247756958
185	5.50506687164306	5.09938240051269	5.47428894042968	5.62485599517822	4.72483301162719
185.25	5.50411891937255	5.10172080993652	5.47705650329589	5.62558603286743	4.7262954711914
185.5	5.50316524505615	5.10399627685546	5.47977352142333	5.62628316879272	4.72771501541137
185.75	5.50220251083374	5.10621356964111	5.48244428634643	5.6269507408142	4.72909784317016
186	5.50122594833374	5.10838222503662	5.48508024215698	5.62759113311767	4.73045015335083
186.25	5.50022840499877	5.11051368713378	5.48769664764404	5.62820816040039	4.73178005218505
186.5	5.4992036819458	5.1126217842102	5.49031114578247	5.62880563735961	4.73309469223022
186.75	5.49814414978027	5.11471843719482	5.49294137954711	5.62938642501831	4.73439931869506
187	5.49704599380493	5.11681509017944	5.4956030845642	5.62995147705078	4.73569583892822
187.25	5.4959053993225	5.11891794204711	5.49830865859985	5.63050127029418	4.73698425292968
187.5	5.49472332000732	5.12102937698364	5.50106382369995	5.63103485107421	4.73826026916503
187.75	5.49350500106811	5.12314653396606	5.5038685798645	5.63154888153076	4.73951578140258
188	5.49225854873657	5.12526035308837	5.50671529769897	5.63204050064086	4.74074077606201
188.25	5.49099493026733	5.12735939025878	5.50959014892578	5.6325044631958	4.74192428588867
188.5	5.48972749710083	5.12942838668823	5.51247358322143	5.63293695449829	4.74305772781372
188.75	5.48846769332885	5.13145351409912	5.51534605026245	5.63333511352539	4.74413394927978
189	5.48722457885742	5.13342380523681	5.51818990707397	5.63369703292846	4.74514961242675
189.25	5.4860029220581	5.1353325843811	5.52099275588989	5.6340217590332	4.74610567092895
189.5	5.48480319976806	5.1371784210205	5.52374982833862	5.63431024551391	4.74700498580932
189.75	5.48362207412719	5.13896465301513	5.52646255493164	5.63456344604492	4.74785375595092
190	5.48245334625244	5.14069938659667	5.52913904190063	5.63478326797485	4.74865961074829
190.25	5.48128795623779	5.1423921585083	5.5317940711975	5.63497114181518	4.74942970275878
190.5	5.48011541366577	5.14405536651611	5.5344443321228	5.63512802124023	4.75017213821411
190.75	5.47892570495605	5.14569997787475	5.53710794448852	5.63525533676147	4.75089406967163
191	5.47770881652832	5.14733743667602	5.53980302810668	5.6353530883789	4.75160026550292
191.25	5.47645711898803	5.14897441864013	5.54254436492919	5.63542079925537	4.75229549407958
191.5	5.47516441345214	5.15061664581298	5.54534101486206	5.63545751571655	4.75298118591308
191.75	5.47383022308349	5.15226221084594	5.54819583892822	5.63546323776245	4.75365781784057
192	5.47245836257934	5.15390682220458	5.55110263824462	5.63543605804443	4.75432157516479
192.25	5.4710578918457	5.15553855895996	5.55404472351074	5.63537693023681	4.75496912002563
192.5	5.46964216232299	5.15714406967163	5.55699872970581	5.63528537750244	4.75559473037719
192.75	5.46822595596313	5.1587061882019	5.55993604660034	5.63516378402709	4.7561936378479
193	5.46682453155517	5.16021013259887	5.562828540802	5.6350131034851	4.75676155090332
193.25	5.46544933319091	5.16164493560791	5.56565284729003	5.63483619689941	4.75729799270629
193.5	5.46410799026489	5.16300296783447	5.56839370727539	5.63463497161865	4.75780248641967
193.75	5.46280145645141	5.1642837524414	5.57104587554931	5.63441085815429	4.7582778930664
194	5.46152734756469	5.16549015045166	5.57361412048339	5.6341643333435	4.75872707366943
194.25	5.46027755737304	5.16662788391113	5.57610988616943	5.63389492034912	4.75915575027465
194.5	5.45904302597045	5.16770553588867	5.57855081558227	5.63360166549682	4.75956869125366
194.75	5.45781183242797	5.16873311996459	5.58095788955688	5.63328313827514	4.75997018814086
195	5.45657205581665	5.16971921920776	5.58335351943969	5.63293600082397	4.76036548614502
195.25	5.45531320571899	5.17067193984985	5.58576011657714	5.63255882263183	4.76075839996337
195.5	5.45402431488037	5.17159843444824	5.58819723129272	5.63214826583862	4.76115226745605
195.75	5.4526982307434	5.17250299453735	5.59068059921264	5.63170289993286	4.76154899597167
196	5.45133113861083	5.17338752746582	5.59321784973144	5.63122224807739	4.76194906234741
196.25	5.44992446899414	5.17425107955932	5.59580993652343	5.63070774078369	4.76235246658325
196.5	5.4484839439392	5.17508888244628	5.59844541549682	5.63016319274902	4.7627568244934
196.75	5.4470191001892	5.17589569091796	5.60110569000244	5.62959337234497	4.76315832138061
197	5.44554328918457	5.17666244506835	5.60376167297363	5.62900638580322	4.76355361938476
197.25	5.4440689086914	5.1773829460144	5.60638332366943	5.62840938568115	4.76393938064575
197.5	5.44260740280151	5.17804956436157	5.6089425086975	5.62780904769897	4.76431274414062
197.75	5.44116640090942	5.17865896224975	5.61141681671142	5.62721061706542	4.76467180252075
198	5.43974733352661	5.17920923233032	5.61379432678222	5.62661695480346	4.76501607894897
198.25	5.4383487701416	5.17970180511474	5.61607265472412	5.6260290145874	4.7653465270996
198.5	5.43696355819702	5.18013906478881	5.61825799942016	5.62544584274291	4.76566362380981
198.75	5.43558311462402	5.18052434921264	5.62036371231079	5.62486410140991	4.76596975326538
199	5.43419551849365	5.18086147308349	5.62240648269653	5.62428140640258	4.76626539230346
199.25	5.43278932571411	5.18115425109863	5.6244044303894	5.62369298934936	4.7665524482727
199.5	5.43135404586791	5.18140602111816	5.62637662887573	5.62309551239013	4.76683187484741
199.75	5.42987871170043	5.18161869049072	5.62834072113037	5.62248563766479	4.76710319519042
200	5.42835760116577	5.18179416656494	5.6303105354309	5.62186002731323	4.76736593246459
200.25	5.42678689956665	5.18193292617797	5.63229703903198	5.6212191581726	4.76761770248413
200.5	5.42516946792602	5.18203592300415	5.6343035697937	5.62056255340576	4.76785659790039
200.75	5.42351102828979	5.18210315704345	5.6363296508789	5.6198935508728	4.76807928085327
201	5.42182254791259	5.18213462829589	5.63836669921875	5.61921644210815	4.76828145980834
201.25	5.4201169013977	5.18213081359863	5.6404013633728	5.61853599548339	4.76846027374267
201.5	5.41840600967407	5.18209266662597	5.64241647720336	5.61785793304443	4.7686128616333
201.75	5.41670036315917	5.1820216178894	5.64439582824707	5.6171875	4.76873636245727
202	5.4150047302246	5.18191909790039	5.64632558822631	5.61652755737304	4.76882886886596
202.25	5.41332054138183	5.18178749084472	5.6481966972351	5.61588048934936	4.76888847351074
202.5	5.41164255142211	5.18162775039672	5.65000581741333	5.61524486541748	4.76891469955444
202.75	5.40996265411377	5.18144083023071	5.65175580978393	5.61462020874023	4.76890468597412
203	5.40826892852783	5.18122768402099	5.65345382690429	5.61400270462036	4.76885747909545
203.25	5.40654754638671	5.18098783493041	5.65510988235473	5.61338901519775	4.76876974105834
203.5	5.40478420257568	5.18072032928466	5.6567358970642	5.61277484893798	4.76863813400268
203.75	5.40296554565429	5.18042469024658	5.65834379196166	5.61215734481811	4.76845932006835
204	5.40108060836791	5.18009901046752	5.65994501113891	5.61153316497802	4.76822853088378
204.25	5.39912176132202	5.17974233627319	5.66154813766479	5.61089992523193	4.76794242858886
204.5	5.39708805084228	5.17935419082641	5.66315841674804	5.61025857925415	4.76759767532348
204.75	5.39498615264892	5.17893409729003	5.6647777557373	5.60961008071899	4.76719236373901
205	5.39282846450805	5.17848396301269	5.66640281677246	5.60895776748657	4.76672601699829
205.25	5.390634059906	5.17800664901733	5.66802644729614	5.60830640792846	4.76620054244995
205.5	5.38842582702636	5.17750549316406	5.66963768005371	5.60766124725341	4.76561832427978
205.75	5.38622379302978	5.1769847869873	5.67122602462768	5.607027053833	4.76498317718505
206	5.38404560089111	5.17644882202148	5.67278051376342	5.60640811920166	4.76429748535156
206.25	5.38190078735351	5.17590141296386	5.6742935180664	5.605806350708	4.76356315612792
206.5	5.37979125976562	5.17534399032592	5.67576122283935	5.6052222251892	4.76277923583984
206.75	5.37771224975585	5.17477703094482	5.67718410491943	5.60465383529663	4.76194238662719
207	5.37565279006958	5.17419910430908	5.67856740951538	5.60409832000732	4.7610478401184
207.25	5.37359809875488	5.17360734939575	5.67991781234741	5.60355234146118	4.76008701324462
207.5	5.37153053283691	5.17299842834472	5.68124532699584	5.60301065444946	4.75905179977416
207.75	5.36943101882934	5.17236709594726	5.68256044387817	5.60246992111206	4.75793075561523
208	5.36728239059448	5.17170810699462	5.68387365341186	5.60192489624023	4.75671339035034
208.25	5.36506986618041	5.17101669311523	5.68519401550292	5.60137319564819	4.75539016723632
208.5	5.36278200149536	5.1702880859375	5.68652915954589	5.60081148147583	4.75395345687866
208.75	5.36041641235351	5.16952037811279	5.68788242340087	5.6002402305603	4.75240039825439
209	5.3579773902893	5.16871213912963	5.68925428390502	5.59965991973877	4.75073385238647
209.25	5.35547924041748	5.16786670684814	5.69063997268676	5.59907388687133	4.74896335601806
209.5	5.35294246673583	5.16698837280273	5.6920313835144	5.59848690032958	4.74710416793823
209.75	5.35039472579956	5.16608572006225	5.69341611862182	5.59790515899658	4.74517631530761
210	5.34786224365234	5.16516828536987	5.69478178024291	5.59733438491821	4.74320030212402
210.25	5.34536790847778	5.16424465179443	5.69611644744873	5.59677839279174	4.74119424819946
210.5	5.34292650222778	5.16332387924194	5.69741153717041	5.59624099731445	4.7391710281372
210.75	5.34054517745971	5.16241025924682	5.69866275787353	5.59572267532348	4.73713684082031
211	5.33822107315063	5.16150617599487	5.6998701095581	5.59522294998168	4.73509073257446
211.25	5.33594512939453	5.1606101989746	5.70103693008422	5.59473943710327	4.73302555084228
211.5	5.33370351791381	5.15971851348877	5.70217084884643	5.59426832199096	4.73093128204345
211.75	5.3314790725708	5.15882539749145	5.70328044891357	5.59380626678466	4.72879171371459
212	5.3292531967163	5.15792417526245	5.70437574386596	5.59334850311279	4.72659158706665
212.25	5.32700967788696	5.15700769424438	5.70546722412109	5.59289121627807	4.72431516647338
212.5	5.32473278045654	5.1560673713684	5.70656394958496	5.59243106842041	4.72194766998291
212.75	5.32241344451904	5.15509796142578	5.70767450332641	5.59196519851684	4.71947908401489
213	5.32004737854003	5.1540937423706	5.70880460739135	5.59149169921875	4.71690607070922
213.25	5.31763744354248	5.1530532836914	5.70995712280273	5.59101152420043	4.71423196792602
213.5	5.31519508361816	5.15197801589965	5.71113157272338	5.59052562713623	4.71146821975708
213.75	5.3127384185791	5.15087270736694	5.71232271194458	5.59003639221191	4.70863533020019
214	5.31028842926025	5.14974641799926	5.71352195739746	5.58954858779907	4.70575761795043
214.25	5.30786705017089	5.14861011505127	5.71471881866455	5.58906650543212	4.70286083221435
214.5	5.30549335479736	5.14747619628906	5.71590185165405	5.58859348297119	4.69996738433837
214.75	5.3031792640686	5.14635562896728	5.71706056594848	5.5881323814392	4.6970944404602
215	5.30093050003051	5.14525651931762	5.71818828582763	5.58768558502197	4.69424962997436
215.25	5.29874372482299	5.14418411254882	5.71928119659423	5.58725214004516	4.69143438339233
215.5	5.29661083221435	5.1431393623352	5.7203402519226	5.58683109283447	4.68864011764526
215.75	5.29451990127563	5.14212036132812	5.72136878967285	5.58642101287841	4.68585538864135
216	5.29245471954345	5.14112377166748	5.72237205505371	5.58601760864257	4.68306446075439
216.25	5.2903995513916	5.14014291763305	5.72335767745971	5.58561944961547	4.68024969100952
216.5	5.28834009170532	5.13917255401611	5.7243332862854	5.58522224426269	4.67739629745483
216.75	5.2862639427185	5.13820648193359	5.72530651092529	5.58482456207275	4.67449235916137
217	5.28416299819946	5.13724040985107	5.72628355026245	5.5844235420227	4.67153072357177
217.25	5.28203582763671	5.1362714767456	5.72726964950561	5.58401918411254	4.66851329803466
217.5	5.27988719940185	5.13529920578002	5.72826719284057	5.58361053466796	4.66545009613037
217.75	5.27772951126098	5.13432645797729	5.72927665710449	5.58319997787475	4.66235876083374
218	5.27558040618896	5.13335704803466	5.73029470443725	5.58278942108154	4.65926361083984
218.25	5.27346038818359	5.13239955902099	5.73131561279296	5.58238124847412	4.65619134902954
218.5	5.27138900756835	5.13146162033081	5.73233222961425	5.58197879791259	4.65316581726074
218.75	5.26938247680664	5.1305513381958	5.73333692550659	5.58158445358276	4.65020561218261
219	5.26744937896728	5.12967634201049	5.73432254791259	5.58119916915893	4.64732122421264
219.25	5.26559257507324	5.12884140014648	5.735285282135	5.58082389831542	4.64451265335083
219.5	5.26380681991577	5.12804746627807	5.73622226715087	5.58045768737792	4.64177370071411
219.75	5.2620825767517	5.12729549407958	5.73713397979736	5.58009815216064	4.6390905380249
220	5.26040697097778	5.12658309936523	5.73802423477172	5.57974243164062	4.63644552230834
220.25	5.25876426696777	5.12590646743774	5.73889684677124	5.57938814163208	4.6338186264038
220.5	5.25713968276977	5.12526226043701	5.73975849151611	5.57903099060058	4.63119029998779
220.75	5.25551795959472	5.12464666366577	5.74061489105224	5.57866764068603	4.62854290008544
221	5.25388717651367	5.12405633926391	5.74147224426269	5.57829523086547	4.6258635520935
221.25	5.2522382736206	5.12348937988281	5.7423357963562	5.57791090011596	4.62314558029174
221.5	5.2505669593811	5.12294578552246	5.74320840835571	5.57751321792602	4.62039041519165
221.75	5.24887514114379	5.12242555618286	5.74409198760986	5.57710170745849	4.61760997772216
222	5.24717140197753	5.12193155288696	5.74498510360717	5.57667779922485	4.61482381820678
222.25	5.24546909332275	5.12146806716918	5.74588441848754	5.57624387741088	4.61205768585205
222.5	5.24378490447998	5.12103843688964	5.74678421020507	5.5758032798767	4.60933828353881
222.75	5.24213695526123	5.12064743041992	5.74767780303955	5.57535934448242	4.60669040679931
223	5.24053955078125	5.12029838562011	5.74855852127075	5.57491588592529	4.60413122177124
223.25	5.23900270462036	5.11999225616455	5.74942159652709	5.57447481155395	4.60166883468627
223.5	5.23753023147583	5.11972999572753	5.75026321411132	5.5740361213684	4.5993013381958
223.75	5.2361192703247	5.11951112747192	5.75108385086059	5.57359886169433	4.59702014923095
224	5.23476314544677	5.11933326721191	5.75188493728637	5.57316064834594	4.59480905532836
224.25	5.23345232009887	5.11919498443603	5.75267076492309	5.57271718978881	4.59264993667602
224.5	5.23217439651489	5.11909341812133	5.75344705581665	5.57226419448852	4.59052085876464
224.75	5.23091745376586	5.1190276145935	5.75422000885009	5.57179594039916	4.58840227127075
225	5.22966861724853	5.11899614334106	5.75499677658081	5.57130813598632	4.58627367019653
225.25	5.22841787338256	5.11899852752685	5.755784034729	5.57079410552978	4.58411979675292
225.5	5.22715711593627	5.11903381347656	5.75658750534057	5.57024955749511	4.58192873001098
225.75	5.22588062286377	5.1191029548645	5.75741147994995	5.56967115402221	4.57969522476196
226	5.22458791732788	5.11920452117919	5.75825786590576	5.56905698776245	4.5774221420288
226.25	5.22328233718872	5.11933946609497	5.75912570953369	5.56840753555297	4.57511806488037
226.5	5.22197151184082	5.11950540542602	5.76001167297363	5.5677261352539	4.57280015945434
226.75	5.22066640853881	5.11970043182373	5.76090860366821	5.56701898574829	4.5704870223999
227	5.21937894821166	5.11992073059082	5.76180791854858	5.56629276275634	4.56819868087768
227.25	5.21812009811401	5.12016296386718	5.76270055770874	5.5655550956726	4.56595087051391
227.5	5.21689796447753	5.1204228401184	5.76357841491699	5.56481266021728	4.56375265121459
227.75	5.21571731567382	5.12069606781005	5.76443529129028	5.56406879425048	4.56160640716552
228	5.21457815170288	5.12097930908203	5.76526880264282	5.56332492828369	4.55950784683227
228.25	5.21347665786743	5.12127113342285	5.76607847213745	5.56258010864257	4.5574460029602
228.5	5.21240758895874	5.12156963348388	5.76686716079711	5.56183004379272	4.55540704727172
228.75	5.21136283874511	5.12187528610229	5.76764059066772	5.56106996536254	4.55337333679199
229	5.21033382415771	5.12218856811523	5.76840353012084	5.56029319763183	4.5513277053833
229.25	5.209312915802	5.1225094795227	5.76916360855102	5.55949306488037	4.54925394058227
229.5	5.20829248428344	5.12284040451049	5.7699270248413	5.55866146087646	4.54713678359985
229.75	5.20726728439331	5.12318134307861	5.77070045471191	5.55779361724853	4.54496622085571
230	5.20623397827148	5.12353324890136	5.77148866653442	5.55688428878784	4.54273748397827
230.25	5.20519256591796	5.12389612197875	5.77229499816894	5.55593061447143	4.54045152664184
230.5	5.20414638519287	5.12426853179931	5.77312040328979	5.55493402481079	4.53811645507812
230.75	5.20310115814208	5.12464761734008	5.77396345138549	5.55389785766601	4.53574657440185
231	5.20206546783447	5.12503099441528	5.77482032775878	5.55282974243164	4.53335905075073
231.25	5.2010474205017	5.12541341781616	5.77568387985229	5.55173730850219	4.53097105026245
231.5	5.20005416870117	5.12579011917114	5.7765474319458	5.55063104629516	4.52859830856323
231.75	5.19909191131591	5.12615776062011	5.77740287780761	5.54951906204223	4.52624893188476
232	5.19816255569458	5.1265115737915	5.77824592590332	5.54840660095214	4.52392721176147
232.25	5.197265625	5.12684965133666	5.77907180786132	5.54729652404785	4.52162837982177
232.5	5.19639778137207	5.12717103958129	5.77988004684448	5.54618835449218	4.51934385299682
232.75	5.19555473327636	5.12747526168823	5.78067302703857	5.54507875442504	4.51706027984619
233	5.19472980499267	5.12776327133178	5.78145408630371	5.54396247863769	4.51476192474365
233.25	5.19391632080078	5.12803554534912	5.78222846984863	5.54283189773559	4.51243257522583
233.5	5.19310760498046	5.12829399108886	5.78300189971923	5.54168081283569	4.51005697250366
233.75	5.19229936599731	5.12853956222534	5.78378057479858	5.54050159454345	4.50762367248535
234	5.19148683547973	5.12877321243286	5.78457021713256	5.53928995132446	4.50512552261352
234.25	5.19066905975341	5.12899494171142	5.78537607192993	5.5380425453186	4.50256299972534
234.5	5.18984651565551	5.12920570373535	5.78620052337646	5.53675985336303	4.49994468688964
234.75	5.18902397155761	5.12940406799316	5.7870454788208	5.53544616699218	4.49728727340698
235	5.18820714950561	5.12959003448486	5.78790998458862	5.53410911560058	4.49461269378662
235.25	5.18740510940551	5.12976121902465	5.78879022598266	5.53275871276855	4.49194622039794
235.5	5.18662643432617	5.12991714477539	5.78968238830566	5.53140687942504	4.48931169509887
235.75	5.18587779998779	5.13005685806274	5.79058027267456	5.53006362915039	4.48672676086425
236	5.18516445159912	5.1301794052124	5.79147911071777	5.52873754501342	4.48420238494873
236.25	5.1844892501831	5.13028478622436	5.79237508773803	5.52743244171142	4.48173952102661
236.5	5.18385124206542	5.13037300109863	5.79326725006103	5.52614974975585	4.47933340072631
236.75	5.18324851989746	5.13044595718383	5.79415559768676	5.52488613128662	4.47697114944458
237	5.18267726898193	5.13050317764282	5.7950439453125	5.52363538742065	4.47463655471801
237.25	5.18213272094726	5.13054609298706	5.79593706130981	5.52239036560058	4.47231101989746
237.5	5.18161058425903	5.13057613372802	5.79684114456176	5.52114200592041	4.46997594833374
237.75	5.18110609054565	5.13059329986572	5.79776382446289	5.51988077163696	4.46761322021484
238	5.18061590194702	5.1305980682373	5.79871225357055	5.51859951019287	4.46520900726318
238.25	5.18013858795166	5.13059139251708	5.79969358444213	5.51729154586791	4.46275520324707
238.5	5.17967224121093	5.13057374954223	5.80071210861206	5.51595401763916	4.46025085449218
238.75	5.17921876907348	5.13054466247558	5.80177211761474	5.5145878791809	4.45770406723022
239	5.17878055572509	5.13050460815429	5.80287313461303	5.51319932937622	4.45513248443603
239.25	5.17836189270019	5.13045454025268	5.80401182174682	5.51179838180541	4.45256042480468
239.5	5.17796754837036	5.13039541244506	5.80518102645874	5.51039791107177	4.45001745223999
239.75	5.17760276794433	5.1303277015686	5.80637121200561	5.50901365280151	4.44753074645996
240	5.1772723197937	5.13025331497192	5.80757236480712	5.50765800476074	4.44512367248535
240.25	5.17697858810424	5.13017320632934	5.80877590179443	5.50634241104125	4.44281005859375
240.5	5.1767234802246	5.13008832931518	5.80997467041015	5.5050721168518	4.44059610366821
240.75	5.17650699615478	5.12999963760375	5.81116580963134	5.50384807586669	4.43847799301147
241	5.17632865905761	5.12990760803222	5.81235027313232	5.50266790390014	4.43644666671752
241.25	5.17618751525878	5.1298131942749	5.81353282928466	5.50152492523193	4.43448877334594
241.5	5.17608261108398	5.12971496582031	5.81472063064575	5.50041151046752	4.43258762359619
241.75	5.17601346969604	5.12961387634277	5.81592369079589	5.49931764602661	4.43072748184204
242	5.17597961425781	5.12950849533081	5.81715297698974	5.49823379516601	4.42889356613159
242.25	5.17598152160644	5.1293978691101	5.81842041015625	5.49715185165405	4.42707252502441
242.5	5.17602109909057	5.12928199768066	5.81973648071289	5.49606370925903	4.42525672912597
242.75	5.17609930038452	5.12915992736816	5.82111167907714	5.49496555328369	4.42344141006469
243	5.17621803283691	5.12903118133544	5.82255220413208	5.49385452270507	4.42162942886352
243.25	5.17637825012207	5.12889575958252	5.82406139373779	5.49273252487182	4.41982793807983
243.5	5.1765809059143	5.12875413894653	5.82563686370849	5.49160432815551	4.41805076599121
243.75	5.17682552337646	5.12860631942749	5.82726955413818	5.49047899246215	4.41631364822387
244	5.17711067199707	5.12845468521118	5.8289475440979	5.48936557769775	4.41463375091552
244.25	5.17743444442749	5.12830066680908	5.8306541442871	5.48827457427978	4.41302442550659
244.5	5.17779445648193	5.12814569473266	5.83237314224243	5.48721361160278	4.41149616241455
244.75	5.17818927764892	5.1279911994934	5.83409023284912	5.48618793487548	4.41005277633666
245	5.17861747741699	5.12783813476562	5.83579635620117	5.48519992828369	4.40869426727294
245.25	5.17907953262329	5.12768745422363	5.83748769760131	5.48424816131591	4.40741491317749
245.5	5.17957735061645	5.12753868103027	5.83916616439819	5.48332834243774	4.40620756149291
245.75	5.18011379241943	5.12739181518554	5.84083843231201	5.48243474960327	4.40506315231323
246	5.18069219589233	5.12724542617797	5.84251451492309	5.48156070709228	4.40397214889526
246.25	5.18131828308105	5.12709856033325	5.84420680999755	5.48069858551025	4.402925491333
246.5	5.18199682235717	5.12694978713989	5.84592819213867	5.47984218597412	4.4019169807434
246.75	5.18273162841796	5.12679862976074	5.84769248962402	5.47898530960083	4.40094089508056
247	5.18352699279785	5.12664270401	5.84951019287109	5.47812414169311	4.39999437332153
247.25	5.18438386917114	5.12648248672485	5.85139036178588	5.47725582122802	4.39907836914062
247.5	5.18530082702636	5.12631607055664	5.85333633422851	5.47638082504272	4.39819383621215
247.75	5.18627309799194	5.12614393234252	5.85534620285034	5.47550106048583	4.39734506607055
248	5.18729352951049	5.12596607208252	5.85741233825683	5.47462081909179	4.39653730392456
248.25	5.18835401535034	5.12578344345092	5.85952138900756	5.47374534606933	4.39577388763427
248.5	5.18944501876831	5.12559604644775	5.86165761947631	5.47288036346435	4.39505863189697
248.75	5.1905608177185	5.12540626525878	5.86380386352539	5.47202920913696	4.39439153671264
249	5.19169569015502	5.12521362304687	5.86594486236572	5.4711947441101	4.39377260208129
249.25	5.19284963607788	5.12501955032348	5.86807012557983	5.47037744522094	4.39319849014282
249.5	5.19402503967285	5.1248230934143	5.87017488479614	5.46957540512084	4.39266443252563
249.75	5.19522714614868	5.12462472915649	5.87226057052612	5.46878480911254	4.39216709136962
250	5.19646501541137	5.12442255020141	5.87433290481567	5.4680004119873	4.39169979095458
250.25	5.1977481842041	5.12421512603759	5.8764009475708	5.46721649169921	4.39125871658325
250.5	5.19908714294433	5.1240005493164	5.87847757339477	5.46642732620239	4.39084005355834
250.75	5.20049238204956	5.1237769126892	5.88057518005371	5.46562671661377	4.39043951034545
251	5.20197296142578	5.12354230880737	5.88270473480224	5.46480989456176	4.3900556564331
251.25	5.20353364944458	5.1232943534851	5.8848762512207	5.46397399902343	4.38968753814697
251.5	5.20517635345458	5.12303209304809	5.88709354400634	5.46311807632446	4.38933515548706
251.75	5.20689439773559	5.12275457382202	5.88935565948486	5.46224403381347	4.38899993896484
252	5.20867824554443	5.12246179580688	5.89165592193603	5.46135568618774	4.38868331909179
252.25	5.21051025390625	5.12215375900268	5.89398002624511	5.46046018600463	4.38838863372802
252.5	5.21237230300903	5.12183332443237	5.89631128311157	5.45956468582153	4.38811635971069
252.75	5.21424531936645	5.12150192260742	5.89862966537475	5.45867586135864	4.38786792755127
253	5.21611452102661	5.12116146087646	5.90091753005981	5.45779991149902	4.38764381408691
253.25	5.21797084808349	5.12081432342529	5.90316152572631	5.45694017410278	4.38744258880615
253.5	5.21981191635131	5.12046146392822	5.90535449981689	5.45609712600708	4.38726377487182
253.75	5.22164154052734	5.12010240554809	5.90749549865722	5.45526790618896	4.38710498809814
254	5.22346830368041	5.11973714828491	5.90959072113037	5.45444917678833	4.38696479797363
254.25	5.22530603408813	5.11936330795288	5.91165018081665	5.45363426208496	4.38684177398681
254.5	5.22716951370239	5.11897897720336	5.91368865966796	5.4528169631958	4.38673448562622
254.75	5.22907543182373	5.11858081817627	5.91572093963623	5.45199012756347	4.38664197921752
255	5.23104000091552	5.11816596984863	5.91776371002197	5.45114707946777	4.38656425476074
255.25	5.23307752609252	5.1177315711975	5.91983079910278	5.45028209686279	4.38650178909301
255.5	5.23519706726074	5.11727428436279	5.92193460464477	5.44939136505127	4.38645410537719
255.75	5.23740291595458	5.11679363250732	5.924081325531	5.44847345352172	4.38642263412475
256	5.2396912574768	5.11628818511962	5.92627048492431	5.44753074645996	4.38640737533569
256.25	5.24204969406127	5.11576032638549	5.92849540710449	5.44656896591186	4.38641023635864
256.5	5.24445915222167	5.11521339416503	5.93074035644531	5.44559621810913	4.38643026351928
256.75	5.24689483642578	5.11465263366699	5.93298482894897	5.44462299346923	4.38646745681762
257	5.24933290481567	5.11408472061157	5.93520498275756	5.44366073608398	4.38652181625366
257.25	5.25175237655639	5.11351537704467	5.93737936019897	5.44271755218505	4.38659143447875
257.5	5.25413799285888	5.11295127868652	5.93949031829833	5.44180059432983	4.38667583465576
257.75	5.25648498535156	5.11239576339721	5.94152784347534	5.44091129302978	4.38677406311035
258	5.25879526138305	5.11185121536254	5.94349002838134	5.44005012512207	4.38688611984252
258.25	5.26107740402221	5.11131715774536	5.94538211822509	5.43921327590942	4.38701105117797
258.5	5.26334714889526	5.11079263687133	5.94721508026123	5.4383955001831	4.38714981079101
258.75	5.26562070846557	5.11027479171752	5.94900321960449	5.4375901222229	4.38730335235595
259	5.26791763305664	5.10975980758666	5.95076274871826	5.43679094314575	4.38747215270996
259.25	5.27025604248046	5.10924434661865	5.95251083374023	5.43599081039428	4.3876576423645
259.5	5.27265214920043	5.10872507095336	5.95426416397094	5.43518447875976	4.38786172866821
259.75	5.27511692047119	5.10819768905639	5.95603704452514	5.4343671798706	4.38808393478393
260	5.27765560150146	5.10766172409057	5.95784091949462	5.43353748321533	4.38832569122314
260.25	5.28026485443115	5.10711526870727	5.95968151092529	5.43269491195678	4.38858604431152
260.5	5.28293323516845	5.10655975341796	5.96156024932861	5.43184375762939	4.38886404037475
260.75	5.28564119338989	5.1059980392456	5.96347093582153	5.43098926544189	4.38915634155273
261	5.28836488723754	5.10543489456176	5.96540212631225	5.43013954162597	4.38946056365966
261.25	5.29107952117919	5.10487651824951	5.96733808517456	5.42930316925048	4.38977336883544
261.5	5.29376506805419	5.10432863235473	5.96926116943359	5.4284873008728	4.39009141921997
261.75	5.2964072227478	5.10379743576049	5.97115612030029	5.42769861221313	4.39041233062744
262	5.29900026321411	5.10328722000122	5.97301149368286	5.42693901062011	4.39073467254638
262.25	5.30154848098754	5.10280036926269	5.97482109069824	5.42621040344238	4.39105749130249
262.5	5.30406141281127	5.10233783721923	5.97658538818359	5.42551088333129	4.39138174057006
262.75	5.30655527114868	5.10189914703369	5.97831058502197	5.42483663558959	4.39170789718627
263	5.30904960632324	5.10148334503173	5.98000621795654	5.42418384552002	4.39203691482543
263.25	5.31156396865844	5.10108757019042	5.98168468475341	5.42354822158813	4.39237117767333
263.5	5.31411933898925	5.10070991516113	5.98335933685302	5.42292547225952	4.39271116256713
263.75	5.31673097610473	5.10034847259521	5.98504400253295	5.42231225967407	4.39305782318115
264	5.31941175460815	5.10000228881835	5.98675107955932	5.42170667648315	4.39341115951538
264.25	5.32216501235961	5.09966993331909	5.98848962783813	5.42110729217529	4.3937702178955
264.5	5.32498502731323	5.09935188293457	5.99026632308959	5.42051553726196	4.39413356781005
264.75	5.32785749435424	5.09904909133911	5.99208259582519	5.41993474960327	4.39449739456176
265	5.33075857162475	5.0987639427185	5.99393463134765	5.41936826705932	4.39485836029052
265.25	5.33366012573242	5.09849834442138	5.99581480026245	5.4188208580017	4.39521312713623
265.5	5.33653402328491	5.09825468063354	5.99771165847778	5.41829776763916	4.39555835723877
265.75	5.33935546875	5.09803581237792	5.99961376190185	5.41780233383178	4.39589071273803
266	5.34211015701293	5.09784269332885	6.00150918960571	5.41733694076538	4.39620971679687
266.25	5.34479284286499	5.0976767539978	6.00339126586914	5.41690158843994	4.3965139389038
266.5	5.34740686416625	5.0975375175476	6.00525569915771	5.41649580001831	4.39680433273315
266.75	5.34996509552002	5.09742593765258	6.00710439682006	5.41611862182617	4.39708232879638
267	5.35248470306396	5.09734010696411	6.00894403457641	5.41576623916625	4.39734840393066
267.25	5.35498762130737	5.09728050231933	6.0107831954956	5.41543722152709	4.39760446548461
267.5	5.35749578475952	5.0972466468811	6.01263380050659	5.41512870788574	4.39785194396972
267.75	5.36003112792968	5.09723758697509	6.01450872421264	5.41483831405639	4.3980917930603
268	5.36261272430419	5.09725427627563	6.01641941070556	5.4145655632019	4.39832496643066
268.25	5.3652548789978	5.09729671478271	6.01837635040283	5.41430950164794	4.39855146408081
268.5	5.36796379089355	5.09736585617065	6.02038621902465	5.41407060623168	4.39877033233642
268.75	5.3707365989685	5.09746170043945	6.02244997024536	5.41385030746459	4.39898061752319
269	5.37355995178222	5.09758472442627	6.02456331253051	5.41365003585815	4.39918041229248
269.25	5.37641096115112	5.09773445129394	6.02671480178833	5.41347217559814	4.39936780929565
269.5	5.37926149368286	5.09790897369384	6.02888965606689	5.4133186340332	4.39954185485839
269.75	5.38207960128784	5.09810733795166	6.03106927871704	5.41319179534912	4.39970111846923
270	5.3848385810852	5.09832668304443	6.03323602676391	5.41309213638305	4.39984464645385
270.25	5.38751935958862	5.09856462478637	6.03537607192993	5.41302013397216	4.39997339248657
270.5	5.39011240005493	5.09881925582885	6.03748130798339	5.41297531127929	4.40008783340454
270.75	5.39261865615844	5.09908866882324	6.03954982757568	5.41295766830444	4.40018939971923
271	5.39504718780517	5.09937238693237	6.04158592224121	5.41296625137329	4.40027952194213
271.25	5.39741325378417	5.0996708869934	6.04360055923461	5.41300106048583	4.40035963058471
271.5	5.39973592758178	5.09998416900634	6.04560756683349	5.41306257247924	4.4004316329956
271.75	5.40203619003295	5.10031461715698	6.04762315750122	5.41315126419067	4.40049648284912
272	5.40433359146118	5.10066366195678	6.0496654510498	5.41326904296875	4.40055656433105
272.25	5.40664625167846	5.10103368759155	6.05175113677978	5.4134178161621	4.40061330795288
272.5	5.4089879989624	5.10142660140991	6.05389547348022	5.41359996795654	4.40066814422607
272.75	5.41136646270752	5.10184383392333	6.05610942840576	5.41381692886352	4.40072202682495
273	5.41378211975097	5.10228538513183	6.05839776992797	5.41407060623168	4.4007773399353
273.25	5.41622638702392	5.10275077819824	6.06075763702392	5.41436195373535	4.40083503723144
273.5	5.41868257522583	5.10323667526245	6.06317663192749	5.41469001770019	4.40089607238769
273.75	5.42112827301025	5.10373783111572	6.0656361579895	5.41505241394042	4.40096187591552
274	5.42353963851928	5.104248046875	6.06811094284057	5.4154462814331	4.40103340148925
274.25	5.42589378356933	5.10476112365722	6.07057380676269	5.41586732864379	4.40111112594604
274.5	5.42817401885986	5.10526990890502	6.0730013847351	5.4163122177124	4.4011960029602
274.75	5.43037033081054	5.10576963424682	6.07537746429443	5.41677808761596	4.40128946304321
275	5.43248319625854	5.10625600814819	6.07769298553466	5.41726350784301	4.40139150619506
275.25	5.43451738357543	5.10672807693481	6.07994890213012	5.41776895523071	4.40150451660156
275.5	5.43648433685302	5.10718584060668	6.08215188980102	5.41829681396484	4.40163040161132
275.75	5.43839883804321	5.10762977600097	6.08431577682495	5.41885089874267	4.40177011489868
276	5.4402756690979	5.10806226730346	6.08645725250244	5.41943454742431	4.40192651748657
276.25	5.44213056564331	5.10848522186279	6.0885944366455	5.42005395889282	4.40210199356079
276.5	5.44397640228271	5.10890054702758	6.09074640274047	5.42071437835693	4.40229940414428
276.75	5.44582271575927	5.1093111038208	6.09293031692504	5.42142152786254	4.40252017974853
277	5.44767522811889	5.10971641540527	6.0951600074768	5.42217874526977	4.40276670455932
277.25	5.44953298568725	5.11011743545532	6.09744453430175	5.42298936843872	4.40303993225097
277.5	5.45138978958129	5.11051225662231	6.09978675842285	5.42385292053222	4.40333986282348
277.75	5.45323324203491	5.11089849472045	6.1021819114685	5.42476654052734	4.40366601943969
278	5.45504808425903	5.11127281188964	6.10461902618408	5.42572498321533	4.40401649475097
278.25	5.45681858062744	5.11162996292114	6.10707950592041	5.42671918869018	4.40438938140869
278.5	5.45852994918823	5.11196613311767	6.10954236984252	5.42774200439453	4.40478229522705
278.75	5.4601731300354	5.11227703094482	6.11198663711547	5.42878532409667	4.40519332885742
279	5.46174383163452	5.11255931854248	6.11439657211303	5.42984247207641	4.40562200546264
279.25	5.46324396133422	5.11281061172485	6.1167607307434	5.43091106414794	4.40606880187988
279.5	5.46467924118041	5.11303043365478	6.11907529830932	5.43199110031127	4.40653467178344
279.75	5.46605920791625	5.11321830749511	6.12134456634521	5.43308544158935	4.40702199935913
280	5.46739482879638	5.11337375640869	6.1235761642456	5.43419933319091	4.40753412246704
280.25	5.46869802474975	5.11349725723266	6.12578296661377	5.43533897399902	4.40807485580444
280.5	5.46998023986816	5.11358833312988	6.12797880172729	5.4365119934082	4.40864706039428
280.75	5.47125053405761	5.11364698410034	6.13017845153808	5.43772554397583	4.40925359725952
281	5.47251605987548	5.11367177963256	6.13239526748657	5.43898487091064	4.40989637374877
281.25	5.47378015518188	5.11366176605224	6.13463926315307	5.44029426574707	4.41057538986206
281.5	5.47504234313964	5.11361503601074	6.13691568374633	5.44165325164794	4.41128826141357
281.75	5.47629785537719	5.11353063583374	6.13922595977783	5.44305944442749	4.41203165054321
282	5.47753858566284	5.1134066581726	6.1415638923645	5.44450426101684	4.4127984046936
282.25	5.47875308990478	5.11324214935302	6.14391946792602	5.44597768783569	4.41358232498168
282.5	5.47993087768554	5.11303806304931	6.14627838134765	5.44746685028076	4.41437673568725
282.75	5.48106241226196	5.11279439926147	6.14862632751464	5.44895982742309	4.41517686843872
283	5.48214149475097	5.11251258850097	6.15094995498657	5.45044708251953	4.41597938537597
283.25	5.48316621780395	5.11219310760498	6.15324020385742	5.45192241668701	4.41678285598754
283.5	5.48413801193237	5.11183738708496	6.15549325942993	5.45338344573974	4.41758966445922
283.75	5.48506212234497	5.11144495010375	6.15771150588989	5.45483255386352	4.41840362548828
284	5.48594522476196	5.11101388931274	6.15990161895752	5.45627498626708	4.41922903060913
284.25	5.48679590225219	5.11054277420043	6.16207551956176	5.45771932601928	4.42007255554199
284.5	5.4876217842102	5.11002731323242	6.16424703598022	5.45917415618896	4.42093992233276
284.75	5.48843193054199	5.10946369171142	6.16643095016479	5.4606499671936	4.42183780670166
285	5.48923301696777	5.10884618759155	6.16864156723022	5.46215486526489	4.42276954650878
285.25	5.49003028869628	5.10817003250122	6.17089176177978	5.4636960029602	4.42373847961425
285.5	5.4908275604248	5.10743045806884	6.17318868637084	5.46527624130249	4.42474365234375
285.75	5.49162578582763	5.10662460327148	6.17553567886352	5.46689414978027	4.42577934265136
286	5.49242210388183	5.10575151443481	6.17792844772338	5.46854305267333	4.42683839797973
286.25	5.49321222305297	5.10481405258178	6.18035411834716	5.47021102905273	4.4279088973999
286.5	5.49398946762084	5.10381746292114	6.18279600143432	5.47188138961791	4.42897844314575
286.75	5.49474620819091	5.10277032852172	6.18523216247558	5.47353744506835	4.43003416061401
287	5.49547576904296	5.10168313980102	6.18764162063598	5.47516250610351	4.43106603622436
287.25	5.49617338180541	5.10056543350219	6.19000673294067	5.47674465179443	4.43206882476806
287.5	5.49683618545532	5.09942626953125	6.19231557846069	5.47827625274658	4.43303966522216
287.75	5.49746417999267	5.0982699394226	6.19456386566162	5.47975587844848	4.43397951126098
288	5.49806022644042	5.09709787368774	6.19675493240356	5.48118734359741	4.43489217758178
288.25	5.49862766265869	5.09590721130371	6.19889879226684	5.48257732391357	4.43578386306762
288.5	5.49917125701904	5.09469175338745	6.20100831985473	5.48393678665161	4.43666076660156
288.75	5.49969625473022	5.09344339370727	6.20310068130493	5.48527574539184	4.43753004074096
289	5.50020742416381	5.0921516418457	6.2051944732666	5.48660707473754	4.43839740753173
289.25	5.50070858001708	5.09080505371093	6.20730686187744	5.48794031143188	4.43926811218261
289.5	5.50120306015014	5.08939218521118	6.20945453643798	5.48928546905517	4.44014596939086
289.75	5.50169372558593	5.08790349960327	6.21164894104003	5.49064779281616	4.44103002548217
290	5.50217962265014	5.08633089065551	6.21389770507812	5.49203014373779	4.44191884994506
290.25	5.50266075134277	5.08467245101928	6.21619987487792	5.49343013763427	4.44280624389648
290.5	5.50313329696655	5.08293104171752	6.2185468673706	5.49484157562255	4.44368457794189
290.75	5.50359392166137	5.0811161994934	6.22092151641845	5.49625301361083	4.44454383850097
291	5.50403785705566	5.07924365997314	6.22330045700073	5.49765253067016	4.44537544250488
291.25	5.50446128845214	5.0773320198059	6.22565793991088	5.4990267753601	4.44617128372192
291.5	5.50486040115356	5.0754017829895	6.22796964645385	5.50036573410034	4.44692659378051
291.75	5.50523471832275	5.07347011566162	6.23021650314331	5.50166273117065	4.44763851165771
292	5.50558280944824	5.07154941558837	6.23238611221313	5.50291585922241	4.44830799102783
292.25	5.5059061050415	5.06964635848999	6.23447513580322	5.50412702560424	4.44893741607666
292.5	5.50620651245117	5.06775951385498	6.23648834228515	5.50530242919921	4.44953060150146
292.75	5.50648546218872	5.0658836364746	6.23843431472778	5.50645017623901	4.45009183883666
293	5.50674629211425	5.06400775909423	6.24032592773437	5.50757980346679	4.45062541961669
293.25	5.50698995590209	5.06211948394775	6.24217844009399	5.5087022781372	4.45113563537597
293.5	5.50721883773803	5.06020450592041	6.24400663375854	5.50982666015625	4.45162487030029
293.75	5.50743341445922	5.05824851989746	6.24582338333129	5.51096248626708	4.45209550857543
294	5.50763463973999	5.05624055862426	6.24763965606689	5.51211547851562	4.45254755020141
294.25	5.50782203674316	5.05417108535766	6.24946308135986	5.51329088211059	4.45298051834106
294.5	5.50799417495727	5.0520372390747	6.25129461288452	5.51448917388916	4.45339202880859
294.75	5.50815105438232	5.04984188079833	6.25313138961791	5.51570701599121	4.45378065109252
295	5.50828981399536	5.04759359359741	6.25496435165405	5.51693964004516	4.45414209365844
295.25	5.50841045379638	5.04530763626098	6.25677967071533	5.51817941665649	4.45447492599487
295.5	5.50851106643676	5.04300308227539	6.25856304168701	5.51941871643066	4.45477724075317
295.75	5.50859212875366	5.04069900512695	6.26029920578002	5.5206503868103	4.45504856109619
296	5.50865316390991	5.03841257095336	6.26197576522827	5.52187156677246	4.45528936386108
296.25	5.50869512557983	5.03615474700927	6.26358556747436	5.52308130264282	4.455500125885
296.5	5.50871801376342	5.03393125534057	6.26512622833252	5.52428340911865	4.45568323135375
296.75	5.508722782135	5.03174114227294	6.26660013198852	5.52548313140869	4.45583963394165
297	5.50870990753173	5.02957677841186	6.26801347732543	5.52668952941894	4.45597076416015
297.25	5.50867986679077	5.027428150177	6.26937437057495	5.52791261672973	4.45607757568359
297.5	5.50863218307495	5.02528047561645	6.27069234848022	5.5291633605957	4.45616054534912
297.75	5.50856637954711	5.02311992645263	6.27197694778442	5.53045225143432	4.45622014999389
298	5.50848245620727	5.02093315124511	6.27323675155639	5.53178834915161	4.4562554359436
298.25	5.50837993621826	5.01870822906494	6.27447843551635	5.53317928314208	4.45626640319824
298.5	5.50825786590576	5.01643848419189	6.27570581436157	5.53462743759155	4.45625162124633
298.75	5.50811767578125	5.01412343978881	6.27691984176635	5.53613233566284	4.45621156692504
299	5.50795888900756	5.01176834106445	6.27811765670776	5.53768825531005	4.45614528656005
299.25	5.50778436660766	5.00938606262207	6.2792944908142	5.53928518295288	4.45605325698852
299.5	5.50759506225585	5.00699520111083	6.280442237854	5.54091072082519	4.45593643188476
299.75	5.50739336013793	5.0046157836914	6.28155326843261	5.54255199432373	4.45579576492309
300	5.50718212127685	5.00226831436157	6.28262186050415	5.544198513031	4.45563220977783
300.25	5.50696277618408	4.9999680519104	6.28364276885986	5.54584455490112	4.45544528961181
300.5	5.50673675537109	4.99772500991821	6.28461551666259	5.54748821258544	4.45523595809936
300.75	5.50650405883789	4.99554061889648	6.28554153442382	5.54913330078125	4.45500230789184
301	5.50626420974731	4.99341106414794	6.28642606735229	5.55078792572021	4.45474338531494
301.25	5.5060167312622	4.99132585525512	6.28727531433105	5.55246448516845	4.4544563293457
301.5	5.50576019287109	4.98927068710327	6.28809833526611	5.55417728424072	4.45413875579833
301.75	5.50549221038818	4.98722982406616	6.288902759552	5.55594110488891	4.45378637313842
302	5.50521087646484	4.98518562316894	6.28969717025756	5.55777263641357	4.45339584350585
302.25	5.50491571426391	4.98312282562255	6.29049062728881	5.55968570709228	4.452965259552
302.5	5.5046043395996	4.98102855682373	6.2912893295288	5.56169033050537	4.45249128341674
302.75	5.50427675247192	4.97889375686645	6.29209852218627	5.56379175186157	4.45197486877441
303	5.50393390655517	4.97671651840209	6.29292106628417	5.56598901748657	4.45141696929931
303.25	5.50357770919799	4.97450160980224	6.2937569618225	5.56827068328857	4.45082187652587
303.5	5.50321197509765	4.97226190567016	6.29460334777832	5.57061958312988	4.4501953125
303.75	5.50284004211425	4.97001695632934	6.29545593261718	5.57301187515258	4.44954395294189
304	5.50246667861938	4.96778869628906	6.29630804061889	5.57542276382446	4.44887399673461
304.25	5.5020956993103	4.96560001373291	6.29715299606323	5.57782983779907	4.44818973541259
304.5	5.50173091888427	4.96346807479858	6.29798698425292	5.58021688461303	4.44749450683593
304.75	5.50137329101562	4.96140527725219	6.29880762100219	5.58257627487182	4.44678688049316
305	5.50102376937866	4.95941448211669	6.29961490631103	5.58490896224975	4.44606590270996
305.25	5.50068187713623	4.95749235153198	6.30041217803955	5.58722209930419	4.44532632827758
305.5	5.50034618377685	4.95562934875488	6.30120468139648	5.58953046798706	4.44456243515014
305.75	5.50001430511474	4.95381212234497	6.30200004577636	5.59185218811035	4.44376802444458
306	5.49968528747558	4.95202445983886	6.30280590057373	5.5942063331604	4.44293498992919
306.25	5.49935626983642	4.9502511024475	6.30363130569458	5.59661483764648	4.44205665588378
306.5	5.49902629852294	4.94847536087036	6.30448389053344	5.59909582138061	4.44112730026245
306.75	5.49869394302368	4.94668340682983	6.30537223815917	5.60166454315185	4.44014310836791
307	5.49835920333862	4.9448652267456	6.30630207061767	5.60433197021484	4.43910264968872
307.25	5.49802303314208	4.94301462173461	6.3072772026062	5.60709857940673	4.43800830841064
307.5	5.49768829345703	4.94113159179687	6.30829811096191	5.60995769500732	4.43686580657958
307.75	5.49735689163208	4.93922233581542	6.30936193466186	5.61289262771606	4.43568325042724
308	5.4970326423645	4.93729877471923	6.31046104431152	5.61587858200073	4.43447065353393
308.25	5.49671936035156	4.9353756904602	6.31158542633056	5.61888885498046	4.43323755264282
308.5	5.49641942977905	4.93347072601318	6.31272411346435	5.62189626693725	4.43199110031127
308.75	5.49613523483276	4.93159866333007	6.31386470794677	5.62488031387329	4.43073606491088
309	5.49586725234985	4.92976999282836	6.31499910354614	5.62782859802246	4.4294729232788
309.25	5.49561643600463	4.92799043655395	6.31612157821655	5.63073778152465	4.42819833755493
309.5	5.49538087844848	4.92625904083252	6.3172287940979	5.63361501693725	4.42690706253051
309.75	5.49516010284423	4.92457008361816	6.31832265853881	5.6364722251892	4.42559099197387
310	5.49495267868041	4.92291450500488	6.31940603256225	5.63932847976684	4.424241065979
310.25	5.49475622177124	4.92128038406372	6.32048416137695	5.64220523834228	4.42284822463989
310.5	5.49457025527954	4.9196548461914	6.32156324386596	5.64512300491333	4.42140388488769
310.75	5.49439334869384	4.91802549362182	6.32264947891235	5.64810276031494	4.41990280151367
311	5.494225025177	4.9163818359375	6.32374763488769	5.65116024017333	4.41834211349487
311.25	5.494065284729	4.91471529006958	6.32486104965209	5.65430450439453	4.41672420501708
311.5	5.49391412734985	4.9130220413208	6.32599067687988	5.65753746032714	4.41505622863769
311.75	5.49377298355102	4.91130256652832	6.32713460922241	5.66085052490234	4.41335010528564
312	5.49364185333252	4.90956258773803	6.32828855514526	5.66422700881958	4.41162014007568
312.25	5.49352264404296	4.90781211853027	6.32944393157958	5.66764259338378	4.40988206863403
312.5	5.49341583251953	4.90606498718261	6.33059167861938	5.67107152938842	4.40814876556396
312.75	5.49332237243652	4.90433502197265	6.33172225952148	5.67448806762695	4.4064302444458
313	5.49324178695678	4.90263414382934	6.33282661437988	5.67787456512451	4.40473175048828
313.25	5.49317359924316	4.90097188949584	6.33389902114868	5.68122100830078	4.40305185317993
313.5	5.49311828613281	4.89935255050659	6.33493471145629	5.68452644348144	4.40138673782348
313.75	5.49307394027709	4.89777421951293	6.33593416213989	5.68780088424682	4.39972734451293
314	5.49304008483886	4.89623308181762	6.33689785003662	5.69105958938598	4.39806318283081
314.25	5.49301671981811	4.89472007751464	6.33783054351806	5.69432353973388	4.39638328552246
314.5	5.49300241470336	4.89322614669799	6.33873605728149	5.69761562347412	4.39467620849609
314.75	5.49299716949462	4.89173984527587	6.33961915969848	5.70095968246459	4.39293384552002
315	5.49300050735473	4.89025115966796	6.34048414230346	5.70437574386596	4.39115047454833
315.25	5.49301290512084	4.88875150680541	6.3413348197937	5.70787906646728	4.38932561874389
315.5	5.49303340911865	4.88723516464233	6.34217262268066	5.71147489547729	4.3874659538269
315.75	5.49306201934814	4.88570022583007	6.34299707412719	5.71515989303588	4.38558340072631
316	5.49309873580932	4.8841495513916	6.34380626678466	5.71891784667968	4.38369607925415
316.25	5.49314260482788	4.88259077072143	6.34459495544433	5.72272300720214	4.3818244934082
316.5	5.49319314956665	4.88103580474853	6.34535837173461	5.72654247283935	4.37998914718627
316.75	5.49324893951416	4.87949895858764	6.34609031677246	5.73034238815307	4.37820672988891
317	5.49330997467041	4.87799406051635	6.34678554534912	5.7340931892395	4.37648820877075
317.25	5.49337434768676	4.87653350830078	6.34744071960449	5.73777437210083	4.37483739852905
317.5	5.49344205856323	4.8751254081726	6.34805297851562	5.74137735366821	4.37325239181518
317.75	5.49351263046264	4.87377262115478	6.34862375259399	5.74490451812744	4.37172555923461
318	5.493586063385	4.87247419357299	6.34915447235107	5.7483696937561	4.37024688720703
318.25	5.49366188049316	4.87122392654418	6.34964942932128	5.75179433822631	4.36880302429199
318.5	5.49374055862426	4.87001419067382	6.35011196136474	5.75520420074462	4.36738109588623
318.75	5.49382257461547	4.86883544921875	6.35054683685302	5.75862884521484	4.36596822738647
319	5.49390792846679	4.86767721176147	6.35095834732055	5.76209735870361	4.36455345153808
319.25	5.49399805068969	4.86653041839599	6.35135030746459	5.76563549041748	4.3631272315979
319.5	5.49409246444702	4.86538648605346	6.35172653198242	5.7692642211914	4.36168575286865
319.75	5.49419164657592	4.86423873901367	6.35208940505981	5.7729959487915	4.3602271080017
320	5.49429559707641	4.86308431625366	6.35243988037109	5.77683019638061	4.35875701904296
320.25	5.49440336227416	4.86192274093627	6.35277891159057	5.78075551986694	4.35728359222412
320.5	5.49451446533203	4.86075830459594	6.35310649871826	5.78474521636962	4.35581827163696
320.75	5.49462747573852	4.85959815979003	6.35342121124267	5.78876495361328	4.35437488555908
321	5.49474096298217	4.85845232009887	6.35372257232666	5.79277467727661	4.35296440124511
321.25	5.49485397338867	4.85733079910278	6.35400915145874	5.79673719406127	4.35159540176391
321.5	5.49496603012084	4.85624313354492	6.35428047180175	5.80062341690063	4.35027074813842
321.75	5.49507570266723	4.8551959991455	6.35453796386718	5.80441856384277	4.34898948669433
322	5.49518299102783	4.85419225692749	6.35478162765502	5.80811834335327	4.34774684906005
322.25	5.49528789520263	4.85323190689086	6.35501432418823	5.8117332458496	4.34653425216674
322.5	5.4953908920288	4.85231065750122	6.35523843765258	5.81528234481811	4.34534168243408
322.75	5.49549293518066	4.85142374038696	6.3554573059082	5.81878995895385	4.34415864944458
323	5.4955940246582	4.85056352615356	6.35567426681518	5.82228660583496	4.34297370910644
323.25	5.49569511413574	4.84972238540649	6.35589265823364	5.82580089569091	4.34177684783935
323.5	5.49579668045043	4.84889316558837	6.35611629486083	5.82936143875122	4.34055995941162
323.75	5.49589920043945	4.84806871414184	6.35634756088256	5.8329906463623	4.33931732177734
324	5.49600172042846	4.84724426269531	6.35659074783325	5.83670330047607	4.33804607391357
324.25	5.49610519409179	4.84641551971435	6.35684728622436	5.84050512313842	4.33674812316894
324.5	5.49620771408081	4.8455810546875	6.35711956024169	5.84438753128051	4.33542823791503
324.75	5.49630832672119	4.84474229812622	6.35740852355957	5.84833097457885	4.33409309387207
325	5.49640607833862	4.84390258789062	6.35771417617797	5.85230445861816	4.33275127410888
325.25	5.49649906158447	4.84306621551513	6.3580355644226	5.85627317428588	4.33140993118286
325.5	5.49658632278442	4.84223890304565	6.35837221145629	5.860200881958	4.33007526397705
325.75	5.496666431427	4.84142637252807	6.35872173309326	5.86405944824218	4.32874822616577
326	5.49673891067504	4.8406319618225	6.35908317565917	5.86783123016357	4.32742691040039
326.25	5.49680280685424	4.83985757827758	6.35945606231689	5.87151002883911	4.32610702514648
326.5	5.49685811996459	4.83910322189331	6.35983991622924	5.87510108947753	4.32477951049804
326.75	5.4969048500061	4.83836603164672	6.36023664474487	5.87862014770507	4.32343482971191
327	5.49694204330444	4.83764219284057	6.36064767837524	5.88208818435668	4.32206153869628
327.25	5.49697017669677	4.83692646026611	6.36107492446899	5.88552904129028	4.32064914703369
327.5	5.49698829650878	4.83621263504028	6.36152219772338	5.88896751403808	4.31918764114379
327.75	5.49699544906616	4.83549547195434	6.36199188232421	5.89242649078369	4.31766939163208
328	5.49699115753173	4.8347692489624	6.36248683929443	5.89592266082763	4.31609010696411
328.25	5.49697351455688	4.83402967453002	6.36300897598266	5.89946556091308	4.31445169448852
328.5	5.4969425201416	4.83327484130859	6.36355876922607	5.90305519104003	4.31275939941406
328.75	5.49689579010009	4.83250284194946	6.36413526535034	5.90668010711669	4.31102466583252
329	5.49683284759521	4.83171558380127	6.36473608016967	5.9103193283081	4.30926084518432
329.25	5.49675273895263	4.83091640472412	6.36535692214965	5.91394615173339	4.30748271942138
329.5	5.49665594100952	4.83011007308959	6.36599159240722	5.91753053665161	4.30570316314697
329.75	5.49654197692871	4.82930135726928	6.36663389205932	5.92104578018188	4.30393028259277
330	5.49641132354736	4.82849550247192	6.36727857589721	5.92447328567504	4.30216836929321
330.25	5.49626398086547	4.8276948928833	6.36792039871215	5.92780303955078	4.30041408538818
330.5	5.49609899520874	4.82690143585205	6.36855745315551	5.93103742599487	4.29866123199462
330.75	5.49591636657714	4.82611322402954	6.36918830871582	5.93418741226196	4.29689884185791
331	5.49571371078491	4.82532691955566	6.36981344223022	5.9372706413269	4.29511308670043
331.25	5.49548959732055	4.82453775405883	6.37043523788452	5.94030952453613	4.29328918457031
331.5	5.49524116516113	4.82373857498168	6.37105703353881	5.94332981109619	4.29141235351562
331.75	5.49496507644653	4.822922706604	6.37168216705322	5.94635581970214	4.28946924209594
332	5.49465799331665	4.82208204269409	6.37231397628784	5.94940948486328	4.28744935989379
332.25	5.49431610107421	4.82121038436889	6.37295532226562	5.9525089263916	4.28534889221191
332.5	5.49393653869628	4.82030200958252	6.37360763549804	5.95566272735595	4.28317070007324
332.75	5.49351644515991	4.81935214996337	6.3742709159851	5.95887184143066	4.28092527389526
333	5.49305582046508	4.81836032867431	6.37494325637817	5.96212577819824	4.27863216400146
333.25	5.49255466461181	4.81732845306396	6.37561988830566	5.96540355682373	4.27631664276123
333.5	5.49201679229736	4.81626272201538	6.37629461288452	5.96867609024047	4.27400588989257
333.75	5.49144554138183	4.81517124176025	6.37695932388305	5.97191286087036	4.27172565460205
334	5.49084663391113	4.81406259536743	6.37760639190673	5.97508478164672	4.26949453353881
334.25	5.49022483825683	4.81294679641723	6.37822866439819	5.97817039489746	4.26732492446899
334.5	5.48958349227905	4.81183004379272	6.37882137298583	5.98115873336791	4.26521921157836
334.75	5.48892354965209	4.81071615219116	6.37938213348388	5.9840497970581	4.26317405700683
335	5.48824501037597	4.80960512161254	6.37990999221801	5.9868516921997	4.26117992401123
335.25	5.48754501342773	4.80849361419677	6.38040685653686	5.98958253860473	4.25922441482543
335.5	5.48681879043579	4.80737447738647	6.38087511062622	5.99226236343383	4.2572922706604
335.75	5.4860610961914	4.8062400817871	6.38131809234619	5.99491691589355	4.25537061691284
336	5.4852647781372	4.8050799369812	6.38173913955688	5.99756956100463	4.25344610214233
336.25	5.48442316055297	4.80388402938842	6.3821415901184	6.00024318695068	4.25151014328002
336.5	5.4835295677185	4.80264234542846	6.38252830505371	6.00295829772949	4.24955797195434
336.75	5.48257875442504	4.80134534835815	6.38290119171142	6.00572681427002	4.24759101867675
337	5.48156833648681	4.79998779296875	6.38326072692871	6.008553981781	4.24561691284179
337.25	5.48049783706665	4.7985668182373	6.3836064338684	6.01143598556518	4.24364948272705
337.5	5.47937107086181	4.79708433151245	6.3839373588562	6.01435661315917	4.24170732498168
337.75	5.47819662094116	4.79554796218872	6.38425111770629	6.01729249954223	4.23980951309204
338	5.47698354721069	4.79396867752075	6.38454437255859	6.02021408081054	4.23797416687011
338.25	5.47574377059936	4.79236078262329	6.38481473922729	6.02309131622314	4.23621559143066
338.5	5.47448682785034	4.79073858261108	6.38505887985229	6.0258994102478	4.23454189300537
338.75	5.47322130203247	4.78911352157592	6.38527631759643	6.02862167358398	4.23295545578002
339	5.4719500541687	4.78749322891235	6.38546562194824	6.03125095367431	4.23145341873168
339.25	5.47067356109619	4.78588056564331	6.38562774658203	6.03378868103027	4.23002958297729
339.5	5.46938753128051	4.784273147583	6.38576364517211	6.03624582290649	4.22867584228515
339.75	5.46808624267578	4.78266477584838	6.38587474822998	6.03863668441772	4.22738218307495
340	5.46676015853881	4.78104496002197	6.38596248626708	6.04097986221313	4.22614049911499
340.25	5.46539974212646	4.77940225601196	6.38602828979492	6.04329347610473	4.22494411468505
340.5	5.46399593353271	4.77772426605224	6.38607311248779	6.04559516906738	4.22378730773925
340.75	5.46253967285156	4.77599763870239	6.38609743118286	6.04789972305297	4.22266817092895
341	5.4610252380371	4.77421283721923	6.3861026763916	6.050217628479	4.22158813476562
341.25	5.45945119857788	4.77236270904541	6.38608932495117	6.05255222320556	4.22055053710937
341.5	5.4578194618225	4.77044439315795	6.38605690002441	6.05490016937255	4.21956157684326
341.75	5.45613956451416	4.76846170425415	6.3860068321228	6.05725240707397	4.21862840652465
342	5.4544243812561	4.76642322540283	6.38594007492065	6.05959272384643	4.2177562713623
342.25	5.45268964767456	4.76434278488159	6.38585710525512	6.06190109252929	4.21695089340209
342.5	5.45095252990722	4.76223802566528	6.38576030731201	6.06415843963623	4.21621322631835
342.75	5.44922637939453	4.76012468338012	6.38565158843994	6.06634855270385	4.21554374694824
343	5.44752120971679	4.75801658630371	6.38553237915039	6.06846046447753	4.21493911743164
343.25	5.44584083557128	4.75592184066772	6.38540458679199	6.07049036026	4.21439409255981
343.5	5.44418478012084	4.75384330749511	6.38526916503906	6.07243967056274	4.21390438079833
343.75	5.44254636764526	4.75177764892578	6.38512802124023	6.07431554794311	4.21346378326416
344	5.44091606140136	4.74971580505371	6.38498067855834	6.0761284828186	4.21306705474853
344.25	5.43928289413452	4.74764537811279	6.38482856750488	6.07789087295532	4.21270895004272
344.5	5.43763399124145	4.74555253982543	6.38467168807983	6.07961416244506	4.21238565444946
344.75	5.43595695495605	4.74342203140258	6.38450956344604	6.08130931854248	4.21209383010864
345	5.43424224853515	4.74123954772949	6.38434267044067	6.08298540115356	4.21183156967163
345.25	5.4324836730957	4.73899459838867	6.38417148590087	6.08464622497558	4.21159648895263
345.5	5.4306788444519	4.73668146133422	6.38399648666381	6.0862922668457	4.2113881111145
345.75	5.4288330078125	4.73430013656616	6.38381958007812	6.08791875839233	4.21120452880859
346	5.42695665359497	4.73185968399047	6.38364171981811	6.08951663970947	4.21104526519775
346.25	5.42506599426269	4.72937583923339	6.38346576690673	6.09107303619384	4.21090793609619
346.5	5.423180103302	4.72687005996704	6.38329362869262	6.09257507324218	4.21079063415527
346.75	5.42131853103637	4.72436666488647	6.38312816619873	6.09401082992553	4.21069049835205
347	5.41949701309204	4.72188854217529	6.38297033309936	6.09537124633789	4.21060419082641
347.25	5.41772603988647	4.71945238113403	6.38282251358032	6.09665203094482	4.21052837371826
347.5	5.4160099029541	4.71706819534301	6.3826847076416	6.09785366058349	4.21045875549316
347.75	5.41434574127197	4.71473884582519	6.38255739212036	6.09897994995117	4.21039295196533
348	5.41272783279418	4.71245861053466	6.38244009017944	6.10003805160522	4.21032667160034
348.25	5.41114521026611	4.71021556854248	6.38233232498168	6.10103559494018	4.21025657653808
348.5	5.40958547592163	4.70799446105957	6.38223266601562	6.10198211669921	4.21017932891845
348.75	5.40803623199462	4.70577812194824	6.38214111328125	6.10288524627685	4.21009111404418
349	5.40648460388183	4.70354843139648	6.38205623626708	6.10375213623046	4.20998811721801
349.25	5.40492153167724	4.70128917694091	6.38197660446166	6.10458850860595	4.20986700057983
349.5	5.40333938598632	4.69898653030395	6.38190269470214	6.10539722442627	4.20972442626953
349.75	5.40173625946044	4.6966323852539	6.38183307647705	6.1061782836914	4.20955657958984
350	5.40011501312255	4.69422626495361	6.38176727294921	6.10693025588989	4.20936203002929
350.25	5.3984842300415	4.69177532196044	6.38170480728149	6.10764741897583	4.20913887023925
350.5	5.39685726165771	4.68929624557495	6.38164567947387	6.10832500457763	4.20888662338256
350.75	5.39525032043457	4.68681192398071	6.38158893585205	6.10895586013793	4.20860576629638
351	5.39367914199829	4.68434953689575	6.38153409957885	6.10953474044799	4.20829677581787
351.25	5.39215803146362	4.68193531036377	6.38148069381713	6.11005878448486	4.20795917510986
351.5	5.39069557189941	4.67959117889404	6.38142728805541	6.11052751541137	4.20759296417236
351.75	5.38929605484008	4.67733097076416	6.38137340545654	6.11094141006469	4.20719718933105
352	5.38795804977416	4.67516040802002	6.38131761550903	6.11130380630493	4.20676803588867
352.25	5.38667631149291	4.67307710647583	6.38125848770141	6.1116189956665	4.20630264282226
352.5	5.38544273376464	4.67107200622558	6.38119459152221	6.11189126968383	4.20579624176025
352.75	5.3842487335205	4.66913223266601	6.3811240196228	6.11212491989135	4.20524358749389
353	5.38308334350585	4.66724348068237	6.38104581832885	6.11232280731201	4.20463752746582
353.25	5.38193845748901	4.66539001464843	6.38095712661743	6.11248779296875	4.20397329330444
353.5	5.38080692291259	4.66355752944946	6.38085651397705	6.11262273788452	4.20324563980102
353.75	5.37968301773071	4.66173458099365	6.38074159622192	6.1127290725708	4.20245027542114
354	5.37856578826904	4.65991353988647	6.38061046600341	6.11280679702758	4.20158720016479
354.25	5.37745571136474	4.65809154510498	6.3804612159729	6.11285734176635	4.20065736770629
354.5	5.37635898590087	4.65627098083496	6.38029241561889	6.11288118362426	4.19966697692871
354.75	5.37528371810913	4.65446186065673	6.38010311126708	6.11287879943847	4.19862222671508
355	5.37423849105834	4.65267753601074	6.37989282608032	6.11285161972045	4.19753265380859
355.25	5.37323379516601	4.6509346961975	6.37966299057006	6.11280107498168	4.19640588760375
355.5	5.37227773666381	4.64925146102905	6.37941455841064	6.1127290725708	4.19524908065795
355.75	5.37137460708618	4.64764213562011	6.37914848327636	6.11263799667358	4.19406509399414
356	5.37052583694458	4.64611673355102	6.37886667251586	6.11252975463867	4.1928539276123
356.25	5.36973094940185	4.64468097686767	6.37856864929199	6.11240625381469	4.19161224365234
356.5	5.36898612976074	4.64333343505859	6.37825584411621	6.11226892471313	4.19033527374267
356.75	5.36828517913818	4.64207124710083	6.37792587280273	6.11211824417114	4.18901395797729
357	5.36762332916259	4.64088773727416	6.37757873535156	6.11195421218872	4.18763971328735
357.25	5.36699342727661	4.63977479934692	6.37721109390258	6.11177730560302	4.18620443344116
357.5	5.36639165878295	4.63872480392456	6.37682056427002	6.11158609390258	4.18470001220703
357.75	5.3658127784729	4.63773202896118	6.37640476226806	6.1113805770874	4.18312215805053
358	5.36525392532348	4.63679122924804	6.37596082687377	6.11116075515747	4.18147039413452
358.25	5.36471462249755	4.63590049743652	6.37548732757568	6.11092567443847	4.17974853515625
358.5	5.36419439315795	4.63505935668945	6.3749828338623	6.11067628860473	4.1779670715332
358.75	5.36369562149047	4.6342716217041	6.3744478225708	6.11041402816772	4.17613887786865
359	5.36322164535522	4.63354110717773	6.3738842010498	6.11014080047607	4.17428159713745
359.25	5.3627758026123	4.6328740119934	6.37329626083374	6.10985946655273	4.17241048812866
359.5	5.36236143112182	4.63227653503417	6.37268877029418	6.10957241058349	4.17053937911987
359.75	5.36198043823242	4.63175296783447	6.37206602096557	6.10928297042846	4.16867637634277
360	5.3616337776184	4.63130617141723	6.37143325805664	6.10899353027343	4.16682434082031
360.25	5.36132097244262	4.63093757629394	6.37079429626464	6.10870504379272	4.16498041152954
360.5	5.36104011535644	4.63064670562744	6.37015151977539	6.10841798782348	4.16313695907592
360.75	5.36078834533691	4.63043069839477	6.36950492858886	6.10813331604003	4.16128253936767
361	5.36056327819824	4.63028764724731	6.36885356903076	6.10784864425659	4.15940380096435
361.25	5.36036157608032	4.63021516799926	6.36819505691528	6.10756349563598	4.15748643875122
361.5	5.3601803779602	4.63021183013916	6.36752605438232	6.10727548599243	4.15551710128784
361.75	5.36001777648925	4.63027667999267	6.36684370040893	6.10698366165161	4.15348529815673
362	5.359872341156	4.63041067123413	6.36614370346069	6.10668563842773	4.15138483047485
362.25	5.35974168777465	4.63061380386352	6.36542510986328	6.10638093948364	4.14921569824218
362.5	5.35962629318237	4.63088750839233	6.3646855354309	6.10606956481933	4.14698600769042
362.75	5.35952520370483	4.63123321533203	6.3639268875122	6.10575103759765	4.1447114944458
363	5.35943794250488	4.63164949417114	6.36315202713012	6.10542774200439	4.14241409301757
363.25	5.35936546325683	4.63213443756103	6.36236667633056	6.10510158538818	4.14011859893798
363.5	5.35930728912353	4.63268327713012	6.36157846450805	6.10477495193481	4.13784933090209
363.75	5.35926294326782	4.6332893371582	6.36079502105712	6.10445117950439	4.13562488555908
364	5.35923099517822	4.63394546508789	6.36002492904663	6.10413217544555	4.13345670700073
364.25	5.35921144485473	4.63464307785034	6.35927391052246	6.10381984710693	4.13134860992431
364.5	5.35920238494873	4.6353759765625	6.3585467338562	6.10351467132568	4.12929534912109
364.75	5.35920238494873	4.63613939285278	6.35784435272216	6.1032166481018	4.12728691101074
365	5.35921049118041	4.6369309425354	6.35716676712036	6.10292387008666	4.12530851364135
365.25	5.35922574996948	4.63775062561035	6.35651159286499	6.10263490676879	4.12334394454956
365.5	5.35924673080444	4.63860177993774	6.35587501525878	6.1023473739624	4.12137460708618
365.75	5.35927295684814	4.639488697052	6.35525274276733	6.10205888748168	4.11938381195068
366	5.35930395126342	4.64041709899902	6.3546404838562	6.10176706314086	4.11735820770263
366.25	5.35933923721313	4.64139318466186	6.35403490066528	6.10146951675415	4.11528587341308
366.5	5.35937881469726	4.64242362976074	6.35343217849731	6.10116481781005	4.11316347122192
366.75	5.3594217300415	4.64351320266723	6.35283136367797	6.10085201263427	4.11099243164062
367	5.35946750640869	4.64466381072998	6.35223150253295	6.10053157806396	4.10878181457519
367.25	5.35951614379882	4.64587354660034	6.3516354560852	6.10020446777343	4.10654830932617
367.5	5.35956573486328	4.64713668823242	6.35104703903198	6.09987306594848	4.10431146621704
367.75	5.35961627960205	4.64844274520874	6.35047101974487	6.09954071044921	4.10209083557128
368	5.35966539382934	4.64977741241455	6.3499150276184	6.0992112159729	4.09990453720092
368.25	5.35971307754516	4.65112447738647	6.34938478469848	6.09888696670532	4.09776449203491
368.5	5.35975790023803	4.65246963500976	6.34888553619384	6.09857082366943	4.0956745147705
368.75	5.35979890823364	4.65380096435546	6.34842014312744	6.0982642173767	4.09363269805908
369	5.35983514785766	4.65511131286621	6.3479905128479	6.09796714782714	4.09163093566894
369.25	5.35986709594726	4.65639781951904	6.34759616851806	6.09767866134643	4.08965682983398
369.5	5.35989427566528	4.65766334533691	6.34723472595214	6.09739732742309	4.08769559860229
369.75	5.35991621017456	4.65891313552856	6.34690475463867	6.09712171554565	4.08573150634765
370	5.35993289947509	4.66015577316284	6.34660291671752	6.09684944152832	4.08374881744384
370.25	5.35994434356689	4.66139984130859	6.34632587432861	6.09657859802246	4.08173465728759
370.5	5.3599510192871	4.6626558303833	6.34607219696044	6.09630727767944	4.07967948913574
370.75	5.35995197296142	4.66393232345581	6.3458399772644	6.09603452682495	4.07757854461669
371	5.359947681427	4.66523694992065	6.34562730789184	6.09575986862182	4.07543325424194
371.25	5.35993814468383	4.66657447814941	6.34543466567993	6.09548282623291	4.073251247406
371.5	5.35992336273193	4.66794538497924	6.34526109695434	6.09520578384399	4.07104444503784
371.75	5.35990333557128	4.66934585571289	6.34510803222656	6.09492969512939	4.06883001327514
372	5.35987854003906	4.67076826095581	6.34497547149658	6.09465837478637	4.06662416458129
372.25	5.35984945297241	4.67220067977905	6.34486484527587	6.09439420700073	4.0644416809082
372.5	5.35981655120849	4.67362976074218	6.34477663040161	6.09414052963256	4.06229209899902
372.75	5.35978031158447	4.67504262924194	6.34471035003662	6.09389877319335	4.06017923355102
373	5.35974073410034	4.67642879486083	6.3446660041809	6.09367132186889	4.05810165405273
373.25	5.35969877243041	4.67778062820434	6.34464263916015	6.09345817565917	4.05605268478393
373.5	5.35965394973754	4.67909669876098	6.3446397781372	6.0932593345642	4.05402088165283
373.75	5.35960674285888	4.68037796020507	6.34465599060058	6.09307479858398	4.05199527740478
374	5.35955715179443	4.68162965774536	6.34469032287597	6.09290361404418	4.04996156692504
374.25	5.35950517654418	4.68285846710205	6.34474277496337	6.0927448272705	4.04790830612182
374.5	5.35945034027099	4.68407249450683	6.34481239318847	6.09259796142578	4.04582691192627
374.75	5.35939264297485	4.6852798461914	6.34489917755127	6.09246253967285	4.04371213912963
375	5.35933256149291	4.68648862838745	6.34500408172607	6.09233856201171	4.0415654182434
375.25	5.35927009582519	4.68770313262939	6.34512615203857	6.09222650527954	4.03939533233642
375.5	5.35920524597167	4.6889271736145	6.34526634216308	6.09212732315063	4.03721523284912
375.75	5.35913944244384	4.69015979766845	6.34542369842529	6.09204196929931	4.03504467010498
376	5.35907268524169	4.69139766693115	6.34559822082519	6.09197092056274	4.03290510177612
376.25	5.35900735855102	4.69263410568237	6.345787525177	6.09191608428955	4.03081655502319
376.5	5.35894393920898	4.69386053085327	6.34599113464355	6.09187841415405	4.02879381179809
376.75	5.35888338088989	4.69506645202636	6.34620666503906	6.09185791015625	4.02684783935546
377	5.35882711410522	4.69624328613281	6.34643220901489	6.0918550491333	4.0249810218811
377.25	5.35877561569213	4.69738578796386	6.34666585922241	6.09187030792236	4.0231909751892
377.5	5.35872983932495	4.69849014282226	6.34690713882446	6.09190320968627	4.02146959304809
377.75	5.35868978500366	4.699556350708	6.34715604782104	6.09195375442504	4.01980733871459
378	5.35865592956542	4.7005877494812	6.347412109375	6.09202289581298	4.01819276809692
378.25	5.35862779617309	4.70158958435058	6.3476767539978	6.09211063385009	4.01661443710327
378.5	5.35860633850097	4.70256853103637	6.34795188903808	6.09221839904785	4.01506233215332
378.75	5.35859203338623	4.70353174209594	6.34823894500732	6.09234714508056	4.01352930068969
379	5.35858440399169	4.70448589324951	6.3485403060913	6.09249782562255	4.01201248168945
379.25	5.35858488082885	4.70543766021728	6.34885787963867	6.09267234802246	4.01051187515258
379.5	5.35859441757202	4.70639038085937	6.34919309616088	6.09287214279174	4.00903463363647
379.75	5.35861253738403	4.70734739303588	6.34954690933227	6.09309720993041	4.00759077072143
380	5.35864114761352	4.7083077430725	6.34991884231567	6.09334707260131	4.00619459152221
380.25	5.35868024826049	4.70926761627197	6.35030794143676	6.09362125396728	4.00486230850219
380.5	5.35872983932495	4.71022129058837	6.3507113456726	6.09391736984252	4.00360774993896
380.75	5.35879039764404	4.71116113662719	6.35112619400024	6.0942325592041	4.00244283676147
381	5.35886144638061	4.71207904815673	6.35154867172241	6.09456396102905	4.00137424468994
381.25	5.3589425086975	4.71296787261962	6.351975440979	6.09490919113159	4.00040435791015
381.5	5.35903310775756	4.71382284164428	6.35240411758422	6.09526634216308	3.99953269958496
381.75	5.35913372039794	4.71464157104492	6.35283374786377	6.09563493728637	3.99875450134277
382	5.35924386978149	4.71542406082153	6.35326528549194	6.09601593017578	3.99806547164916
382.25	5.35936403274536	4.71617364883422	6.35369968414306	6.09641122817993	3.99745988845825
382.5	5.3594946861267	4.71689414978027	6.3541407585144	6.09682321548461	3.99693393707275
382.75	5.35963726043701	4.71759128570556	6.3545913696289	6.09725618362426	3.99648380279541
383	5.35979223251342	4.71827030181884	6.35505628585815	6.09771299362182	3.9961085319519
383.25	5.35996198654174	4.71893692016601	6.35554027557373	6.09819841384887	3.99580788612365
383.5	5.36014652252197	4.71959590911865	6.3560471534729	6.09871625900268	3.99558353424072
383.75	5.36034727096557	4.72025060653686	6.35658073425292	6.09926891326904	3.99543714523315
384	5.36056518554687	4.72090339660644	6.35714387893676	6.09985733032226	3.99537134170532
384.25	5.36079883575439	4.72155427932739	6.35773754119873	6.10048103332519	3.99538779258728
384.5	5.36104774475097	4.72220087051391	6.35836124420166	6.1011357307434	3.9954867362976
384.75	5.36130905151367	4.72283935546875	6.35901165008544	6.10181665420532	3.99566674232482
385	5.36157989501953	4.72346401214599	6.35968351364135	6.1025161743164	3.99592518806457
385.25	5.36185693740844	4.72406864166259	6.36037111282348	6.10322713851928	3.996258020401
385.5	5.36213779449462	4.72464799880981	6.36106920242309	6.1039433479309	3.99666190147399
385.75	5.36241912841796	4.72519731521606	6.3617730140686	6.10466003417968	3.99713373184204
386	5.36269950866699	4.72571372985839	6.36248016357421	6.10537528991699	3.99767160415649
386.25	5.36297845840454	4.72619724273681	6.36318922042846	6.10609006881713	3.99827551841735
386.5	5.36325597763061	4.72664785385131	6.36390304565429	6.10680723190307	3.9989469051361
386.75	5.36353302001953	4.72706747055053	6.36462497711181	6.10753059387207	3.99968838691711
387	5.36381006240844	4.72745895385742	6.3653597831726	6.10826635360717	4.00050354003906
387.25	5.36408901214599	4.72782468795776	6.36611366271972	6.10902070999145	4.00139570236206
387.5	5.36436986923217	4.72816610336303	6.36689233779907	6.10979986190795	4.00236701965332
387.75	5.36465454101562	4.72848606109619	6.36770248413085	6.11060953140258	4.00341844558715
388	5.36494207382202	4.72878456115722	6.36854934692382	6.1114535331726	4.00454711914062
388.25	5.36523151397705	4.7290620803833	6.36943578720092	6.1123342514038	4.0057463645935
388.5	5.36552143096923	4.72931814193725	6.37036371231079	6.11325120925903	4.00700664520263
388.75	5.36580848693847	4.7295503616333	6.37133169174194	6.11420059204101	4.00831460952758
389	5.3660888671875	4.72975730895996	6.37233543395996	6.11517572402954	4.00965595245361
389.25	5.36635828018188	4.72993659973144	6.37336730957031	6.11616849899291	4.01101827621459
389.5	5.3666124343872	4.73008584976196	6.37442016601562	6.11716985702514	4.01239013671875
389.75	5.36684799194335	4.73020362854003	6.37548542022705	6.11817073822021	4.013765335083
390	5.36706209182739	4.73028898239135	6.37655591964721	6.11916589736938	4.01514148712158
390.25	5.36725282669067	4.7303409576416	6.37762784957885	6.1201524734497	4.01652002334594
390.5	5.36741971969604	4.73036050796508	6.37869930267333	6.12113046646118	4.01790618896484
390.75	5.36756181716918	4.7303466796875	6.37977218627929	6.12210273742675	4.01930713653564
391	5.3676791191101	4.73030042648315	6.38085031509399	6.12307453155517	4.02073097229003
391.25	5.36777114868164	4.73022127151489	6.38193988800048	6.12405204772949	4.02218627929687
391.5	5.36783742904663	4.73010778427124	6.38304710388183	6.12504243850708	4.02368068695068
391.75	5.3678765296936	4.72995996475219	6.38417959213256	6.12605285644531	4.02521896362304
392	5.3678879737854	4.72977542877197	6.38534450531005	6.12708854675292	4.02680158615112
392.25	5.36786937713623	4.7295536994934	6.38654661178588	6.12815380096435	4.02842473983764
392.5	5.36781883239746	4.72929239273071	6.387788772583	6.12925004959106	4.03007984161377
392.75	5.36773490905761	4.72899150848388	6.38907003402709	6.1303744316101	4.03175258636474
393	5.36761569976806	4.72865152359008	6.39038562774658	6.13152170181274	4.03342580795288
393.25	5.36746072769165	4.72827386856079	6.39172792434692	6.13268280029296	4.03508281707763
393.5	5.36727046966552	4.7278618812561	6.39308595657348	6.1338472366333	4.0367088317871
393.75	5.36704492568969	4.72741842269897	6.39444780349731	6.13500547409057	4.03829431533813
394	5.36678647994995	4.72694873809814	6.39580249786377	6.13614797592163	4.03983497619628
394.25	5.36649560928344	4.72645568847656	6.39714241027832	6.13726949691772	4.04133176803588
394.5	5.36617374420166	4.72594213485717	6.39846229553222	6.13836812973022	4.04279136657714
394.75	5.36582136154174	4.72540950775146	6.39976263046264	6.13944482803344	4.04422330856323
395	5.36543655395507	4.72485780715942	6.40104627609252	6.14050483703613	4.04563951492309
395.25	5.36501836776733	4.7242841720581	6.40231943130493	6.14155340194702	4.04705381393432
395.5	5.36456298828125	4.72368621826171	6.40359115600585	6.1425986289978	4.04847860336303
395.75	5.36406803131103	4.72306013107299	6.40487051010131	6.143648147583	4.04992628097534
396	5.3635287284851	4.7224006652832	6.40616703033447	6.14470958709716	4.0514063835144
396.25	5.36294221878051	4.72170352935791	6.40748977661132	6.14578819274902	4.05292606353759
396.5	5.36230421066284	4.72096490859985	6.40884590148925	6.14688777923583	4.05448579788208
396.75	5.36161375045776	4.72018194198608	6.41023826599121	6.14800786972045	4.0560827255249
397	5.36087226867675	4.71935510635375	6.41166687011718	6.14914512634277	4.0577073097229
397.25	5.36008214950561	4.71848630905151	6.41312599182128	6.15029287338256	4.05934715270996
397.5	5.3592505455017	4.71758222579956	6.4146065711975	6.15143918991088	4.06098699569702
397.749999999999	5.35838508605957	4.71665000915527	6.4160943031311	6.15257358551025	4.06261301040649
398	5.35749530792236	4.71570062637329	6.41757583618164	6.15368461608886	4.06421566009521
398.25	5.35659027099609	4.71474361419677	6.41903686523437	6.15476274490356	4.06578826904296
398.5	5.35567665100097	4.71378803253173	6.42046689987182	6.15580224990844	4.06733226776123
398.75	5.35475873947143	4.71283817291259	6.42186117172241	6.15680265426635	4.06885194778442
399	5.35383749008178	4.71189785003662	6.42321825027465	6.15776491165161	4.07035589218139
399.25	5.35291147232055	4.71096515655517	6.42454195022583	6.15869379043579	4.07185649871826
399.499999999999	5.35197782516479	4.71003675460815	6.42583990097045	6.15959596633911	4.07336664199829
399.75	5.35103034973144	4.70910692214965	6.4271216392517	6.16047811508178	4.07489919662475
400	5.35006284713745	4.70816850662231	6.4283971786499	6.16134881973266	4.07646703720092
400.25	5.34906959533691	4.70721435546875	6.42967891693115	6.16221380233764	4.07808065414428
400.5	5.34804534912109	4.70623588562011	6.43097686767578	6.16307973861694	4.0797472000122
400.749999999999	5.34698677062988	4.70522737503051	6.43230056762695	6.1639494895935	4.08146953582763
401	5.34589290618896	4.70418405532836	6.43365573883056	6.16482543945312	4.08324432373046
401.249999999999	5.34476661682128	4.70310354232788	6.43504524230957	6.16570568084716	4.08506393432617
401.5	5.34361505508422	4.70198774337768	6.43646764755249	6.16658544540405	4.08691596984863
401.75	5.34244871139526	4.70084142684936	6.43791627883911	6.16745853424072	4.08878660202026
402	5.34128046035766	4.6996726989746	6.43938207626342	6.16831636428833	4.09066152572631
402.25	5.34012413024902	4.69849300384521	6.44085216522216	6.16915082931518	4.092529296875
402.499999999999	5.33899116516113	4.69731283187866	6.44231367111206	6.16995525360107	4.09438467025756
402.75	5.33789110183715	4.69614315032958	6.44375705718994	6.17072534561157	4.09622526168823
403	5.33682823181152	4.69498968124389	6.44517564773559	6.17145872116088	4.09805631637573
403.25	5.33580350875854	4.69385623931884	6.44656658172607	6.17215728759765	4.09988594055175
403.5	5.33481550216674	4.69274282455444	6.44793319702148	6.17282342910766	4.1017255783081
403.75	5.33385896682739	4.69164514541625	6.4492802619934	6.1734619140625	4.10358905792236
404	5.33292770385742	4.69055747985839	6.45061779022216	6.17407751083374	4.10548973083496
404.249999999999	5.33201599121093	4.68947219848632	6.45195579528808	6.17467594146728	4.10743999481201
404.5	5.33111715316772	4.68838167190551	6.45330572128295	6.17526149749755	4.10945034027099
404.75	5.33022594451904	4.68727684020996	6.4546775817871	6.17583894729614	4.11152553558349
405	5.3293399810791	4.6861515045166	6.45608234405517	6.17641115188598	4.11366605758666
405.25	5.32845783233642	4.68500041961669	6.45752573013305	6.17697954177856	4.11586570739746
405.499999999999	5.3275818824768	4.68382167816162	6.45901155471801	6.17754411697387	4.11811065673828
405.75	5.32671737670898	4.68261623382568	6.4605393409729	6.17810249328613	4.12038516998291
405.999999999999	5.32587242126464	4.68138933181762	6.46210289001464	6.17865180969238	4.1226692199707
406.25	5.32505559921264	4.68014764785766	6.46369314193725	6.17918825149536	4.1249451637268
406.5	5.3242769241333	4.67890214920043	6.46529674530029	6.17970752716064	4.12720012664794
406.75	5.3235445022583	4.67766237258911	6.46690082550048	6.18020677566528	4.12942695617675
407	5.32286357879638	4.67643690109252	6.46849393844604	6.18068408966064	4.13162422180175
407.249999999999	5.3222370147705	4.67523193359375	6.47006750106811	6.18113899230957	4.13379859924316
407.5	5.32166528701782	4.6740493774414	6.47161865234375	6.18157243728637	4.13596057891845
407.75	5.32114553451538	4.67288827896118	6.47314739227294	6.18198776245117	4.13812398910522
408	5.32067537307739	4.67174339294433	6.47465944290161	6.1823878288269	4.14030504226684
408.25	5.32025098800659	4.67060804367065	6.4761619567871	6.18277597427368	4.14252042770385
408.5	5.31986856460571	4.6694746017456	6.47766542434692	6.18315601348877	4.14478492736816
408.75	5.31952619552612	4.66833353042602	6.47917938232421	6.18353176116943	4.14710998535156
408.999999999999	5.31922101974487	4.66717672348022	6.48071384429931	6.18390607833862	4.1495018005371
409.25	5.31895208358764	4.66599559783935	6.48227739334106	6.18428087234497	4.1519603729248
409.5	5.3187198638916	4.66478586196899	6.48387479782104	6.1846580505371	4.15447616577148
409.75	5.31852531433105	4.66354465484619	6.48550701141357	6.18503761291503	4.15703296661377
410	5.31836986541748	4.66227293014526	6.48716878890991	6.18541860580444	4.1596074104309
410.249999999999	5.31825494766235	4.66097593307495	6.48885154724121	6.18579912185668	4.16217517852783
410.5	5.31818199157714	4.65966176986694	6.49054098129272	6.18617582321166	4.16471147537231
410.749999999999	5.31815195083618	4.65834045410156	6.49222040176391	6.18654680252075	4.16719770431518
411	5.31816387176513	4.65702295303344	6.49387311935424	6.18690967559814	4.1696228981018
411.25	5.31821680068969	4.65571784973144	6.49548625946044	6.18726396560668	4.17198371887207
411.5	5.31830930709838	4.65442943572998	6.49705076217651	6.18760871887207	4.17428493499755
411.75	5.31843996047973	4.65315961837768	6.4985613822937	6.18794536590576	4.17653703689575
411.999999999999	5.3186068534851	4.65190553665161	6.50002098083496	6.18827629089355	4.17875432968139
412.25	5.31881046295166	4.6506609916687	6.50143337249755	6.18860387802124	4.18095350265502
412.5	5.31905031204223	4.6494174003601	6.50280714035034	6.18893146514892	4.1831521987915
412.75	5.31932735443115	4.64816379547119	6.50415182113647	6.18926239013671	4.18536567687988
413	5.31964397430419	4.64688920974731	6.50547742843627	6.18960046768188	4.18760728836059
413.25	5.32000160217285	4.64558219909667	6.50679302215576	6.18994855880737	4.18988466262817
413.5	5.3204026222229	4.64423179626464	6.50810623168945	6.19030904769897	4.1922001838684
413.749999999999	5.32084846496582	4.64283084869384	6.50942230224609	6.19068336486816	4.19454860687255
414	5.32133913040161	4.64137458801269	6.51074171066284	6.19107198715209	4.19691848754882
414.25	5.32187318801879	4.63986253738403	6.5120620727539	6.1914734840393	4.19929122924804
414.5	5.32244729995727	4.6382999420166	6.51337623596191	6.19188547134399	4.20164728164672
414.75	5.32305479049682	4.63669633865356	6.51467418670654	6.19230413436889	4.20396566390991
415	5.32368898391723	4.6350655555725	6.51594305038452	6.19272565841674	4.20622968673706
415.25	5.32434225082397	4.63342189788818	6.51717138290405	6.19314527511596	4.20842885971069
415.499999999999	5.32500791549682	4.63177776336669	6.51834917068481	6.19356060028076	4.21056032180786
415.75	5.32568073272705	4.63014364242553	6.51946926116943	6.1939697265625	4.21262598037719
416	5.32635736465454	4.62852334976196	6.52053070068359	6.19437217712402	4.21463441848754
416.25	5.32703781127929	4.62691688537597	6.52153348922729	6.19476985931396	4.21659660339355
416.5	5.32772302627563	4.62531805038452	6.52248287200927	6.19516372680664	4.21852684020996
416.749999999999	5.3284158706665	4.62371778488159	6.52338457107543	6.195556640625	4.22043800354003
417	5.32912063598632	4.62210464477539	6.52424621582031	6.19595289230346	4.22234296798706
417.25	5.32984161376953	4.62046480178833	6.52507495880127	6.19635438919067	4.22425127029418
417.5	5.33058261871337	4.61878490447998	6.52587747573852	6.19676446914672	4.22616863250732
417.75	5.33134651184082	4.61705255508422	6.52665996551513	6.19718599319458	4.22809696197509
418	5.3321361541748	4.61525774002075	6.52742576599121	6.19761943817138	4.23003101348877
418.25	5.33294963836669	4.61339473724365	6.52817726135253	6.19806575775146	4.23196268081665
418.499999999999	5.33378362655639	4.61146211624145	6.52891492843627	6.19852256774902	4.23387765884399
418.75	5.33463239669799	4.60946607589721	6.52963685989379	6.19898748397827	4.23576211929321
419	5.33548641204833	4.60741806030273	6.53033924102783	6.19945573806762	4.23760271072387
419.25	5.33633613586425	4.60533428192138	6.53101825714111	6.1999225616455	4.2393889427185
419.5	5.33717107772827	4.60323286056518	6.53166913986206	6.20038366317749	4.24111461639404
419.75	5.33798313140869	4.60113096237182	6.53228902816772	6.20083475112915	4.24278020858764
420	5.33876657485961	4.59904193878173	6.53287553787231	6.20127391815185	4.24438953399658
420.249999999999	5.3395185470581	4.59697341918945	6.53342962265014	6.20169925689697	4.24594926834106
420.5	5.34023904800415	4.59492635726928	6.53395318984985	6.20211172103881	4.24747037887573
420.75	5.34092998504638	4.59289646148681	6.53444862365722	6.2025122642517	4.24896335601806
421	5.34159421920776	4.59087419509887	6.534921169281	6.20290327072143	4.2504391670227
421.25	5.34223651885986	4.58884572982788	6.53537511825561	6.20328712463378	4.25190687179565
421.499999999999	5.34285974502563	4.58679723739624	6.53581571578979	6.20366525650024	4.25337409973144
421.75	5.3434681892395	4.58471345901489	6.53624725341796	6.20404052734375	4.25484371185302
422	5.34406328201293	4.58258056640625	6.53667402267456	6.20441436767578	4.2563157081604
422.25	5.34464693069458	4.58038759231567	6.53709983825683	6.20478630065917	4.25778484344482
422.5	5.34521722793579	4.5781283378601	6.53752660751342	6.20515632629394	4.25924158096313
422.75	5.34577226638793	4.57580423355102	6.53795671463012	6.2055230140686	4.26067352294921
423	5.34630632400512	4.57342147827148	6.53838968276977	6.20588302612304	4.2620677947998
423.249999999999	5.34681463241577	4.57099485397338	6.53882598876953	6.20623302459716	4.26341342926025
423.5	5.34729146957397	4.56854343414306	6.53926372528076	6.20656967163085	4.26470184326171
423.75	5.34773111343383	4.56608772277832	6.53970146179199	6.20688962936401	4.26592826843261
424	5.34813070297241	4.56364679336547	6.54013919830322	6.20719099044799	4.26709461212158
424.25	5.34848737716674	4.56123495101928	6.54057645797729	6.20747184753417	4.2682032585144
424.5	5.34880113601684	4.55885934829711	6.54101419448852	6.20773220062255	4.26926231384277
424.75	5.34907293319702	4.55651998519897	6.5414547920227	6.20797204971313	4.27027940750122
424.999999999999	5.34930419921875	4.55420970916748	6.54190111160278	6.20819282531738	4.27126359939575
425.25	5.34949684143066	4.55191612243652	6.54235744476318	6.20839500427246	4.27222347259521
425.5	5.34965229034423	4.54962301254272	6.54282855987548	6.20858001708984	4.27316713333129
425.75	5.3497724533081	4.54731178283691	6.54331970214843	6.20874881744384	4.2741003036499
426	5.34985733032226	4.54496383666992	6.54383563995361	6.20890188217163	4.27502679824829
426.249999999999	5.34990692138671	4.54256248474121	6.54438209533691	6.20903873443603	4.27594804763793
426.5	5.34992170333862	4.54009294509887	6.5449628829956	6.20915937423706	4.27686166763305
426.75	5.3499002456665	4.5375485420227	6.54558038711547	6.20926237106323	4.2777624130249
427	5.34984254837036	4.53492784500122	6.546236038208	6.20934677124023	4.2786431312561
427.25	5.34974908828735	4.53223896026611	6.54692792892456	6.20941114425659	4.27949523925781
427.5	5.34961986541748	4.52949857711791	6.54765319824218	6.20945453643798	4.28031206130981
427.75	5.34945726394653	4.52672958374023	6.54840612411499	6.20947551727294	4.28108644485473
427.999999999999	5.3492636680603	4.52395772933959	6.54918098449707	6.20947408676147	4.28181552886962
428.25	5.34904098510742	4.52120733261108	6.54997253417968	6.2094497680664	4.28249931335449
428.5	5.34879207611083	4.51849603652954	6.55077695846557	6.2094030380249	4.2831392288208
428.75	5.34851884841918	4.5158348083496	6.5515923500061	6.20933389663696	4.28373908996582
429	5.34822177886962	4.51322364807128	6.55241918563842	6.20924234390258	4.28430461883544
429.25	5.34790086746215	4.51065635681152	6.55326128005981	6.20912790298461	4.28484058380127
429.5	5.34755516052246	4.5081181526184	6.55412244796752	6.20898962020874	4.28535223007202
429.749999999999	5.3471827507019	4.50558996200561	6.5550103187561	6.20882606506347	4.28584480285644
430	5.34678125381469	4.50305080413818	6.55593156814575	6.20863533020019	4.2863221168518
430.25	5.34634780883789	4.50047779083252	6.55689430236816	6.20841598510742	4.28678703308105
430.5	5.34587955474853	4.4978494644165	6.55790567398071	6.20816469192504	4.28724193572998
430.75	5.34537410736083	4.49514770507812	6.55897188186645	6.2078800201416	4.28768634796142
430.999999999999	5.3448314666748	4.49235916137695	6.56009578704833	6.20756101608276	4.28811979293823
431.25	5.34425210952758	4.48947811126708	6.56127738952636	6.20720624923706	4.28854131698608
431.5	5.34363937377929	4.4865083694458	6.56251335144042	6.20681762695312	4.28894758224487
431.75	5.34299898147583	4.48346471786499	6.56379461288452	6.20639753341674	4.28933715820312
432	5.34233713150024	4.48036813735961	6.56510972976684	6.20594835281372	4.28970861434936
432.25	5.34166097640991	4.47724723815917	6.56644582748413	6.20547533035278	4.29006099700927
432.5	5.3409776687622	4.47413063049316	6.56778955459594	6.20498132705688	4.29039573669433
432.749999999999	5.34029197692871	4.47104167938232	6.56913232803344	6.20446920394897	4.29071378707885
433	5.33960580825805	4.46799707412719	6.57046699523925	6.20393991470336	4.29101753234863
433.25	5.3389196395874	4.46500349044799	6.5717921257019	6.20339345932006	4.29131078720092
433.5	5.33823156356811	4.46205759048461	6.57311105728149	6.20282745361328	4.29159641265869
433.75	5.33753681182861	4.4591474533081	6.57442951202392	6.2022385597229	4.29187822341918
434	5.33683156967163	4.45625638961791	6.57575607299804	6.20162153244018	4.29215908050537
434.25	5.33610868453979	4.45336246490478	6.57710075378417	6.20097112655639	4.29244232177734
434.499999999999	5.33536338806152	4.45044326782226	6.57847452163696	6.20028209686279	4.29273033142089
434.75	5.33458948135375	4.44747638702392	6.57988739013671	6.19954824447631	4.29302501678466
435	5.33378314971923	4.44444322586059	6.58134746551513	6.1987657546997	4.29332780838012
435.25	5.332941532135	4.44132995605468	6.58285999298095	6.19793176651	4.29363918304443
435.5	5.33206605911254	4.43813037872314	6.58442592620849	6.19704580307006	4.29395818710327
435.749999999999	5.3311595916748	4.43484830856323	6.5860424041748	6.19611024856567	4.29428434371948
436	5.33022880554199	4.43149662017822	6.58769989013671	6.19513082504272	4.29461669921875
436.25	5.32928276062011	4.42809724807739	6.58938550949096	6.19411373138427	4.29495429992675
436.5	5.32833051681518	4.42467737197875	6.5910849571228	6.19306755065917	4.29529619216918
436.75	5.32738161087036	4.42126560211181	6.59278297424316	6.19199895858764	4.29564380645752
437	5.32644271850585	4.41788482666015	6.59446859359741	6.19091272354125	4.29599809646606
437.25	5.32551622390747	4.41455268859863	6.59613370895385	6.18981027603149	4.29636144638061
437.499999999999	5.32460355758666	4.41127586364746	6.59777736663818	6.18869161605834	4.2967357635498
437.75	5.32370138168334	4.40805149078369	6.59940147399902	6.18755197525024	4.29712533950805
438	5.32280492782592	4.404869556427	6.60101413726806	6.1863842010498	4.29753255844116
438.25	5.32190752029418	4.40171194076538	6.60262441635131	6.18518018722534	4.29796171188354
438.5	5.32100200653076	4.39855909347534	6.60424518585205	6.18393087387084	4.29841566085815
438.75	5.32008075714111	4.39538860321044	6.60588884353637	6.182626247406	4.29889678955078
439	5.31913757324218	4.3921799659729	6.60756587982177	6.18125772476196	4.29940557479858
439.249999999999	5.31816625595092	4.38891649246215	6.60928678512573	6.17981958389282	4.29994201660156
439.5	5.3171648979187	4.38558626174926	6.61105632781982	6.17830991744995	4.30050325393676
439.75	5.3161334991455	4.38218784332275	6.61287593841552	6.17672967910766	4.30108547210693
440	5.31507635116577	4.37872791290283	6.61474132537841	6.17508649826049	4.30168294906616
440.25	5.31400108337402	4.37522268295288	6.61664199829101	6.17339181900024	4.30229043960571
440.499999999999	5.31291723251342	4.37169742584228	6.61856365203857	6.17165946960449	4.30290269851684
440.75	5.31183624267578	4.36818075180053	6.62049055099487	6.16990280151367	4.30351591110229
440.999999999999	5.31076765060424	4.36470079421997	6.622407913208	6.16813468933105	4.30412817001342
441.25	5.30971908569335	4.36127948760986	6.62430381774902	6.16636133193969	4.30473947525024
441.5	5.30869436264038	4.35793113708496	6.62617254257202	6.16458511352539	4.30535173416137
441.75	5.30769395828247	4.35465955734252	6.62801456451416	6.16280317306518	4.30596780776977
442	5.30671405792236	4.35145902633666	6.62983417510986	6.16100692749023	4.30659103393554
442.249999999999	5.30574941635131	4.34831476211547	6.63164186477661	6.15918493270874	4.30722570419311
442.5	5.30479288101196	4.34520816802978	6.63345003128051	6.15732240676879	4.30787658691406
442.75	5.30383682250976	4.34211540222167	6.6352744102478	6.1554045677185	4.30854606628417
443	5.30287361145019	4.33901357650756	6.63712930679321	6.15341615676879	4.30923652648925
443.25	5.30189609527587	4.33587932586669	6.63902950286865	6.15134477615356	4.30994844436645
443.5	5.30089902877807	4.33269453048706	6.64098596572875	6.14918136596679	4.31067943572998
443.75	5.29988098144531	4.32944726943969	6.64300632476806	6.14692449569702	4.31142473220825
443.999999999999	5.29884195327758	4.32613372802734	6.64509153366088	6.14457941055297	4.31217670440673
444.25	5.29778671264648	4.32276201248168	6.64723587036132	6.14215946197509	4.3129277229309
444.5	5.29672288894653	4.31934928894042	6.64942693710327	6.13968658447265	4.31366777420043
444.75	5.29566049575805	4.31592273712158	6.6516466140747	6.13718461990356	4.31438875198364
445	5.29460954666137	4.31251382827758	6.65387439727783	6.1346788406372	4.3150839805603
445.249999999999	5.2935791015625	4.30915403366088	6.65609121322631	6.13218927383422	4.31575012207031
445.5	5.29257488250732	4.30586814880371	6.65828132629394	6.12972974777221	4.31638526916503
445.749999999999	5.29159975051879	4.30267286300659	6.66043663024902	6.12730312347412	4.31698942184448
446	5.2906527519226	4.29957389831542	6.66255521774291	6.12490606307983	4.31756401062011
446.25	5.28973007202148	4.29656600952148	6.66464281082153	6.12252712249755	4.31811141967773
446.5	5.28882551193237	4.29363632202148	6.66670989990234	6.12014913558959	4.31863403320312
446.75	5.28793096542358	4.29076480865478	6.66877079010009	6.11775350570678	4.31913328170776
446.999999999999	5.28703832626342	4.28792905807495	6.67084264755249	6.11531829833984	4.31961011886596
447.25	5.28614044189453	4.28510522842407	6.6729416847229	6.1128225326538	4.32006406784057
447.5	5.28522872924804	4.28226995468139	6.67508506774902	6.11024856567382	4.32049369812011
447.75	5.28429794311523	4.27940368652343	6.67728519439697	6.10758352279663	4.32089567184448
448	5.28334474563598	4.27649211883544	6.67955064773559	6.10482120513916	4.32126522064208
448.25	5.28236865997314	4.27352714538574	6.68188381195068	6.10196495056152	4.32159709930419
448.5	5.28137254714965	4.27051067352294	6.68427896499633	6.09902763366699	4.32188653945922
448.749999999999	5.28036260604858	4.26745414733886	6.68672370910644	6.096031665802	4.32212781906127
449	5.27934741973877	4.26437759399414	6.6891975402832	6.09300518035888	4.32231712341308
449.25	5.27833700180053	4.26130628585815	6.69167804718017	6.08997726440429	4.32245206832885
449.5	5.27733993530273	4.25826692581176	6.69414186477661	6.08697271347045	4.32253122329711
449.75	5.27636289596557	4.25528335571289	6.69657135009765	6.08400917053222	4.32255268096923
449.999999999999	5.27540874481201	4.2523717880249	6.69895315170288	6.08109378814697	4.32251596450805
450.25	5.27447843551635	4.2495412826538	6.70128297805786	6.07822370529174	4.32242012023925
450.499999999999	5.27356815338134	4.24678897857666	6.70356369018554	6.07538890838623	4.3222632408142
450.75	5.2726731300354	4.2441062927246	6.70580339431762	6.0725712776184	4.32204294204711
451	5.27178573608398	4.24147844314575	6.70801544189453	6.06975030899047	4.32175540924072
451.25	5.27089834213256	4.2388858795166	6.71021461486816	6.06690311431884	4.32139730453491
451.5	5.27000331878662	4.23630857467651	6.71241569519042	6.06400728225708	4.32096481323242
451.749999999999	5.26909303665161	4.23372650146484	6.71463346481323	6.061044216156	4.32045412063598
452	5.26816225051879	4.23112201690673	6.71687889099121	6.05800008773803	4.31986331939697
452.25	5.26720666885375	4.2284812927246	6.71915864944458	6.05486917495727	4.31919336318969
452.5	5.26622533798217	4.22579717636108	6.72147369384765	6.05165576934814	4.31844615936279
452.75	5.26522064208984	4.223069190979	6.72381877899169	6.04837274551391	4.31762742996215
453	5.26419925689697	4.22030591964721	6.72618055343627	6.04504299163818	4.316743850708
453.25	5.26316881179809	4.21752214431762	6.72854232788085	6.04169511795043	4.31580305099487
453.499999999999	5.26214027404785	4.21473836898803	6.73088359832763	6.03835678100585	4.31481170654296
453.75	5.26112222671508	4.21197795867919	6.73318624496459	6.03505373001098	4.31377410888671
454	5.26012277603149	4.20926094055175	6.73543500900268	6.03180074691772	4.31269216537475
454.25	5.25914621353149	4.20660305023193	6.73762035369873	6.02860498428344	4.31156492233276
454.5	5.25819444656372	4.20401191711425	6.73973941802978	6.02546167373657	4.31038808822631
454.75	5.25726556777954	4.20148754119873	6.74179601669311	6.0223593711853	4.30915546417236
455	5.25635528564453	4.19902420043945	6.74379777908325	6.01927852630615	4.30785942077636
455.249999999999	5.25545835494995	4.19661045074462	6.74575567245483	6.01619720458984	4.30649089813232
455.5	5.25456857681274	4.19423055648803	6.74768304824829	6.01309013366699	4.3050422668457
455.75	5.25367832183837	4.19186878204345	6.74959230422973	6.009934425354	4.30350732803344
456	5.25278282165527	4.1895089149475	6.7514944076538	6.00671100616455	4.30188274383544
456.25	5.25187683105468	4.18713808059692	6.75339841842651	6.00340604782104	4.30017232894897
456.499999999999	5.25095891952514	4.18474626541137	6.75530767440795	6.00001525878906	4.29838323593139
456.75	5.25002908706665	4.18233013153076	6.75722169876098	5.99654531478881	4.29653024673461
457	5.24909114837646	4.17989253997802	6.75913381576538	5.993013381958	4.29463291168212
457.25	5.24815034866333	4.17744350433349	6.76103210449218	5.98944759368896	4.29271221160888
457.5	5.24721574783325	4.17499923706054	6.76290225982666	5.9858808517456	4.29078769683837
457.75	5.24629545211791	4.17258024215698	6.76472854614257	5.98234558105468	4.2888765335083
458	5.24539899826049	4.17020654678344	6.76649570465087	5.97886943817138	4.2869873046875
458.249999999999	5.24453163146972	4.16789627075195	6.76819419860839	5.97546958923339	4.28512525558471
458.5	5.24369764328002	4.16566133499145	6.76981925964355	5.97215223312377	4.28328704833984
458.75	5.24289751052856	4.16350746154785	6.77137041091918	5.96891117095947	4.28146600723266
459	5.24212980270385	4.1614327430725	6.77285242080688	5.96573305130004	4.2796516418457
459.25	5.2413911819458	4.15943098068237	6.77427387237548	5.96259498596191	4.27783250808715
459.5	5.24067687988281	4.15749025344848	6.77564430236816	5.95947170257568	4.27599573135375
459.75	5.23998212814331	4.15559816360473	6.77697563171386	5.95633649826049	4.27413034439086
459.999999999999	5.23930168151855	4.15374040603637	6.77827787399291	5.95316267013549	4.27222824096679
460.25	5.23863172531127	4.15190362930297	6.77956104278564	5.94992733001708	4.27028512954711
460.5	5.23796939849853	4.1500768661499	6.78083229064941	5.94661331176757	4.26830291748046
460.75	5.237313747406	4.14825201034545	6.78209638595581	5.94321393966674	4.26628923416137
461	5.23666524887084	4.14642667770385	6.78335285186767	5.9397325515747	4.26425886154174
461.249999999999	5.23602724075317	4.14460325241088	6.78459930419921	5.93618488311767	4.26222991943359
461.5	5.2354040145874	4.14278936386108	6.7858281135559	5.93259859085083	4.26022386550903
461.75	5.2348027229309	4.14099836349487	6.78703069686889	5.92900896072387	4.25825929641723
462	5.23422861099243	4.13924551010131	6.78819561004638	5.92545223236083	4.25635242462158
462.25	5.23368740081787	4.13754653930664	6.78931379318237	5.92196130752563	4.25451231002807
462.5	5.2331838607788	4.13591480255127	6.79037809371948	5.91855907440185	4.25274229049682
462.75	5.23271894454956	4.13435888290405	6.7913851737976	5.91525745391845	4.25103998184204
462.999999999999	5.2322940826416	4.13288354873657	6.79233598709106	5.91205501556396	4.2493987083435
463.25	5.23190736770629	4.13148593902587	6.7932333946228	5.90894079208374	4.24780845642089
463.5	5.23155736923217	4.13016176223754	6.79408311843872	5.90589761734008	4.24626016616821
463.75	5.23124122619628	4.12890100479125	6.79489278793334	5.90290212631225	4.24474239349365
464	5.23095655441284	4.127694606781	6.79566955566406	5.89993000030517	4.24324703216552
464.25	5.23070192337036	4.1265320777893	6.79642152786254	5.89695692062377	4.24176836013793
464.5	5.23047542572021	4.12540245056152	6.79715585708618	5.89396142959594	4.24030256271362
464.749999999999	5.2302770614624	4.12429761886596	6.79787731170654	5.89092826843261	4.23885250091552
465	5.23010635375976	4.12321090698242	6.79859018325805	5.88784790039062	4.23742341995239
465.25	5.22996520996093	4.12213850021362	6.79929685592651	5.88472127914428	4.23602533340454
465.5	5.22985410690307	4.12107896804809	6.79999685287475	5.88155889511108	4.23467016220092
465.75	5.22977495193481	4.12003469467163	6.80068778991699	5.87838125228881	4.23337030410766
465.999999999999	5.22972917556762	4.11901092529296	6.80136489868164	5.87521457672119	4.23213624954223
466.25	5.22971773147583	4.11801433563232	6.80202388763427	5.87208843231201	4.23097610473632
466.5	5.22974014282226	4.11705160140991	6.80265951156616	5.86902904510498	4.22989273071289
466.75	5.22979640960693	4.11612939834594	6.80326700210571	5.86605644226074	4.22888660430908
467	5.22988510131835	4.11525058746337	6.80384445190429	5.86318063735961	4.22795391082763
467.25	5.23000574111938	4.11441659927368	6.80439186096191	5.86040306091308	4.22708940505981
467.5	5.23015689849853	4.1136245727539	6.80490970611572	5.85771608352661	4.2262864112854
467.749999999999	5.23033952713012	4.11287021636962	6.80540084838867	5.85510635375976	4.22553920745849
468	5.230553150177	4.11214685440063	6.80586957931518	5.85255622863769	4.22484159469604
468.25	5.23079919815063	4.11144733428955	6.80631923675537	5.85004711151123	4.22418928146362
468.5	5.23107957839965	4.11076307296752	6.80675411224365	5.84755945205688	4.22357892990112
468.75	5.23139715194702	4.11008644104003	6.80717754364013	5.84507751464843	4.22301006317138
469	5.23175430297851	4.1094102859497	6.80759286880493	5.84258890151977	4.22248315811157
469.25	5.23215246200561	4.10872793197631	6.80800151824951	5.840087890625	4.22200012207031
469.499999999999	5.23259305953979	4.10803365707397	6.80840444564819	5.83757448196411	4.22156381607055
469.75	5.23307561874389	4.10732555389404	6.80880165100097	5.83505725860595	4.22117757797241
470	5.23359870910644	4.10660171508789	6.80919122695922	5.83255147933959	4.22084426879882
470.25	5.2341570854187	4.10586309432983	6.80957078933715	5.83007717132568	4.22056484222412
470.5	5.23474597930908	4.10511255264282	6.8099365234375	5.82765436172485	4.22033977508544
470.749999999999	5.23535871505737	4.10435390472412	6.81028604507446	5.82530212402343	4.22016763687133
471	5.23598957061767	4.10359048843383	6.81061601638793	5.82303237915039	4.22004699707031
471.25	5.2366337776184	4.10282468795776	6.81092500686645	5.82085132598877	4.21997499465942
471.5	5.23728895187377	4.10205745697021	6.81121253967285	5.81875753402709	4.21994972229003
471.75	5.23795461654663	4.10128688812255	6.81147861480712	5.81674337387084	4.21996974945068
472	5.23863267898559	4.10051012039184	6.8117241859436	5.8147964477539	4.22003507614135
472.25	5.23932647705078	4.09972143173217	6.81195020675659	5.81290197372436	4.2201452255249
472.499999999999	5.24004125595092	4.09891462326049	6.81215858459472	5.81104469299316	4.22030162811279
472.75	5.24078226089477	4.09808254241943	6.81235027313232	5.80920791625976	4.2205057144165
473	5.24155569076538	4.09721660614013	6.8125262260437	5.80737876892089	4.22075939178466
473.25	5.24236583709716	4.09631013870239	6.81268739700317	5.80554723739624	4.22106313705444
473.5	5.24321699142456	4.09535646438598	6.81283330917358	5.80370664596557	4.2214183807373
473.75	5.24411058425903	4.09435176849365	6.81296348571777	5.80185747146606	4.22182369232177
474	5.24504518508911	4.09329414367675	6.81307792663574	5.8000054359436	4.22227668762207
474.249999999999	5.24601554870605	4.09218597412109	6.81317424774169	5.7981629371643	4.22277355194091
474.5	5.24701404571533	4.09103298187255	6.81325197219848	5.79634523391723	4.22330999374389
474.75	5.24803066253662	4.08984375	6.81331014633178	5.79456901550292	4.22388219833374
475	5.24905395507812	4.08862876892089	6.81334733963012	5.79284954071044	4.22448682785034
475.25	5.25007438659667	4.08739805221557	6.81336402893066	5.79119682312011	4.22512197494506
475.499999999999	5.25108528137207	4.08616113662719	6.81336021423339	5.78961658477783	4.22578811645507
475.75	5.25208282470703	4.0849232673645	6.81333541870117	5.78810691833496	4.22648763656616
476	5.25306701660156	4.08368635177612	6.8132905960083	5.7866621017456	4.2272253036499
476.25	5.25404119491577	4.08244848251342	6.81322526931762	5.7852725982666	4.22800636291503
476.5	5.25501060485839	4.08120536804199	6.81314039230346	5.78392648696899	4.22883701324462
476.75	5.2559814453125	4.0799503326416	6.81303405761718	5.78261184692382	4.2297248840332
477	5.25696229934692	4.0786747932434	6.81290674209594	5.78131580352783	4.23067617416381
477.249999999999	5.25795984268188	4.07737016677856	6.81275701522827	5.78002738952636	4.23169660568237
477.5	5.25898075103759	4.07602834701538	6.81258296966552	5.77873849868774	4.23278951644897
477.75	5.26002979278564	4.07464265823364	6.81238412857055	5.7774429321289	4.2339539527893
478	5.26110792160034	4.0732102394104	6.8121600151062	5.77613925933837	4.23518657684326
478.25	5.26221323013305	4.07173109054565	6.81190967559814	5.77483081817627	4.2364797592163
478.5	5.26333951950073	4.0702109336853	6.81163454055786	5.77352428436279	4.2378225326538
478.75	5.26447677612304	4.06866025924682	6.81133604049682	5.77222967147827	4.23920345306396
478.999999999999	5.26561307907104	4.06709337234497	6.81101751327514	5.77095937728881	4.24061250686645
479.25	5.26673460006713	4.06552648544311	6.81068181991577	5.76972436904907	4.24204015731811
479.5	5.26783037185668	4.06397628784179	6.81033325195312	5.76853275299072	4.24348306655883
479.75	5.26889181137084	4.06245565414428	6.80997371673583	5.76738882064819	4.24493932723999
480	5.26991462707519	4.06097412109375	6.80960607528686	5.76629447937011	4.24641275405883
480.249999999999	5.27089786529541	4.05953550338745	6.80923080444335	5.76524543762207	4.24790906906127
480.5	5.27184391021728	4.05813884735107	6.80884790420532	5.76423692703247	4.249436378479
480.749999999999	5.27275800704956	4.05678081512451	6.80845642089843	5.76326131820678	4.25100374221801
481	5.27364635467529	4.05545330047607	6.80805397033691	5.76231050491333	4.25261974334716
481.25	5.27451515197753	4.05414867401123	6.8076376914978	5.76137685775756	4.25429153442382
481.5	5.27537107467651	4.05285882949829	6.80720567703247	5.76045322418212	4.25602293014526
481.75	5.27621793746948	4.0515751838684	6.80675506591796	5.75953435897827	4.25781345367431
481.999999999999	5.27705955505371	4.05029201507568	6.80628395080566	5.75861692428588	4.25965785980224
482.25	5.27789640426635	4.04900693893432	6.80579137802124	5.75770044326782	4.26154565811157
482.5	5.27872657775878	4.04771995544433	6.80527830123901	5.7567868232727	4.26346063613891
482.75	5.27954530715942	4.04643583297729	6.80474615097045	5.75588130950927	4.26538610458374
483	5.28034496307373	4.04516267776489	6.80419969558715	5.75499105453491	4.26730394363403
483.25	5.28111696243286	4.04391145706176	6.80364418029785	5.75412321090698	4.26919984817504
483.5	5.28185367584228	4.04269552230834	6.80308580398559	5.7532844543457	4.27106428146362
483.749999999999	5.28254795074462	4.04152679443359	6.80252933502197	5.75248050689697	4.27289247512817
484	5.28319501876831	4.04041528701782	6.80198001861572	5.75171375274658	4.27468585968017
484.25	5.28379344940185	4.03936624526977	6.80144071578979	5.75098419189453	4.27644968032836
484.5	5.28434419631958	4.03838300704956	6.80091285705566	5.75028944015502	4.2781925201416
484.75	5.28484869003295	4.0374641418457	6.80039501190185	5.74962663650512	4.27992439270019
484.999999999999	5.28531074523925	4.03660631179809	6.79988622665405	5.74899005889892	4.28165578842163
485.25	5.2857346534729	4.03580474853515	6.79938411712646	5.748375415802	4.28339624404907
485.499999999999	5.28612422943115	4.03505373001098	6.79888439178466	5.74777746200561	4.28515243530273
485.75	5.28648138046264	4.03434801101684	6.79838514328002	5.74719285964965	4.28692817687988
486	5.28680992126464	4.03368330001831	6.79788303375244	5.74661874771118	4.28872108459472
486.25	5.28710985183715	4.03305625915527	6.79737663269042	5.74605321884155	4.29052352905273
486.5	5.28738260269165	4.03246641159057	6.79686546325683	5.74549722671508	4.29232263565063
486.749999999999	5.28762769699096	4.0319128036499	6.79635000228881	5.74495363235473	4.29410171508789
487	5.28784322738647	4.03139781951904	6.79583311080932	5.74442481994628	4.29584169387817
487.25	5.28802824020385	4.0309247970581	6.7953176498413	5.74391651153564	4.29752588272094
487.5	5.28818130493164	4.03049659729003	6.7948088645935	5.74343299865722	4.29913997650146
487.75	5.28830242156982	4.0301170349121	6.79431104660034	5.7429780960083	4.30067586898803
488	5.2883915901184	4.02978801727294	6.79382801055908	5.7425537109375	4.30212974548339
488.25	5.28844881057739	4.02951049804687	6.79336309432983	5.74216127395629	4.30350351333618
488.499999999999	5.28847646713256	4.02928447723388	6.79291677474975	5.74179935455322	4.30480241775512
488.75	5.28847599029541	4.02910804748535	6.79248905181884	5.74146652221679	4.30603408813476
489	5.28844928741455	4.02897930145263	6.79207849502563	5.74116039276123	4.30720615386962
489.25	5.2883973121643	4.02889537811279	6.79168224334716	5.74087762832641	4.30832719802856
489.5	5.28832149505615	4.02885389328002	6.79129743576049	5.7406153678894	4.30940341949462
489.749999999999	5.2882227897644	4.02885293960571	6.79092168807983	5.7403712272644	4.3104395866394
490	5.2881007194519	4.02889204025268	6.79055070877075	5.74014329910278	4.31143712997436
490.249999999999	5.28795576095581	4.02896928787231	6.79018354415893	5.7399296760559	4.31239509582519
490.5	5.28778886795043	4.02908468246459	6.78981685638427	5.73972940444946	4.31330919265747
490.75	5.28760004043579	4.02923774719238	6.78945064544677	5.7395429611206	4.31417322158813
491	5.28739023208618	4.0294280052185	6.78908491134643	5.73937082290649	4.31497764587402
491.25	5.28716230392456	4.02965354919433	6.78872108459472	5.73921346664428	4.31571531295776
491.499999999999	5.28691911697387	4.02991247177124	6.78836059570312	5.73907136917114	4.3163776397705
491.75	5.28666400909423	4.03020048141479	6.78800725936889	5.73894643783569	4.31696033477783
492	5.28640222549438	4.03051376342773	6.78766298294067	5.73883867263793	4.31746053695678
492.25	5.28613710403442	4.03084659576416	6.78733015060424	5.73874759674072	4.31787872314453
492.5	5.28587245941162	4.03119421005249	6.78701114654541	5.73867321014404	4.31821632385253
492.75	5.28561162948608	4.03155326843261	6.78670501708984	5.73861408233642	4.31847715377807
493	5.28535604476928	4.03191995620727	6.7864122390747	5.73856925964355	4.31866359710693
493.249999999999	5.28510618209838	4.03229284286499	6.78613138198852	5.73853778839111	4.31877851486206
493.5	5.28486251831054	4.03267240524291	6.78585958480834	5.73851776123046	4.31882524490356
493.75	5.28462409973144	4.0330581665039	6.78559494018554	5.73850917816162	4.31880378723144
494	5.28439044952392	4.03345251083374	6.78533506393432	5.73851108551025	4.31871604919433
494.25	5.28416156768798	4.03385734558105	6.78507757186889	5.73852252960205	4.31856250762939
494.5	5.28393650054931	4.03427410125732	6.78482055664062	5.73854446411132	4.31834363937377
494.75	5.28371572494506	4.03470563888549	6.78456211090087	5.73857545852661	4.31806135177612
494.999999999999	5.2834997177124	4.03515195846557	6.78430128097534	5.73861598968505	4.31771945953369
495.25	5.28329038619995	4.03561353683471	6.78403806686401	5.73866558074951	4.3173222541809
495.5	5.28308963775634	4.03608846664428	6.78377342224121	5.73872423171997	4.31687688827514
495.75	5.28290081024169	4.03657436370849	6.78350830078125	5.73879051208496	4.31639099121093
496	5.28272581100463	4.03706645965576	6.78324508666992	5.73886442184448	4.31587171554565
496.249999999999	5.28256845474243	4.03755903244018	6.78298568725585	5.73894453048706	4.31532669067382
496.5	5.28243112564086	4.03804683685302	6.78273200988769	5.73902940750122	4.31476211547851
496.75	5.28231477737426	4.0385251045227	6.78248596191406	5.73911952972412	4.31418132781982
497	5.28222131729125	4.03899002075195	6.78224802017211	5.73921346664428	4.3135871887207
497.25	5.28215026855468	4.03944015502929	6.78201866149902	5.73931169509887	4.31298065185546
497.5	5.2821021080017	4.03987550735473	6.7817964553833	5.73941421508789	4.31236219406127
497.75	5.28207683563232	4.04029703140258	6.78158092498779	5.73952150344848	4.31173086166381
497.999999999999	5.28207397460937	4.0407075881958	6.7813696861267	5.73963499069213	4.31108617782592
498.25	5.28209447860717	4.04111003875732	6.78116226196289	5.73975563049316	4.31042861938476
498.5	5.28213882446289	4.0415072441101	6.7809567451477	5.73988389968872	4.3097596168518
498.75	5.28220796585083	4.04190254211425	6.78075122833252	5.74002218246459	4.30908298492431
499	5.28230285644531	4.04229927062988	6.78054523468017	5.74017095565795	4.30840349197387
499.25	5.28242444992065	4.04269838333129	6.78033781051635	5.74033164978027	4.30772924423217
[truncated: 6,003 more rows]
