# Supplementary material for: The Effect of 8,5′-Cyclo 2′-deoxyadenosine on the Activity of 10-23 DNAzyme: Experimental and Theoretical Study
Source: Int J Mol Sci. 2024 Feb 21;25(5):2519. doi: 10.3390/ijms25052519 (PMC10931185; doi:10.3390/ijms25052519)
Supplement: Supplementary file 1 [file ijms-25-02519-s001.zip › wt_Dz.pdb]

REMARK   Accelrys Discovery Studio PDB file
REMARK   Created:  Tue Dec 05 12:57:00 �rodkowoeuropejski czas stand. 2023
ATOM      1 NA1  MOL     1      13.175  19.076  -9.225  1.00  0.00          NA  
ATOM      2 NA2  MOL     1      18.960  31.056  -5.497  1.00  0.00          NA  
ATOM      3  O3  MOL     1      15.159  18.240  -8.353  1.00  0.00           O  
ATOM      4  O4  MOL     1      13.077  18.607  -6.925  1.00  0.00           O  
ATOM      5  O5  MOL     1      19.478  30.369  -3.311  1.00  0.00           O  
ATOM      6  O6  MOL     1      20.187  29.088  -5.396  1.00  0.00           O  
ATOM      7  P7  MOL     1      14.528  18.147  -6.966  1.00  0.00           P  
ATOM      8  P8  MOL     1      20.199  29.156  -3.865  1.00  0.00           P  
ATOM      9  O9  MOL     1      14.608  16.617  -6.379  1.00  0.00           O  
ATOM     10  O10 MOL     1      15.485  19.008  -5.955  1.00  0.00           O  
ATOM     11  O11 MOL     1      19.533  27.803  -3.209  1.00  0.00           O  
ATOM     12  O12 MOL     1      21.729  29.065  -3.285  1.00  0.00           O  
ATOM     13  C13 MOL     1      15.782  15.828  -6.586  1.00  0.00           C  
ATOM     14  C14 MOL     1      15.061  19.331  -4.631  1.00  0.00           C  
ATOM     15  C15 MOL     1      19.507  26.574  -3.940  1.00  0.00           C  
ATOM     16  C16 MOL     1      22.894  28.970  -4.110  1.00  0.00           C  
ATOM     17  C17 MOL     1      15.509  14.322  -6.388  1.00  0.00           C  
ATOM     18  C18 MOL     1      16.905  16.111  -5.544  1.00  0.00           C  
ATOM     19  C22 MOL     1      16.223  19.986  -3.875  1.00  0.00           C  
ATOM     20  C23 MOL     1      18.838  25.439  -3.134  1.00  0.00           C  
ATOM     21  C24 MOL     1      20.929  25.993  -4.176  1.00  0.00           C  
ATOM     22  C28 MOL     1      24.129  28.838  -3.204  1.00  0.00           C  
ATOM     23  C29 MOL     1      14.932  13.571  -7.598  1.00  0.00           C  
ATOM     24  O31 MOL     1      16.822  13.768  -6.092  1.00  0.00           O  
ATOM     25  C32 MOL     1      17.663  14.748  -5.460  1.00  0.00           C  
ATOM     26  O33 MOL     1      16.353  16.433  -4.276  1.00  0.00           O  
ATOM     27  O36 MOL     1      17.380  19.107  -3.978  1.00  0.00           O  
ATOM     28  C37 MOL     1      16.737  21.344  -4.408  1.00  0.00           C  
ATOM     29  C38 MOL     1      17.305  25.286  -3.195  1.00  0.00           C  
ATOM     30  O40 MOL     1      19.422  24.224  -3.698  1.00  0.00           O  
ATOM     31  C41 MOL     1      20.648  24.492  -4.385  1.00  0.00           C  
ATOM     32  O43 MOL     1      21.731  26.122  -3.017  1.00  0.00           O  
ATOM     33  O45 MOL     1      23.861  27.830  -2.199  1.00  0.00           O  
ATOM     34  C46 MOL     1      25.423  28.321  -3.873  1.00  0.00           C  
ATOM     35  O47 MOL     1      15.760  13.787  -8.740  1.00  0.00           O  
ATOM     36  N50 MOL     1      18.968  14.762  -6.150  1.00  0.00           N  
ATOM     37  C52 MOL     1      18.606  19.848  -3.854  1.00  0.00           C  
ATOM     38  C53 MOL     1      18.220  21.356  -3.912  1.00  0.00           C  
ATOM     39  O55 MOL     1      15.973  22.435  -3.878  1.00  0.00           O  
ATOM     40  O56 MOL     1      16.935  24.764  -4.468  1.00  0.00           O  
ATOM     41  N59 MOL     1      20.498  24.134  -5.821  1.00  0.00           N  
ATOM     42  C61 MOL     1      25.098  27.313  -1.661  1.00  0.00           C  
ATOM     43  C62 MOL     1      26.217  27.738  -2.657  1.00  0.00           C  
ATOM     44  O64 MOL     1      26.130  29.343  -4.584  1.00  0.00           O  
ATOM     45  P65 MOL     1      16.496  12.589  -9.554  1.00  0.00           P  
ATOM     46  C66 MOL     1      20.145  14.853  -5.354  1.00  0.00           C  
ATOM     47  C67 MOL     1      19.054  14.742  -7.514  1.00  0.00           C  
ATOM     48  N68 MOL     1      19.510  19.416  -4.922  1.00  0.00           N  
ATOM     49  O71 MOL     1      18.325  21.890  -2.603  1.00  0.00           O  
ATOM     50  P72 MOL     1      15.647  23.792  -4.738  1.00  0.00           P  
ATOM     51  C73 MOL     1      21.694  24.045  -6.578  1.00  0.00           C  
ATOM     52  C74 MOL     1      19.285  23.941  -6.414  1.00  0.00           C  
ATOM     53  N75 MOL     1      24.972  25.856  -1.509  1.00  0.00           N  
ATOM     54  O77 MOL     1      27.027  28.717  -2.036  1.00  0.00           O  
ATOM     55  P79 MOL     1      27.372  28.950  -5.559  1.00  0.00           P  
ATOM     56  O80 MOL     1      17.375  11.926  -8.314  1.00  0.00           O  
ATOM     57  O81 MOL     1      17.397  13.205 -10.604  1.00  0.00           O  
ATOM     58  O82 MOL     1      15.525  11.536 -10.085  1.00  0.00           O  
ATOM     59  N83 MOL     1      21.376  14.865  -5.964  1.00  0.00           N  
ATOM     60  O84 MOL     1      20.012  14.927  -4.103  1.00  0.00           O  
ATOM     61  C85 MOL     1      20.275  14.775  -8.139  1.00  0.00           C  
ATOM     62  C87 MOL     1      19.181  19.008  -6.204  1.00  0.00           C  
ATOM     63  C88 MOL     1      20.879  19.305  -4.829  1.00  0.00           C  
ATOM     64  O89 MOL     1      15.642  23.507  -6.237  1.00  0.00           O  
ATOM     65  O90 MOL     1      14.348  24.392  -4.223  1.00  0.00           O  
ATOM     66  N91 MOL     1      21.651  23.688  -7.902  1.00  0.00           N  
ATOM     67  O92 MOL     1      22.776  24.308  -5.977  1.00  0.00           O  
ATOM     68  C93 MOL     1      19.215  23.607  -7.743  1.00  0.00           C  
ATOM     69  C95 MOL     1      25.334  25.253  -0.258  1.00  0.00           C  
ATOM     70  C96 MOL     1      24.599  25.078  -2.568  1.00  0.00           C  
ATOM     71  O97 MOL     1      28.562  28.797  -4.412  1.00  0.00           O  
ATOM     72  O98 MOL     1      27.706  30.052  -6.541  1.00  0.00           O  
ATOM     73  O99 MOL     1      27.172  27.583  -6.229  1.00  0.00           O  
ATOM     74 0C10 MOL     1      18.679  11.385  -8.509  1.00  0.00           C  
ATOM     75 NA10 MOL     1      16.454  11.680 -12.224  1.00  0.00          NA  
ATOM     76 2C10 MOL     1      21.462  14.828  -7.317  1.00  0.00           C  
ATOM     77 5N10 MOL     1      20.242  18.627  -6.917  1.00  0.00           N  
ATOM     78 6C10 MOL     1      21.336  18.810  -6.066  1.00  0.00           C  
ATOM     79 7N10 MOL     1      21.668  19.595  -3.756  1.00  0.00           N  
ATOM     80 NA10 MOL     1      13.475  24.330  -6.408  1.00  0.00          NA  
ATOM     81 9C10 MOL     1      20.448  23.464  -8.475  1.00  0.00           C  
ATOM     82 1N11 MOL     1      25.405  23.880  -0.168  1.00  0.00           N  
ATOM     83 2O11 MOL     1      25.600  26.015   0.704  1.00  0.00           O  
ATOM     84 3C11 MOL     1      24.624  23.713  -2.475  1.00  0.00           C  
ATOM     85 5C11 MOL     1      29.818  28.274  -4.840  1.00  0.00           C  
ATOM     86 NA11 MOL     1      28.222  28.388  -8.181  1.00  0.00          NA  
ATOM     87 7C11 MOL     1      18.661   9.900  -8.950  1.00  0.00           C  
ATOM     88 8C11 MOL     1      19.448  11.351  -7.161  1.00  0.00           C  
ATOM     89 0N12 MOL     1      22.697  14.826  -7.873  1.00  0.00           N  
ATOM     90 1C12 MOL     1      22.721  18.522  -6.173  1.00  0.00           C  
ATOM     91 2C12 MOL     1      22.972  19.344  -3.982  1.00  0.00           C  
ATOM     92 3N12 MOL     1      20.414  23.109  -9.788  1.00  0.00           N  
ATOM     93 4C12 MOL     1      25.113  23.127  -1.247  1.00  0.00           C  
ATOM     94 6C12 MOL     1      30.604  27.699  -3.659  1.00  0.00           C  
ATOM     95 9C12 MOL     1      18.662   9.652 -10.464  1.00  0.00           C  
ATOM     96 1O13 MOL     1      19.863   9.321  -8.379  1.00  0.00           O  
ATOM     97 2C13 MOL     1      20.361  10.099  -7.274  1.00  0.00           C  
ATOM     98 3O13 MOL     1      18.557  11.204  -6.072  1.00  0.00           O  
ATOM     99 7N13 MOL     1      23.313  17.937  -7.288  1.00  0.00           N  
ATOM    100 8N13 MOL     1      23.517  18.816  -5.112  1.00  0.00           N  
ATOM    101 2N14 MOL     1      25.246  21.771  -1.158  1.00  0.00           N  
ATOM    102 3C14 MOL     1      31.909  26.955  -4.087  1.00  0.00           C  
ATOM    103 5O14 MOL     1      29.801  26.708  -2.976  1.00  0.00           O  
ATOM    104 8O14 MOL     1      19.651  10.477 -11.099  1.00  0.00           O  
ATOM    105 9N14 MOL     1      21.750  10.444  -7.577  1.00  0.00           N  
ATOM    106 5C15 MOL     1      31.855  25.585  -3.336  1.00  0.00           C  
ATOM    107 7O15 MOL     1      33.055  27.679  -3.664  1.00  0.00           O  
ATOM    108 8C15 MOL     1      30.658  25.759  -2.345  1.00  0.00           C  
ATOM    109 9P15 MOL     1      19.704  10.713 -12.702  1.00  0.00           P  
ATOM    110 0C16 MOL     1      22.239  10.815  -8.823  1.00  0.00           C  
ATOM    111 1C16 MOL     1      22.794  10.580  -6.695  1.00  0.00           C  
ATOM    112 2O16 MOL     1      33.071  25.342  -2.653  1.00  0.00           O  
ATOM    113 4P16 MOL     1      34.093  28.419  -4.708  1.00  0.00           P  
ATOM    114 5N16 MOL     1      29.857  24.572  -2.073  1.00  0.00           N  
ATOM    115 7O16 MOL     1      20.080   9.240 -13.324  1.00  0.00           O  
ATOM    116 8O16 MOL     1      20.799  11.709 -13.004  1.00  0.00           O  
ATOM    117 9O16 MOL     1      18.342  11.112 -13.293  1.00  0.00           O  
ATOM    118 1N17 MOL     1      23.524  11.163  -8.782  1.00  0.00           N  
ATOM    119 2C17 MOL     1      23.897  11.026  -7.443  1.00  0.00           C  
ATOM    120 3N17 MOL     1      22.764  10.314  -5.340  1.00  0.00           N  
ATOM    121 4O17 MOL     1      35.266  28.523  -3.591  1.00  0.00           O  
ATOM    122 5O17 MOL     1      34.447  27.445  -5.808  1.00  0.00           O  
ATOM    123 6O17 MOL     1      33.569  29.787  -5.087  1.00  0.00           O  
ATOM    124 7C17 MOL     1      28.630  24.274  -2.646  1.00  0.00           C  
ATOM    125 8C17 MOL     1      30.022  23.679  -1.044  1.00  0.00           C  
ATOM    126 9C17 MOL     1      21.411   8.729 -13.155  1.00  0.00           C  
ATOM    127 NA18 MOL     1      19.439  13.022 -14.268  1.00  0.00          NA  
ATOM    128 1C18 MOL     1      25.144  11.271  -6.764  1.00  0.00           C  
ATOM    129 2C18 MOL     1      23.944  10.537  -4.726  1.00  0.00           C  
ATOM    130 3C18 MOL     1      36.382  29.393  -3.691  1.00  0.00           C  
ATOM    131 NA18 MOL     1      34.923  27.671  -8.028  1.00  0.00          NA  
ATOM    132 6N18 MOL     1      28.017  23.260  -2.038  1.00  0.00           N  
ATOM    133 7C18 MOL     1      28.877  22.876  -1.011  1.00  0.00           C  
ATOM    134 8N18 MOL     1      31.133  23.556  -0.214  1.00  0.00           N  
ATOM    135 9C18 MOL     1      21.852   7.873 -14.362  1.00  0.00           C  
ATOM    136 0C19 MOL     1      21.471   7.715 -11.985  1.00  0.00           C  
ATOM    137 2N19 MOL     1      25.064  11.013  -5.383  1.00  0.00           N  
ATOM    138 3O19 MOL     1      26.240  11.666  -7.242  1.00  0.00           O  
ATOM    139 4N19 MOL     1      24.069  10.332  -3.378  1.00  0.00           N  
ATOM    140 5C19 MOL     1      37.632  28.609  -4.122  1.00  0.00           C  
ATOM    141 8C19 MOL     1      28.731  21.899   0.048  1.00  0.00           C  
ATOM    142 9C19 MOL     1      30.969  22.667   0.784  1.00  0.00           C  
ATOM    143 0C20 MOL     1      22.468   8.621 -15.548  1.00  0.00           C  
ATOM    144 2O20 MOL     1      22.858   6.985 -13.798  1.00  0.00           O  
ATOM    145 3C20 MOL     1      22.610   6.736 -12.404  1.00  0.00           C  
ATOM    146 5O20 MOL     1      20.246   7.005 -11.903  1.00  0.00           O  
ATOM    147 9C20 MOL     1      37.760  28.214  -5.609  1.00  0.00           C  
ATOM    148 1O21 MOL     1      37.616  27.320  -3.441  1.00  0.00           O  
ATOM    149 2N21 MOL     1      29.820  21.940   0.956  1.00  0.00           N  
ATOM    150 3O21 MOL     1      27.806  21.089   0.253  1.00  0.00           O  
ATOM    151 4N21 MOL     1      32.001  22.446   1.695  1.00  0.00           N  
ATOM    152 7O21 MOL     1      23.647   9.299 -15.116  1.00  0.00           O  
ATOM    153 8N21 MOL     1      23.878   6.951 -11.664  1.00  0.00           N  
ATOM    154 1C22 MOL     1      38.739  27.028  -5.511  1.00  0.00           C  
ATOM    155 3O22 MOL     1      38.308  29.258  -6.416  1.00  0.00           O  
ATOM    156 4C22 MOL     1      38.385  26.363  -4.168  1.00  0.00           C  
ATOM    157 8P22 MOL     1      24.562  10.146 -16.186  1.00  0.00           P  
ATOM    158 9C22 MOL     1      24.691   8.025 -11.948  1.00  0.00           C  
ATOM    159 0C23 MOL     1      24.201   6.048 -10.628  1.00  0.00           C  
ATOM    160 2O23 MOL     1      40.061  27.532  -5.376  1.00  0.00           O  
ATOM    161 3P23 MOL     1      38.329  29.104  -8.057  1.00  0.00           P  
ATOM    162 4N23 MOL     1      37.600  25.107  -4.336  1.00  0.00           N  
ATOM    163 6O23 MOL     1      25.223   8.965 -17.119  1.00  0.00           O  
ATOM    164 7O23 MOL     1      25.631  10.866 -15.371  1.00  0.00           O  
ATOM    165 8O23 MOL     1      23.723  11.073 -17.049  1.00  0.00           O  
ATOM    166 9C23 MOL     1      25.829   8.278 -11.233  1.00  0.00           C  
ATOM    167 1N24 MOL     1      25.359   6.314  -9.907  1.00  0.00           N  
ATOM    168 2O24 MOL     1      23.479   5.069 -10.381  1.00  0.00           O  
ATOM    169 4O24 MOL     1      39.533  28.010  -8.315  1.00  0.00           O  
ATOM    170 5O24 MOL     1      37.065  28.450  -8.563  1.00  0.00           O  
ATOM    171 6O24 MOL     1      38.671  30.470  -8.603  1.00  0.00           O  
ATOM    172 7C24 MOL     1      38.264  24.013  -4.898  1.00  0.00           C  
ATOM    173 8C24 MOL     1      36.271  25.020  -3.963  1.00  0.00           C  
ATOM    174 9C24 MOL     1      26.408   8.309 -16.665  1.00  0.00           C  
ATOM    175 NA25 MOL     1      24.907  12.917 -16.163  1.00  0.00          NA  
ATOM    176 1C25 MOL     1      26.198   7.404 -10.131  1.00  0.00           C  
ATOM    177 4C25 MOL     1      40.914  28.362  -8.385  1.00  0.00           C  
ATOM    178 NA25 MOL     1      36.569  30.429  -9.927  1.00  0.00          NA  
ATOM    179 6N25 MOL     1      37.572  22.822  -4.964  1.00  0.00           N  
ATOM    180 7O25 MOL     1      39.431  24.086  -5.352  1.00  0.00           O  
ATOM    181 8C25 MOL     1      35.575  23.854  -4.065  1.00  0.00           C  
ATOM    182 0C26 MOL     1      27.042   7.387 -17.724  1.00  0.00           C  
ATOM    183 1C26 MOL     1      26.159   7.293 -15.509  1.00  0.00           C  
ATOM    184 3O26 MOL     1      27.193   7.547  -9.381  1.00  0.00           O  
ATOM    185 4C26 MOL     1      41.798  27.106  -8.513  1.00  0.00           C  
ATOM    186 7C26 MOL     1      36.228  22.646  -4.562  1.00  0.00           C  
ATOM    187 0C27 MOL     1      27.764   8.014 -18.925  1.00  0.00           C  
ATOM    188 2O27 MOL     1      27.988   6.621 -16.918  1.00  0.00           O  
ATOM    189 3C27 MOL     1      27.394   6.338 -15.636  1.00  0.00           C  
ATOM    190 5O27 MOL     1      24.976   6.541 -15.735  1.00  0.00           O  
ATOM    191 NA27 MOL     1      29.269   8.499  -8.824  1.00  0.00          NA  
ATOM    192 7C27 MOL     1      41.745  26.393  -9.883  1.00  0.00           C  
ATOM    193 9O27 MOL     1      41.403  26.054  -7.562  1.00  0.00           O  
ATOM    194 0O28 MOL     1      35.717  21.523  -4.655  1.00  0.00           O  
ATOM    195 3O28 MOL     1      28.737   8.979 -18.545  1.00  0.00           O  
ATOM    196 4N28 MOL     1      28.385   6.561 -14.588  1.00  0.00           N  
ATOM    197 6C28 MOL     1      42.194  24.954  -9.529  1.00  0.00           C  
ATOM    198 8O28 MOL     1      42.624  26.994 -10.837  1.00  0.00           O  
ATOM    199 9C28 MOL     1      41.567  24.739  -8.132  1.00  0.00           C  
ATOM    200 0P29 MOL     1      30.344   8.802 -18.499  1.00  0.00           P  
ATOM    201 1C29 MOL     1      29.438   7.462 -14.588  1.00  0.00           C  
ATOM    202 2C29 MOL     1      28.334   6.033 -13.319  1.00  0.00           C  
ATOM    203 4O29 MOL     1      43.602  24.893  -9.425  1.00  0.00           O  
ATOM    204 5P29 MOL     1      42.205  26.941 -12.442  1.00  0.00           P  
ATOM    205 6N29 MOL     1      40.230  24.098  -8.230  1.00  0.00           N  
ATOM    206 8O29 MOL     1      30.568   7.497 -19.449  1.00  0.00           O  
ATOM    207 9O29 MOL     1      30.833   8.554 -17.068  1.00  0.00           O  
ATOM    208 0O30 MOL     1      30.992  10.062 -19.079  1.00  0.00           O  
ATOM    209 2N30 MOL     1      30.060   7.531 -13.409  1.00  0.00           N  
ATOM    210 3C30 MOL     1      29.371   6.639 -12.585  1.00  0.00           C  
ATOM    211 4N30 MOL     1      27.486   5.085 -12.826  1.00  0.00           N  
ATOM    212 6O30 MOL     1      42.225  25.330 -12.773  1.00  0.00           O  
ATOM    213 7O30 MOL     1      40.754  27.328 -12.578  1.00  0.00           O  
ATOM    214 8O30 MOL     1      43.299  27.652 -13.178  1.00  0.00           O  
ATOM    215 9C30 MOL     1      40.168  22.693  -8.181  1.00  0.00           C  
ATOM    216 0C31 MOL     1      39.124  24.847  -8.580  1.00  0.00           C  
ATOM    217 1C31 MOL     1      31.648   6.562 -19.299  1.00  0.00           C  
ATOM    218 NA31 MOL     1      31.845  10.605 -16.964  1.00  0.00          NA  
ATOM    219 3C31 MOL     1      29.540   6.236 -11.242  1.00  0.00           C  
ATOM    220 4C31 MOL     1      27.755   4.749 -11.548  1.00  0.00           C  
ATOM    221 5C31 MOL     1      43.467  24.669 -13.017  1.00  0.00           C  
ATOM    222 NA31 MOL     1      39.357  28.960 -12.108  1.00  0.00          NA  
ATOM    223 7N31 MOL     1      38.935  22.112  -8.468  1.00  0.00           N  
ATOM    224 8O31 MOL     1      41.171  22.009  -7.917  1.00  0.00           O  
ATOM    225 9C31 MOL     1      37.941  24.265  -8.923  1.00  0.00           C  
ATOM    226 1C32 MOL     1      32.037   5.985 -20.680  1.00  0.00           C  
ATOM    227 2C32 MOL     1      31.235   5.299 -18.470  1.00  0.00           C  
ATOM    228 4N32 MOL     1      30.483   6.826 -10.401  1.00  0.00           N  
ATOM    229 5N32 MOL     1      28.725   5.270 -10.746  1.00  0.00           N  
ATOM    230 7C32 MOL     1      43.234  23.234 -13.489  1.00  0.00           C  
ATOM    231 0C33 MOL     1      37.829  22.814  -8.955  1.00  0.00           C  
ATOM    232 3C33 MOL     1      33.171   6.729 -21.405  1.00  0.00           C  
ATOM    233 5O33 MOL     1      32.463   4.622 -20.426  1.00  0.00           O  
ATOM    234 6C33 MOL     1      31.984   4.125 -19.168  1.00  0.00           C  
ATOM    235 8O33 MOL     1      29.843   5.048 -18.560  1.00  0.00           O  
ATOM    236 1C34 MOL     1      42.243  23.014 -14.647  1.00  0.00           C  
ATOM    237 3O34 MOL     1      42.628  22.461 -12.410  1.00  0.00           O  
ATOM    238 4O34 MOL     1      36.843  22.168  -9.390  1.00  0.00           O  
ATOM    239 7O34 MOL     1      34.331   6.728 -20.576  1.00  0.00           O  
ATOM    240 8N34 MOL     1      33.156   3.607 -18.415  1.00  0.00           N  
ATOM    241 0C35 MOL     1      41.941  21.498 -14.502  1.00  0.00           C  
ATOM    242 2O35 MOL     1      42.747  23.400 -15.921  1.00  0.00           O  
ATOM    243 3C35 MOL     1      41.933  21.326 -12.947  1.00  0.00           C  
ATOM    244 4P35 MOL     1      35.873   6.803 -21.135  1.00  0.00           P  
ATOM    245 5C35 MOL     1      33.019   2.405 -17.653  1.00  0.00           C  
ATOM    246 6C35 MOL     1      34.359   4.243 -18.494  1.00  0.00           C  
ATOM    247 8O35 MOL     1      42.969  20.705 -15.076  1.00  0.00           O  
ATOM    248 9P35 MOL     1      41.671  23.759 -17.128  1.00  0.00           P  
ATOM    249 0N36 MOL     1      40.565  21.321 -12.424  1.00  0.00           N  
ATOM    250 2O36 MOL     1      36.368   8.211 -20.481  1.00  0.00           O  
ATOM    251 3O36 MOL     1      36.644   5.623 -20.536  1.00  0.00           O  
ATOM    252 4O36 MOL     1      35.962   6.860 -22.652  1.00  0.00           O  
ATOM    253 5N36 MOL     1      34.119   1.898 -16.981  1.00  0.00           N  
ATOM    254 6O36 MOL     1      31.897   1.847 -17.617  1.00  0.00           O  
ATOM    255 7C36 MOL     1      35.455   3.753 -17.831  1.00  0.00           C  
ATOM    256 9O36 MOL     1      41.256  22.268 -17.690  1.00  0.00           O  
ATOM    257 0O37 MOL     1      40.383  24.328 -16.550  1.00  0.00           O  
ATOM    258 1O37 MOL     1      42.366  24.608 -18.171  1.00  0.00           O  
ATOM    259 2C37 MOL     1      39.779  22.417 -12.143  1.00  0.00           C  
ATOM    260 3C37 MOL     1      39.739  20.221 -12.363  1.00  0.00           C  
ATOM    261 4C37 MOL     1      36.180   8.465 -19.085  1.00  0.00           C  
ATOM    262 NA37 MOL     1      37.306   4.918 -22.624  1.00  0.00          NA  
ATOM    263 6C37 MOL     1      35.299   2.544 -17.067  1.00  0.00           C  
ATOM    264 8C37 MOL     1      42.187  21.261 -18.064  1.00  0.00           C  
ATOM    265 NA37 MOL     1      40.459  26.151 -18.050  1.00  0.00          NA  
ATOM    266 1N38 MOL     1      38.511  22.073 -11.882  1.00  0.00           N  
ATOM    267 2C38 MOL     1      38.467  20.685 -12.004  1.00  0.00           C  
ATOM    268 3N38 MOL     1      40.060  18.917 -12.622  1.00  0.00           N  
ATOM    269 4C38 MOL     1      35.821   9.948 -18.842  1.00  0.00           C  
ATOM    270 5C38 MOL     1      37.463   8.243 -18.259  1.00  0.00           C  
ATOM    271 7N38 MOL     1      36.372   2.035 -16.394  1.00  0.00           N  
ATOM    272 8C38 MOL     1      41.453  19.913 -18.117  1.00  0.00           C  
ATOM    273 1C39 MOL     1      37.436  19.716 -11.828  1.00  0.00           C  
ATOM    274 2C39 MOL     1      39.008  18.086 -12.482  1.00  0.00           C  
ATOM    275 3C39 MOL     1      34.315  10.225 -18.732  1.00  0.00           C  
ATOM    276 5O39 MOL     1      36.433  10.294 -17.576  1.00  0.00           O  
ATOM    277 6C39 MOL     1      37.400   9.311 -17.153  1.00  0.00           C  
ATOM    278 1C40 MOL     1      40.268  19.845 -19.101  1.00  0.00           C  
ATOM    279 3O40 MOL     1      40.861  19.645 -16.808  1.00  0.00           O  
ATOM    280 4N40 MOL     1      36.176  20.033 -11.435  1.00  0.00           N  
ATOM    281 5N40 MOL     1      37.745  18.413 -12.098  1.00  0.00           N  
ATOM    282 9O40 MOL     1      33.671   9.911 -19.939  1.00  0.00           O  
ATOM    283 0N41 MOL     1      36.991   8.796 -15.840  1.00  0.00           N  
ATOM    284 2C41 MOL     1      39.330  18.780 -18.447  1.00  0.00           C  
ATOM    285 4O41 MOL     1      40.722  19.485 -20.407  1.00  0.00           O  
ATOM    286 5C41 MOL     1      39.601  18.963 -16.921  1.00  0.00           C  
ATOM    287 9C41 MOL     1      37.673   9.004 -14.654  1.00  0.00           C  
ATOM    288 0C42 MOL     1      35.877   8.052 -15.507  1.00  0.00           C  
ATOM    289 2O42 MOL     1      39.704  17.465 -18.828  1.00  0.00           O  
ATOM    290 3P42 MOL     1      39.923  19.929 -21.768  1.00  0.00           P  
ATOM    291 5N42 MOL     1      38.567  19.768 -16.219  1.00  0.00           N  
ATOM    292 7N42 MOL     1      37.080   8.444 -13.600  1.00  0.00           N  
ATOM    293 8C42 MOL     1      35.936   7.833 -14.120  1.00  0.00           C  
ATOM    294 9N42 MOL     1      34.878   7.593 -16.321  1.00  0.00           N  
ATOM    295 0O43 MOL     1      38.896  18.682 -22.018  1.00  0.00           O  
ATOM    296 1O43 MOL     1      39.056  21.162 -21.537  1.00  0.00           O  
ATOM    297 2O43 MOL     1      40.934  20.096 -22.893  1.00  0.00           O  
ATOM    298 3C43 MOL     1      37.496  19.084 -15.571  1.00  0.00           C  
ATOM    299 4C43 MOL     1      38.619  21.133 -16.212  1.00  0.00           C  
ATOM    300 5C43 MOL     1      34.900   7.063 -13.523  1.00  0.00           C  
ATOM    301 6C43 MOL     1      33.937   6.890 -15.660  1.00  0.00           C  
ATOM    302 7C43 MOL     1      39.323  17.328 -22.148  1.00  0.00           C  
ATOM    303 NA43 MOL     1      40.174  22.290 -23.239  1.00  0.00          NA  
ATOM    304 9N43 MOL     1      36.568  19.808 -14.847  1.00  0.00           N  
ATOM    305 0O44 MOL     1      37.427  17.835 -15.691  1.00  0.00           O  
ATOM    306 1C44 MOL     1      37.671  21.863 -15.538  1.00  0.00           C  
ATOM    307 3N44 MOL     1      34.848   6.794 -12.186  1.00  0.00           N  
ATOM    308 4N44 MOL     1      33.901   6.599 -14.331  1.00  0.00           N  
ATOM    309 6C44 MOL     1      38.115  16.411 -21.929  1.00  0.00           C  
ATOM    310 9C44 MOL     1      36.643  21.153 -14.822  1.00  0.00           C  
ATOM    311 3C45 MOL     1      36.898  16.654 -22.842  1.00  0.00           C  
ATOM    312 5O45 MOL     1      37.593  16.657 -20.584  1.00  0.00           O  
ATOM    313 6N45 MOL     1      35.729  21.847 -14.067  1.00  0.00           N  
ATOM    314 7C45 MOL     1      35.721  16.120 -21.977  1.00  0.00           C  
ATOM    315 9O45 MOL     1      37.035  15.988 -24.098  1.00  0.00           O  
ATOM    316 0C46 MOL     1      36.166  16.514 -20.535  1.00  0.00           C  
ATOM    317 3O46 MOL     1      35.619  14.709 -22.085  1.00  0.00           O  
ATOM    318 5P46 MOL     1      36.156  16.480 -25.394  1.00  0.00           P  
ATOM    319 6N46 MOL     1      35.571  17.798 -20.086  1.00  0.00           N  
ATOM    320 8O46 MOL     1      34.660  15.885 -25.084  1.00  0.00           O  
ATOM    321 9O46 MOL     1      36.030  17.999 -25.433  1.00  0.00           O  
ATOM    322 0O47 MOL     1      36.770  15.884 -26.651  1.00  0.00           O  
ATOM    323 1C47 MOL     1      34.288  17.747 -19.470  1.00  0.00           C  
ATOM    324 2C47 MOL     1      36.181  18.996 -20.320  1.00  0.00           C  
ATOM    325 3C47 MOL     1      34.417  14.477 -25.099  1.00  0.00           C  
ATOM    326 NA47 MOL     1      37.017  18.033 -27.547  1.00  0.00          NA  
ATOM    327 5N47 MOL     1      33.676  18.917 -19.081  1.00  0.00           N  
ATOM    328 6O47 MOL     1      33.750  16.619 -19.318  1.00  0.00           O  
ATOM    329 7C47 MOL     1      35.587  20.170 -19.929  1.00  0.00           C  
ATOM    330 9C47 MOL     1      33.024  14.204 -24.524  1.00  0.00           C  
ATOM    331 2C48 MOL     1      34.294  20.101 -19.296  1.00  0.00           C  
ATOM    332 4C48 MOL     1      31.846  14.897 -25.229  1.00  0.00           C  
ATOM    333 6O48 MOL     1      32.972  14.745 -23.168  1.00  0.00           O  
ATOM    334 7N48 MOL     1      33.662  21.237 -18.904  1.00  0.00           N  
ATOM    335 8C48 MOL     1      30.777  14.967 -24.108  1.00  0.00           C  
ATOM    336 0O49 MOL     1      31.423  14.188 -26.400  1.00  0.00           O  
ATOM    337 1C49 MOL     1      31.644  15.177 -22.827  1.00  0.00           C  
ATOM    338 5O49 MOL     1      30.068  13.744 -24.034  1.00  0.00           O  
ATOM    339 6P49 MOL     1      30.424  14.934 -27.459  1.00  0.00           P  
ATOM    340 7N49 MOL     1      31.691  16.593 -22.404  1.00  0.00           N  
ATOM    341 9O49 MOL     1      28.942  14.446 -27.038  1.00  0.00           O  
ATOM    342 0O50 MOL     1      30.511  16.438 -27.316  1.00  0.00           O  
ATOM    343 1O50 MOL     1      30.771  14.466 -28.889  1.00  0.00           O  
ATOM    344 2C50 MOL     1      30.742  17.022 -21.432  1.00  0.00           C  
ATOM    345 3C50 MOL     1      32.514  17.494 -23.018  1.00  0.00           C  
ATOM    346 4C50 MOL     1      28.618  13.079 -26.749  1.00  0.00           C  
ATOM    347 NA50 MOL     1      31.263  16.732 -29.443  1.00  0.00          NA  
ATOM    348 6N50 MOL     1      30.711  18.342 -21.043  1.00  0.00           N  
ATOM    349 7O50 MOL     1      29.937  16.166 -20.978  1.00  0.00           O  
ATOM    350 8C50 MOL     1      32.482  18.817 -22.657  1.00  0.00           C  
ATOM    351 0C51 MOL     1      27.112  12.969 -26.487  1.00  0.00           C  
ATOM    352 3C51 MOL     1      31.557  19.222 -21.625  1.00  0.00           C  
ATOM    353 5C51 MOL     1      26.224  13.560 -27.605  1.00  0.00           C  
ATOM    354 7O51 MOL     1      26.740  13.701 -25.279  1.00  0.00           O  
ATOM    355 8N51 MOL     1      31.505  20.522 -21.236  1.00  0.00           N  
ATOM    356 9C51 MOL     1      24.971  14.050 -26.844  1.00  0.00           C  
ATOM    357 1O52 MOL     1      25.905  12.583 -28.591  1.00  0.00           O  
ATOM    358 2C52 MOL     1      25.582  14.513 -25.486  1.00  0.00           C  
ATOM    359 6O52 MOL     1      24.039  12.996 -26.640  1.00  0.00           O  
ATOM    360 7P52 MOL     1      26.696  12.558 -30.041  1.00  0.00           P  
ATOM    361 9N52 MOL     1      26.004  15.949 -25.510  1.00  0.00           N  
ATOM    362 0O53 MOL     1      25.511  12.009 -31.005  1.00  0.00           O  
ATOM    363 1O53 MOL     1      27.141  13.966 -30.434  1.00  0.00           O  
ATOM    364 2O53 MOL     1      27.851  11.565 -29.995  1.00  0.00           O  
ATOM    365 3C53 MOL     1      25.004  16.941 -25.711  1.00  0.00           C  
ATOM    366 4C53 MOL     1      27.303  16.316 -25.315  1.00  0.00           C  
ATOM    367 5C53 MOL     1      24.135  11.905 -30.649  1.00  0.00           C  
ATOM    368 NA53 MOL     1      29.421  13.289 -30.240  1.00  0.00          NA  
ATOM    369 7N53 MOL     1      25.371  18.258 -25.848  1.00  0.00           N  
ATOM    370 8O53 MOL     1      23.801  16.567 -25.766  1.00  0.00           O  
ATOM    371 9C53 MOL     1      27.677  17.633 -25.376  1.00  0.00           C  
ATOM    372 1C54 MOL     1      23.327  13.153 -31.030  1.00  0.00           C  
ATOM    373 4C54 MOL     1      26.668  18.614 -25.689  1.00  0.00           C  
ATOM    374 6C54 MOL     1      23.427  13.615 -32.500  1.00  0.00           C  
ATOM    375 8O54 MOL     1      23.773  14.308 -30.280  1.00  0.00           O  
ATOM    376 9N54 MOL     1      27.009  19.916 -25.838  1.00  0.00           N  
ATOM    377 0C55 MOL     1      23.063  15.132 -32.425  1.00  0.00           C  
ATOM    378 2O55 MOL     1      22.531  12.861 -33.320  1.00  0.00           O  
ATOM    379 3C55 MOL     1      23.209  15.477 -30.900  1.00  0.00           C  
ATOM    380 7O55 MOL     1      21.730  15.389 -32.821  1.00  0.00           O  
ATOM    381 8P55 MOL     1      22.662  12.834 -34.965  1.00  0.00           P  
ATOM    382 9N55 MOL     1      24.053  16.624 -30.609  1.00  0.00           N  
ATOM    383 1O56 MOL     1      21.200  13.432 -35.372  1.00  0.00           O  
ATOM    384 2O56 MOL     1      23.727  13.808 -35.449  1.00  0.00           O  
ATOM    385 3O56 MOL     1      22.878  11.409 -35.456  1.00  0.00           O  
ATOM    386 4C56 MOL     1      25.437  16.700 -30.642  1.00  0.00           C  
ATOM    387 5C56 MOL     1      23.604  17.900 -30.355  1.00  0.00           C  
ATOM    388 6C56 MOL     1      19.988  12.822 -34.919  1.00  0.00           C  
ATOM    389 NA56 MOL     1      24.841  12.080 -36.547  1.00  0.00          NA  
ATOM    390 9N56 MOL     1      25.888  17.937 -30.418  1.00  0.00           N  
ATOM    391 0C57 MOL     1      24.741  18.717 -30.238  1.00  0.00           C  
ATOM    392 1N57 MOL     1      22.311  18.326 -30.227  1.00  0.00           N  
ATOM    393 2C57 MOL     1      18.843  13.830 -35.067  1.00  0.00           C  
ATOM    394 5C57 MOL     1      24.529  20.101 -29.983  1.00  0.00           C  
ATOM    395 6C57 MOL     1      22.219  19.643 -29.964  1.00  0.00           C  
ATOM    396 7C57 MOL     1      18.584  14.331 -36.514  1.00  0.00           C  
ATOM    397 9O57 MOL     1      19.176  15.021 -34.312  1.00  0.00           O  
ATOM    398 0N58 MOL     1      25.543  21.004 -29.861  1.00  0.00           N  
ATOM    399 1N58 MOL     1      23.241  20.535 -29.838  1.00  0.00           N  
ATOM    400 3C58 MOL     1      18.046  15.767 -36.305  1.00  0.00           C  
ATOM    401 5O58 MOL     1      17.672  13.513 -37.219  1.00  0.00           O  
ATOM    402 6C58 MOL     1      18.679  16.213 -34.943  1.00  0.00           C  
ATOM    403 0O59 MOL     1      16.630  15.707 -36.216  1.00  0.00           O  
ATOM    404 1N59 MOL     1      19.796  17.141 -35.106  1.00  0.00           N  
ATOM    405 3C59 MOL     1      21.074  16.840 -35.550  1.00  0.00           C  
ATOM    406 4C59 MOL     1      19.765  18.507 -34.935  1.00  0.00           C  
ATOM    407 6N59 MOL     1      21.851  17.919 -35.665  1.00  0.00           N  
ATOM    408 7C59 MOL     1      21.038  18.988 -35.281  1.00  0.00           C  
ATOM    409 8N59 MOL     1      18.717  19.283 -34.521  1.00  0.00           N  
ATOM    410 9C59 MOL     1      21.253  20.391 -35.211  1.00  0.00           C  
ATOM    411 0C60 MOL     1      19.027  20.593 -34.469  1.00  0.00           C  
ATOM    412 1N60 MOL     1      22.446  20.975 -35.523  1.00  0.00           N  
ATOM    413 2N60 MOL     1      20.216  21.176 -34.790  1.00  0.00           N  
TER
ATOM    414 NA60 MOL     1      43.804  30.859   0.750  1.00  0.00          NA  
ATOM    415 7O60 MOL     1      42.564  29.371   1.984  1.00  0.00           O  
ATOM    416 8O60 MOL     1      41.804  31.773   1.658  1.00  0.00           O  
ATOM    417 9P60 MOL     1      41.450  30.374   2.199  1.00  0.00           P  
ATOM    418 0O61 MOL     1      40.056  29.921   1.506  1.00  0.00           O  
ATOM    419 1O61 MOL     1      41.139  30.393   3.792  1.00  0.00           O  
ATOM    420 2C61 MOL     1      39.695  28.524   1.411  1.00  0.00           C  
ATOM    421 3C61 MOL     1      40.158  31.239   4.402  1.00  0.00           C  
ATOM    422 4C61 MOL     1      39.071  28.249   0.022  1.00  0.00           C  
ATOM    423 5C61 MOL     1      38.572  28.194   2.411  1.00  0.00           C  
ATOM    424 9C61 MOL     1      40.364  31.241   5.926  1.00  0.00           C  
ATOM    425 0C62 MOL     1      39.486  26.902  -0.597  1.00  0.00           C  
ATOM    426 2O62 MOL     1      37.631  28.211   0.226  1.00  0.00           O  
ATOM    427 3C62 MOL     1      37.284  28.434   1.600  1.00  0.00           C  
ATOM    428 7O62 MOL     1      39.840  30.005   6.471  1.00  0.00           O  
ATOM    429 8C62 MOL     1      41.844  31.313   6.386  1.00  0.00           C  
ATOM    430 9O62 MOL     1      40.885  26.877  -0.832  1.00  0.00           O  
ATOM    431 2N63 MOL     1      36.172  27.519   1.935  1.00  0.00           N  
ATOM    432 4C63 MOL     1      40.707  29.437   7.465  1.00  0.00           C  
ATOM    433 5C63 MOL     1      41.906  30.398   7.621  1.00  0.00           C  
ATOM    434 7O63 MOL     1      42.237  32.645   6.725  1.00  0.00           O  
ATOM    435 8P63 MOL     1      41.634  25.530  -1.456  1.00  0.00           P  
ATOM    436 9C63 MOL     1      34.970  28.052   2.420  1.00  0.00           C  
ATOM    437 0C64 MOL     1      36.314  26.159   1.721  1.00  0.00           C  
ATOM    438 2N64 MOL     1      41.069  28.091   7.012  1.00  0.00           N  
ATOM    439 5P64 MOL     1      42.613  33.748   5.557  1.00  0.00           P  
ATOM    440 6O64 MOL     1      40.884  24.437  -0.458  1.00  0.00           O  
ATOM    441 7O64 MOL     1      41.143  25.279  -2.879  1.00  0.00           O  
ATOM    442 8O64 MOL     1      43.087  25.640  -1.154  1.00  0.00           O  
ATOM    443 9N64 MOL     1      33.940  27.147   2.660  1.00  0.00           N  
ATOM    444 0O65 MOL     1      34.829  29.271   2.630  1.00  0.00           O  
ATOM    445 1C65 MOL     1      35.309  25.266   1.965  1.00  0.00           C  
ATOM    446 3C65 MOL     1      41.153  26.950   7.776  1.00  0.00           C  
ATOM    447 4C65 MOL     1      41.321  27.698   5.708  1.00  0.00           C  
ATOM    448 5O65 MOL     1      41.372  34.346   4.920  1.00  0.00           O  
ATOM    449 6O65 MOL     1      43.591  33.127   4.554  1.00  0.00           O  
ATOM    450 7O65 MOL     1      43.329  34.868   6.495  1.00  0.00           O  
ATOM    451 8C65 MOL     1      40.413  23.109  -0.675  1.00  0.00           C  
ATOM    452 NA65 MOL     1      41.234  25.596  -5.105  1.00  0.00          NA  
ATOM    453 0C66 MOL     1      34.017  25.767   2.444  1.00  0.00           C  
ATOM    454 2C66 MOL     1      35.475  23.791   1.721  1.00  0.00           C  
ATOM    455 3N66 MOL     1      40.982  26.826   9.127  1.00  0.00           N  
ATOM    456 4C66 MOL     1      41.457  25.895   6.900  1.00  0.00           C  
ATOM    457 6N66 MOL     1      41.557  26.390   5.596  1.00  0.00           N  
ATOM    458 NA66 MOL     1      42.088  33.680   2.785  1.00  0.00          NA  
ATOM    459 8C66 MOL     1      44.414  34.529   7.357  1.00  0.00           C  
ATOM    460 9C66 MOL     1      38.854  23.086  -0.625  1.00  0.00           C  
ATOM    461 0C67 MOL     1      40.787  22.276   0.567  1.00  0.00           C  
ATOM    462 2O67 MOL     1      33.013  25.056   2.656  1.00  0.00           O  
ATOM    463 6C67 MOL     1      41.136  25.556   9.555  1.00  0.00           C  
ATOM    464 7C67 MOL     1      41.573  24.591   7.456  1.00  0.00           C  
ATOM    465 0C68 MOL     1      45.732  35.212   6.919  1.00  0.00           C  
ATOM    466 1C68 MOL     1      38.213  21.898  -1.383  1.00  0.00           C  
ATOM    467 3O68 MOL     1      38.537  22.975   0.796  1.00  0.00           O  
ATOM    468 4C68 MOL     1      39.730  22.779   1.569  1.00  0.00           C  
ATOM    469 7N68 MOL     1      41.416  24.456   8.807  1.00  0.00           N  
ATOM    470 9N68 MOL     1      41.865  23.481   6.715  1.00  0.00           N  
ATOM    471 1O69 MOL     1      46.818  34.557   7.631  1.00  0.00           O  
ATOM    472 2C69 MOL     1      46.063  35.076   5.415  1.00  0.00           C  
ATOM    473 3O69 MOL     1      36.790  22.057  -1.475  1.00  0.00           O  
ATOM    474 6N69 MOL     1      39.432  21.874   2.690  1.00  0.00           N  
ATOM    475 0C70 MOL     1      47.697  33.846   6.732  1.00  0.00           C  
ATOM    476 1C70 MOL     1      47.016  33.868   5.349  1.00  0.00           C  
ATOM    477 3O70 MOL     1      46.722  36.282   4.970  1.00  0.00           O  
ATOM    478 4P70 MOL     1      35.739  21.008  -0.844  1.00  0.00           P  
ATOM    479 5C70 MOL     1      40.194  22.032   3.886  1.00  0.00           C  
ATOM    480 6C70 MOL     1      38.456  20.924   2.602  1.00  0.00           C  
ATOM    481 7N70 MOL     1      47.909  32.504   7.267  1.00  0.00           N  
ATOM    482 1P71 MOL     1      46.486  36.865   3.463  1.00  0.00           P  
ATOM    483 2O71 MOL     1      35.850  19.715  -1.842  1.00  0.00           O  
ATOM    484 3O71 MOL     1      34.338  21.634  -0.991  1.00  0.00           O  
ATOM    485 4O71 MOL     1      36.066  20.580   0.575  1.00  0.00           O  
ATOM    486 5N71 MOL     1      39.936  21.223   4.972  1.00  0.00           N  
ATOM    487 6O71 MOL     1      41.085  22.921   3.897  1.00  0.00           O  
ATOM    488 7C71 MOL     1      38.199  20.103   3.671  1.00  0.00           C  
ATOM    489 9C71 MOL     1      46.934  31.557   7.544  1.00  0.00           C  
ATOM    490 0C72 MOL     1      49.108  31.925   7.594  1.00  0.00           C  
ATOM    491 1O72 MOL     1      45.007  36.982   3.113  1.00  0.00           O  
ATOM    492 2O72 MOL     1      47.243  38.179   3.320  1.00  0.00           O  
ATOM    493 3O72 MOL     1      47.123  35.676   2.525  1.00  0.00           O  
ATOM    494 4C72 MOL     1      35.750  18.367  -1.329  1.00  0.00           C  
ATOM    495 NA72 MOL     1      33.292  23.551  -1.262  1.00  0.00          NA  
ATOM    496 6C72 MOL     1      38.976  20.280   4.870  1.00  0.00           C  
ATOM    497 9N72 MOL     1      47.443  30.423   8.024  1.00  0.00           N  
ATOM    498 0C73 MOL     1      48.823  30.632   8.063  1.00  0.00           C  
ATOM    499 1N73 MOL     1      50.356  32.507   7.474  1.00  0.00           N  
ATOM    500 NA73 MOL     1      45.283  39.223   2.574  1.00  0.00          NA  
ATOM    501 3C73 MOL     1      48.516  35.656   2.220  1.00  0.00           C  
ATOM    502 4C73 MOL     1      37.165  17.743  -1.180  1.00  0.00           C  
ATOM    503 5C73 MOL     1      34.994  17.452  -2.316  1.00  0.00           C  
ATOM    504 7N73 MOL     1      38.728  19.485   5.951  1.00  0.00           N  
ATOM    505 8C73 MOL     1      49.912  29.780   8.485  1.00  0.00           C  
ATOM    506 9C73 MOL     1      51.359  31.706   7.866  1.00  0.00           C  
ATOM    507 2C74 MOL     1      48.822  34.516   1.245  1.00  0.00           C  
ATOM    508 3C74 MOL     1      37.480  17.209   0.232  1.00  0.00           C  
ATOM    509 5O74 MOL     1      37.236  16.637  -2.110  1.00  0.00           O  
ATOM    510 6C74 MOL     1      36.054  16.479  -2.885  1.00  0.00           C  
ATOM    511 1N75 MOL     1      51.169  30.422   8.348  1.00  0.00           N  
ATOM    512 2O75 MOL     1      49.881  28.612   8.928  1.00  0.00           O  
ATOM    513 3N75 MOL     1      52.653  32.168   7.836  1.00  0.00           N  
ATOM    514 5O75 MOL     1      48.826  33.254   1.961  1.00  0.00           O  
ATOM    515 6C75 MOL     1      47.799  34.282   0.117  1.00  0.00           C  
ATOM    516 7O75 MOL     1      38.754  16.571   0.192  1.00  0.00           O  
ATOM    517 0N76 MOL     1      35.687  15.054  -2.809  1.00  0.00           N  
ATOM    518 5C76 MOL     1      48.592  32.173   1.043  1.00  0.00           C  
ATOM    519 6C76 MOL     1      48.039  32.802  -0.256  1.00  0.00           C  
ATOM    520 8O76 MOL     1      48.007  35.192  -0.964  1.00  0.00           O  
ATOM    521 9P76 MOL     1      39.453  15.857   1.455  1.00  0.00           P  
ATOM    522 0C77 MOL     1      36.147  14.161  -1.852  1.00  0.00           C  
ATOM    523 1C77 MOL     1      34.910  14.323  -3.669  1.00  0.00           C  
ATOM    524 2N77 MOL     1      47.631  31.242   1.688  1.00  0.00           N  
ATOM    525 6P77 MOL     1      46.957  35.257  -2.206  1.00  0.00           P  
ATOM    526 7O77 MOL     1      38.506  14.513   1.556  1.00  0.00           O  
ATOM    527 8O77 MOL     1      40.882  15.469   1.062  1.00  0.00           O  
ATOM    528 9O77 MOL     1      39.419  16.677   2.743  1.00  0.00           O  
ATOM    529 1N78 MOL     1      35.716  12.919  -2.055  1.00  0.00           N  
ATOM    530 2C78 MOL     1      34.919  12.997  -3.198  1.00  0.00           C  
ATOM    531 3N78 MOL     1      34.243  14.766  -4.796  1.00  0.00           N  
ATOM    532 4C78 MOL     1      47.852  29.837   1.674  1.00  0.00           C  
ATOM    533 5C78 MOL     1      46.517  31.757   2.284  1.00  0.00           C  
ATOM    534 6O78 MOL     1      47.221  36.505  -3.041  1.00  0.00           O  
ATOM    535 7O78 MOL     1      45.501  35.159  -1.744  1.00  0.00           O  
ATOM    536 8O78 MOL     1      47.434  33.890  -2.956  1.00  0.00           O  
ATOM    537 9C78 MOL     1      38.905  13.373   2.327  1.00  0.00           C  
ATOM    538 NA79 MOL     1      41.735  16.490   2.941  1.00  0.00          NA  
ATOM    539 1C79 MOL     1      34.248  11.980  -3.954  1.00  0.00           C  
ATOM    540 2C79 MOL     1      33.519  13.818  -5.436  1.00  0.00           C  
ATOM    541 3N79 MOL     1      46.968  29.003   2.301  1.00  0.00           N  
ATOM    542 4O79 MOL     1      48.875  29.379   1.088  1.00  0.00           O  
ATOM    543 5C79 MOL     1      45.574  30.933   2.857  1.00  0.00           C  
ATOM    544 NA79 MOL     1      44.939  37.062  -2.895  1.00  0.00          NA  
ATOM    545 8C79 MOL     1      47.103  33.504  -4.285  1.00  0.00           C  
ATOM    546 9C79 MOL     1      39.425  12.221   1.427  1.00  0.00           C  
ATOM    547 0C80 MOL     1      37.714  12.739   3.072  1.00  0.00           C  
ATOM    548 2N80 MOL     1      33.512  12.496  -5.032  1.00  0.00           N  
ATOM    549 3O80 MOL     1      34.247  10.735  -3.740  1.00  0.00           O  
ATOM    550 4N80 MOL     1      32.773  14.151  -6.522  1.00  0.00           N  
ATOM    551 5C80 MOL     1      45.849  29.509   2.864  1.00  0.00           C  
ATOM    552 9C80 MOL     1      48.379  33.319  -5.134  1.00  0.00           C  
ATOM    553 0C81 MOL     1      40.920  12.283   1.097  1.00  0.00           C  
ATOM    554 2O81 MOL     1      39.146  11.026   2.192  1.00  0.00           O  
ATOM    555 3C81 MOL     1      37.977  11.211   3.010  1.00  0.00           C  
ATOM    556 9N81 MOL     1      44.980  28.657   3.466  1.00  0.00           N  
ATOM    557 1O82 MOL     1      48.687  34.571  -5.794  1.00  0.00           O  
ATOM    558 2C82 MOL     1      49.668  32.962  -4.358  1.00  0.00           C  
ATOM    559 3O82 MOL     1      41.189  11.451  -0.039  1.00  0.00           O  
ATOM    560 6N82 MOL     1      38.252  10.602   4.308  1.00  0.00           N  
ATOM    561 0C83 MOL     1      50.080  34.672  -6.064  1.00  0.00           C  
ATOM    562 1C83 MOL     1      50.795  33.602  -5.203  1.00  0.00           C  
ATOM    563 3O83 MOL     1      49.796  31.547  -4.226  1.00  0.00           O  
ATOM    564 4P83 MOL     1      42.700  11.132  -0.525  1.00  0.00           P  
ATOM    565 5C83 MOL     1      39.376  10.802   5.095  1.00  0.00           C  
ATOM    566 6C83 MOL     1      37.448   9.734   5.001  1.00  0.00           C  
ATOM    567 7N83 MOL     1      50.511  36.063  -5.763  1.00  0.00           N  
ATOM    568 1P84 MOL     1      50.813  30.905  -3.110  1.00  0.00           P  
ATOM    569 2O84 MOL     1      43.156  12.442  -1.369  1.00  0.00           O  
ATOM    570 3O84 MOL     1      42.609   9.881  -1.430  1.00  0.00           O  
ATOM    571 4O84 MOL     1      43.685  10.917   0.600  1.00  0.00           O  
ATOM    572 6N84 MOL     1      39.329  10.116   6.236  1.00  0.00           N  
ATOM    573 7C84 MOL     1      38.112   9.432   6.200  1.00  0.00           C  
ATOM    574 8N84 MOL     1      36.222   9.250   4.585  1.00  0.00           N  
ATOM    575 9C84 MOL     1      51.674  36.517  -6.392  1.00  0.00           C  
ATOM    576 0C85 MOL     1      49.814  36.862  -4.874  1.00  0.00           C  
ATOM    577 1O85 MOL     1      52.279  31.356  -3.676  1.00  0.00           O  
ATOM    578 2O85 MOL     1      50.617  29.397  -3.065  1.00  0.00           O  
ATOM    579 3O85 MOL     1      50.595  31.601  -1.765  1.00  0.00           O  
ATOM    580 4C85 MOL     1      42.380  13.036  -2.430  1.00  0.00           C  
ATOM    581 NA85 MOL     1      44.210   8.799  -0.100  1.00  0.00          NA  
ATOM    582 6C85 MOL     1      37.486   8.534   7.144  1.00  0.00           C  
ATOM    583 7C85 MOL     1      35.652   8.410   5.466  1.00  0.00           C  
ATOM    584 8N85 MOL     1      52.082  37.810  -6.094  1.00  0.00           N  
ATOM    585 9O85 MOL     1      52.311  35.789  -7.181  1.00  0.00           O  
ATOM    586 0C86 MOL     1      50.215  38.134  -4.571  1.00  0.00           C  
ATOM    587 2C86 MOL     1      53.229  30.562  -4.373  1.00  0.00           C  
ATOM    588 NA86 MOL     1      50.000  29.558  -0.776  1.00  0.00          NA  
ATOM    589 4C86 MOL     1      43.344  13.580  -3.518  1.00  0.00           C  
ATOM    590 5C86 MOL     1      41.589  14.273  -1.946  1.00  0.00           C  
ATOM    591 7N86 MOL     1      36.230   8.068   6.677  1.00  0.00           N  
ATOM    592 8O86 MOL     1      37.893   8.142   8.258  1.00  0.00           O  
ATOM    593 9N86 MOL     1      34.450   7.820   5.166  1.00  0.00           N  
ATOM    594 0C87 MOL     1      51.424  38.675  -5.202  1.00  0.00           C  
ATOM    595 2C87 MOL     1      49.440  38.991  -3.605  1.00  0.00           C  
ATOM    596 3C87 MOL     1      52.624  29.731  -5.530  1.00  0.00           C  
ATOM    597 6C87 MOL     1      43.590  12.672  -4.741  1.00  0.00           C  
ATOM    598 8O87 MOL     1      42.757  14.816  -3.968  1.00  0.00           O  
ATOM    599 9C87 MOL     1      41.978  15.416  -2.916  1.00  0.00           C  
ATOM    600 5O88 MOL     1      51.892  39.812  -5.005  1.00  0.00           O  
ATOM    601 9C88 MOL     1      53.629  29.435  -6.696  1.00  0.00           C  
ATOM    602 1O89 MOL     1      51.537  30.481  -6.137  1.00  0.00           O  
ATOM    603 2O89 MOL     1      42.411  12.490  -5.522  1.00  0.00           O  
ATOM    604 5N89 MOL     1      40.839  16.080  -3.535  1.00  0.00           N  
ATOM    605 7C89 MOL     1      53.115  30.334  -7.836  1.00  0.00           C  
ATOM    606 9O89 MOL     1      53.564  28.033  -7.019  1.00  0.00           O  
ATOM    607 0C90 MOL     1      51.612  30.292  -7.553  1.00  0.00           C  
ATOM    608 1P90 MOL     1      41.518  11.109  -5.482  1.00  0.00           P  
ATOM    609 2C90 MOL     1      39.833  15.472  -4.265  1.00  0.00           C  
ATOM    610 3C90 MOL     1      40.537  17.422  -3.517  1.00  0.00           C  
ATOM    611 6P90 MOL     1      53.779  27.381  -8.492  1.00  0.00           P  
ATOM    612 7N90 MOL     1      50.790  31.283  -8.237  1.00  0.00           N  
ATOM    613 9O90 MOL     1      40.882  11.163  -6.982  1.00  0.00           O  
ATOM    614 0O91 MOL     1      42.396   9.882  -5.328  1.00  0.00           O  
ATOM    615 1O91 MOL     1      40.427  11.241  -4.415  1.00  0.00           O  
ATOM    616 3N91 MOL     1      38.916  16.334  -4.709  1.00  0.00           N  
ATOM    617 4C91 MOL     1      39.343  17.579  -4.240  1.00  0.00           C  
ATOM    618 5N91 MOL     1      41.227  18.437  -2.914  1.00  0.00           N  
ATOM    619 6O91 MOL     1      52.303  27.765  -9.140  1.00  0.00           O  
ATOM    620 7O91 MOL     1      53.948  25.874  -8.376  1.00  0.00           O  
ATOM    621 8O91 MOL     1      54.884  28.052  -9.313  1.00  0.00           O  
ATOM    622 9C91 MOL     1      51.189  32.151  -9.225  1.00  0.00           C  
ATOM    623 0C92 MOL     1      49.407  31.286  -8.256  1.00  0.00           C  
ATOM    624 1C92 MOL     1      39.804  12.038  -7.310  1.00  0.00           C  
ATOM    625 NA92 MOL     1      41.398   9.450  -3.218  1.00  0.00          NA  
ATOM    626 3C92 MOL     1      38.776  18.882  -4.300  1.00  0.00           C  
ATOM    627 4C92 MOL     1      40.633  19.636  -3.075  1.00  0.00           C  
ATOM    628 5C92 MOL     1      52.124  27.736 -10.557  1.00  0.00           C  
ATOM    629 NA92 MOL     1      55.580  25.991 -10.153  1.00  0.00          NA  
ATOM    630 8N92 MOL     1      50.154  32.722  -9.854  1.00  0.00           N  
ATOM    631 9C92 MOL     1      49.010  32.188  -9.254  1.00  0.00           C  
ATOM    632 0N93 MOL     1      48.556  30.545  -7.492  1.00  0.00           N  
ATOM    633 1C93 MOL     1      39.215  11.651  -8.684  1.00  0.00           C  
ATOM    634 2C93 MOL     1      40.251  13.504  -7.514  1.00  0.00           C  
ATOM    635 4N93 MOL     1      37.598  19.148  -4.940  1.00  0.00           N  
ATOM    636 5N93 MOL     1      39.461  19.908  -3.711  1.00  0.00           N  
ATOM    637 7C93 MOL     1      50.661  27.400 -10.908  1.00  0.00           C  
ATOM    638 0C94 MOL     1      47.616  32.329  -9.500  1.00  0.00           C  
ATOM    639 1C94 MOL     1      47.257  30.775  -7.778  1.00  0.00           C  
ATOM    640 2C94 MOL     1      38.143  10.555  -8.667  1.00  0.00           C  
ATOM    641 4O94 MOL     1      38.645  12.886  -9.185  1.00  0.00           O  
ATOM    642 5C94 MOL     1      39.412  14.003  -8.716  1.00  0.00           C  
ATOM    643 0C95 MOL     1      49.660  28.600 -10.894  1.00  0.00           C  
ATOM    644 2O95 MOL     1      50.152  26.443  -9.963  1.00  0.00           O  
ATOM    645 3N95 MOL     1      47.105  33.160 -10.457  1.00  0.00           N  
ATOM    646 4N95 MOL     1      46.757  31.612  -8.723  1.00  0.00           N  
ATOM    647 6O95 MOL     1      36.997  11.027  -7.971  1.00  0.00           O  
ATOM    648 9N95 MOL     1      38.479  15.082  -8.379  1.00  0.00           N  
ATOM    649 1C96 MOL     1      48.412  28.068 -10.157  1.00  0.00           C  
ATOM    650 3O96 MOL     1      49.329  28.981 -12.230  1.00  0.00           O  
ATOM    651 4C96 MOL     1      48.733  26.591  -9.820  1.00  0.00           C  
ATOM    652 7P96 MOL     1      35.609  10.151  -7.893  1.00  0.00           P  
ATOM    653 8C96 MOL     1      37.259  14.971  -7.752  1.00  0.00           C  
ATOM    654 9C96 MOL     1      38.682  16.425  -8.602  1.00  0.00           C  
ATOM    655 2P97 MOL     1      49.993  30.247 -13.039  1.00  0.00           P  
ATOM    656 4N97 MOL     1      48.381  26.197  -8.449  1.00  0.00           N  
ATOM    657 5O97 MOL     1      35.183  10.001  -9.479  1.00  0.00           O  
ATOM    658 6O97 MOL     1      34.613  11.018  -7.135  1.00  0.00           O  
ATOM    659 7O97 MOL     1      35.829   8.766  -7.310  1.00  0.00           O  
ATOM    660 9N97 MOL     1      36.670  16.162  -7.585  1.00  0.00           N  
ATOM    661 0C98 MOL     1      37.553  17.103  -8.117  1.00  0.00           C  
ATOM    662 1N98 MOL     1      39.770  17.012  -9.182  1.00  0.00           N  
ATOM    663 2O98 MOL     1      49.023  31.411 -13.169  1.00  0.00           O  
ATOM    664 3O98 MOL     1      51.329  30.635 -12.398  1.00  0.00           O  
ATOM    665 NA98 MOL     1      50.498  32.869 -12.134  1.00  0.00          NA  
ATOM    666 5O98 MOL     1      50.150  29.554 -14.505  1.00  0.00           O  
ATOM    667 6C98 MOL     1      47.347  25.227  -8.243  1.00  0.00           C  
ATOM    668 7C98 MOL     1      49.038  26.754  -7.391  1.00  0.00           C  
ATOM    669 8C98 MOL     1      34.780  11.184 -10.176  1.00  0.00           C  
ATOM    670 NA98 MOL     1      34.439   9.315  -5.465  1.00  0.00          NA  
ATOM    671 0C99 MOL     1      37.520  18.521  -8.277  1.00  0.00           C  
ATOM    672 1C99 MOL     1      39.663  18.353  -9.248  1.00  0.00           C  
ATOM    673 2C99 MOL     1      51.069  28.491 -14.709  1.00  0.00           C  
ATOM    674 3N99 MOL     1      47.033  24.845  -6.953  1.00  0.00           N  
ATOM    675 4O99 MOL     1      46.764  24.771  -9.253  1.00  0.00           O  
ATOM    676 5C99 MOL     1      48.728  26.391  -6.107  1.00  0.00           C  
ATOM    677 7C99 MOL     1      33.767  10.894 -11.303  1.00  0.00           C  
ATOM    678 8C99 MOL     1      35.934  11.865 -10.938  1.00  0.00           C  
ATOM    679 0N10 MOL     1      36.468  19.305  -7.920  1.00  0.00           N  
ATOM    680 0N10 MOL     1      38.613  19.117  -8.842  1.00  0.00           N  
ATOM    681 0C10 MOL     1      50.724  27.728 -16.000  1.00  0.00           C  
ATOM    682 0C10 MOL     1      47.694  25.401  -5.920  1.00  0.00           C  
ATOM    683 0C10 MOL     1      32.289  10.811 -10.897  1.00  0.00           C  
ATOM    684 1O10 MOL     1      33.938  12.012 -12.224  1.00  0.00           O  
ATOM    685 1C10 MOL     1      35.197  12.659 -12.028  1.00  0.00           C  
ATOM    686 1O10 MOL     1      51.765  26.727 -16.211  1.00  0.00           O  
ATOM    687 1C10 MOL     1      49.382  26.938 -15.971  1.00  0.00           C  
ATOM    688 1N10 MOL     1      47.371  25.007  -4.654  1.00  0.00           N  
ATOM    689 2O10 MOL     1      31.968  11.870 -10.001  1.00  0.00           O  
ATOM    690 2N10 MOL     1      34.946  14.072 -11.618  1.00  0.00           N  
ATOM    691 2C10 MOL     1      51.221  25.403 -16.194  1.00  0.00           C  
ATOM    692 2C10 MOL     1      49.752  25.571 -16.586  1.00  0.00           C  
ATOM    693 2O10 MOL     1      48.351  27.572 -16.723  1.00  0.00           O  
ATOM    694 3P10 MOL     1      30.470  11.944  -9.283  1.00  0.00           P  
ATOM    695 3C10 MOL     1      35.852  15.050 -12.047  1.00  0.00           C  
ATOM    696 3C10 MOL     1      33.904  14.383 -10.763  1.00  0.00           C  
ATOM    697 3N10 MOL     1      51.399  24.847 -14.828  1.00  0.00           N  
ATOM    698 3P10 MOL     1      47.216  28.532 -16.007  1.00  0.00           P  
ATOM    699 3O10 MOL     1      29.540  12.600 -10.488  1.00  0.00           O  
ATOM    700 4O10 MOL     1      29.930  10.552  -9.099  1.00  0.00           O  
ATOM    701 4O10 MOL     1      30.620  12.884  -8.116  1.00  0.00           O  
ATOM    702 4N10 MOL     1      35.640  16.342 -11.580  1.00  0.00           N  
ATOM    703 4O10 MOL     1      36.797  14.773 -12.810  1.00  0.00           O  
ATOM    704 4C10 MOL     1      33.682  15.655 -10.314  1.00  0.00           C  
ATOM    705 4C10 MOL     1      50.503  24.084 -14.095  1.00  0.00           C  
ATOM    706 4C10 MOL     1      52.492  25.027 -14.008  1.00  0.00           C  
ATOM    707 4O10 MOL     1      47.161  28.268 -14.511  1.00  0.00           O  
ATOM    708 4O10 MOL     1      45.890  28.357 -16.738  1.00  0.00           O  
ATOM    709 5O10 MOL     1      47.833  30.024 -16.275  1.00  0.00           O  
ATOM    710 5C10 MOL     1      29.635  13.960 -10.899  1.00  0.00           C  
ATOM    711 5C10 MOL     1      34.601  16.721 -10.721  1.00  0.00           C  
ATOM    712 5C10 MOL     1      32.522  16.005  -9.423  1.00  0.00           C  
ATOM    713 5N10 MOL     1      50.943  23.789 -12.872  1.00  0.00           N  
ATOM    714 5C10 MOL     1      52.202  24.380 -12.795  1.00  0.00           C  
ATOM    715 5N10 MOL     1      53.651  25.712 -14.255  1.00  0.00           N  
ATOM    716 NA10 MOL     1      44.838  27.939 -14.621  1.00  0.00          NA  
ATOM    717 6C10 MOL     1      47.560  30.741 -17.470  1.00  0.00           C  
ATOM    718 6C10 MOL     1      28.282  14.461 -11.470  1.00  0.00           C  
ATOM    719 6C10 MOL     1      30.618  14.162 -12.076  1.00  0.00           C  
ATOM    720 6O10 MOL     1      34.509  17.910 -10.355  1.00  0.00           O  
ATOM    721 6C10 MOL     1      53.119  24.517 -11.719  1.00  0.00           C  
ATOM    722 6C10 MOL     1      54.485  25.752 -13.208  1.00  0.00           C  
ATOM    723 7C10 MOL     1      48.853  31.030 -18.254  1.00  0.00           C  
ATOM    724 7C10 MOL     1      27.328  15.131 -10.439  1.00  0.00           C  
ATOM    725 7O10 MOL     1      28.638  15.426 -12.496  1.00  0.00           O  
ATOM    726 7C10 MOL     1      30.005  15.315 -12.895  1.00  0.00           C  
ATOM    727 7N10 MOL     1      52.889  23.989 -10.485  1.00  0.00           N  
ATOM    728 8N10 MOL     1      54.269  25.219 -11.964  1.00  0.00           N  
ATOM    729 8O10 MOL     1      49.566  29.797 -18.488  1.00  0.00           O  
ATOM    730 8C10 MOL     1      48.612  31.631 -19.665  1.00  0.00           C  
ATOM    731 8O10 MOL     1      26.634  16.211 -11.031  1.00  0.00           O  
ATOM    732 8N10 MOL     1      30.641  16.622 -12.662  1.00  0.00           N  
ATOM    733 9C10 MOL     1      50.380  29.936 -19.650  1.00  0.00           C  
ATOM    734 9C10 MOL     1      49.618  30.907 -20.592  1.00  0.00           C  
ATOM    735 9O10 MOL     1      48.814  33.048 -19.624  1.00  0.00           O  
ATOM    736 9P10 MOL     1      24.994  16.422 -11.039  1.00  0.00           P  
ATOM    737 9C10 MOL     1      30.099  17.679 -11.947  1.00  0.00           C  
ATOM    738 9C10 MOL     1      31.840  17.070 -13.163  1.00  0.00           C  
ATOM    739 9N10 MOL     1      50.602  28.600 -20.188  1.00  0.00           N  
ATOM    740 0P11 MOL     1      48.085  34.028 -20.695  1.00  0.00           P  
ATOM    741 0O11 MOL     1      24.707  16.258 -12.668  1.00  0.00           O  
ATOM    742 0O11 MOL     1      24.747  17.883 -10.692  1.00  0.00           O  
ATOM    743 0O11 MOL     1      24.277  15.315 -10.331  1.00  0.00           O  
ATOM    744 0N11 MOL     1      30.875  18.762 -11.967  1.00  0.00           N  
ATOM    745 0C11 MOL     1      31.985  18.400 -12.733  1.00  0.00           C  
ATOM    746 1N11 MOL     1      32.733  16.349 -13.936  1.00  0.00           N  
ATOM    747 1C11 MOL     1      49.798  27.488 -20.010  1.00  0.00           C  
ATOM    748 1C11 MOL     1      51.659  28.187 -20.967  1.00  0.00           C  
ATOM    749 1O11 MOL     1      46.532  33.800 -20.205  1.00  0.00           O  
ATOM    750 1O11 MOL     1      48.554  35.462 -20.512  1.00  0.00           O  
ATOM    751 1O11 MOL     1      48.257  33.539 -22.138  1.00  0.00           O  
ATOM    752 1C11 MOL     1      24.908  17.310 -13.607  1.00  0.00           C  
ATOM    753 NA11 MOL     1      25.128  19.080  -8.838  1.00  0.00          NA  
ATOM    754 1C11 MOL     1      33.154  19.145 -13.137  1.00  0.00           C  
ATOM    755 1C11 MOL     1      33.829  17.051 -14.288  1.00  0.00           C  
ATOM    756 2N11 MOL     1      50.274  26.399 -20.616  1.00  0.00           N  
ATOM    757 2C11 MOL     1      51.456  26.822 -21.233  1.00  0.00           C  
ATOM    758 2N11 MOL     1      52.720  28.923 -21.412  1.00  0.00           N  
ATOM    759 2C11 MOL     1      45.479  34.632 -20.695  1.00  0.00           C  
ATOM    760 NA11 MOL     1      49.050  35.590 -22.804  1.00  0.00          NA  
ATOM    761 2C11 MOL     1      24.466  16.820 -15.014  1.00  0.00           C  
ATOM    762 2C11 MOL     1      26.394  17.720 -13.794  1.00  0.00           C  
ATOM    763 2N11 MOL     1      34.039  18.370 -13.918  1.00  0.00           N  
ATOM    764 3O11 MOL     1      33.453  20.340 -12.894  1.00  0.00           O  
ATOM    765 3N11 MOL     1      34.793  16.474 -15.068  1.00  0.00           N  
ATOM    766 3C11 MOL     1      52.427  26.160 -22.030  1.00  0.00           C  
ATOM    767 3C11 MOL     1      53.582  28.199 -22.155  1.00  0.00           C  
ATOM    768 3C11 MOL     1      44.130  33.922 -20.503  1.00  0.00           C  
ATOM    769 3C11 MOL     1      23.024  17.136 -15.422  1.00  0.00           C  
ATOM    770 3O11 MOL     1      25.383  17.440 -15.937  1.00  0.00           O  
ATOM    771 4C11 MOL     1      26.675  17.522 -15.302  1.00  0.00           C  
ATOM    772 4N11 MOL     1      52.351  24.827 -22.337  1.00  0.00           N  
ATOM    773 4N11 MOL     1      53.492  26.881 -22.481  1.00  0.00           N  
ATOM    774 4C11 MOL     1      43.960  33.197 -19.140  1.00  0.00           C  
ATOM    775 5O11 MOL     1      44.000  32.908 -21.523  1.00  0.00           O  
ATOM    776 5O11 MOL     1      22.690  18.491 -15.113  1.00  0.00           O  
ATOM    777 5N11 MOL     1      27.425  18.588 -15.943  1.00  0.00           N  
ATOM    778 5C11 MOL     1      43.586  31.741 -19.491  1.00  0.00           C  
ATOM    779 6O11 MOL     1      42.917  33.862 -18.395  1.00  0.00           O  
ATOM    780 6C11 MOL     1      43.334  31.750 -21.019  1.00  0.00           C  
ATOM    781 6P11 MOL     1      21.172  19.010 -15.423  1.00  0.00           P  
ATOM    782 6C11 MOL     1      27.056  19.920 -16.066  1.00  0.00           C  
ATOM    783 6C11 MOL     1      28.639  18.466 -16.571  1.00  0.00           C  
ATOM    784 6P11 MOL     1      42.814  33.805 -16.781  1.00  0.00           P  
ATOM    785 7N11 MOL     1      43.879  30.581 -21.728  1.00  0.00           N  
ATOM    786 7O11 MOL     1      21.110  18.966 -17.062  1.00  0.00           O  
ATOM    787 7O11 MOL     1      20.982  20.420 -14.885  1.00  0.00           O  
ATOM    788 7O11 MOL     1      20.127  18.023 -14.905  1.00  0.00           O  
ATOM    789 7N11 MOL     1      27.959  20.641 -16.729  1.00  0.00           N  
ATOM    790 7C11 MOL     1      28.977  19.739 -17.059  1.00  0.00           C  
ATOM    791 7N11 MOL     1      29.371  17.303 -16.695  1.00  0.00           N  
ATOM    792 7O11 MOL     1      41.806  32.445 -16.699  1.00  0.00           O  
ATOM    793 7O11 MOL     1      44.114  33.453 -16.094  1.00  0.00           O  
ATOM    794 8O11 MOL     1      42.102  35.010 -16.219  1.00  0.00           O  
ATOM    795 8C11 MOL     1      42.991  29.517 -22.090  1.00  0.00           C  
ATOM    796 8C11 MOL     1      45.208  30.518 -22.028  1.00  0.00           C  
ATOM    797 8C11 MOL     1      21.475  20.079 -17.890  1.00  0.00           C  
ATOM    798 NA11 MOL     1      18.999  19.707 -13.811  1.00  0.00          NA  
ATOM    799 8C11 MOL     1      30.216  19.896 -17.782  1.00  0.00           C  
ATOM    800 8C11 MOL     1      30.525  17.470 -17.371  1.00  0.00           C  
ATOM    801 8C11 MOL     1      41.161  31.887 -15.318  1.00  0.00           C  
ATOM    802 NA11 MOL     1      43.681  35.063 -14.446  1.00  0.00          NA  
ATOM    803 9N11 MOL     1      43.495  28.418 -22.757  1.00  0.00           N  
ATOM    804 9O11 MOL     1      41.783  29.638 -21.779  1.00  0.00           O  
ATOM    805 9C11 MOL     1      45.720  29.428 -22.684  1.00  0.00           C  
ATOM    806 9C11 MOL     1      20.617  20.026 -19.192  1.00  0.00           C  
ATOM    807 9C11 MOL     1      22.938  19.973 -18.380  1.00  0.00           C  
ATOM    808 9N11 MOL     1      30.934  18.690 -17.879  1.00  0.00           N  
ATOM    809 9O11 MOL     1      30.704  20.929 -18.317  1.00  0.00           O  
ATOM    810 9N11 MOL     1      31.374  16.413 -17.548  1.00  0.00           N  
ATOM    811 0C12 MOL     1      39.752  32.538 -15.383  1.00  0.00           C  
ATOM    812 0C12 MOL     1      44.810  28.367 -23.043  1.00  0.00           C  
ATOM    813 0C12 MOL     1      19.507  21.076 -19.322  1.00  0.00           C  
ATOM    814 0O12 MOL     1      21.557  20.164 -20.283  1.00  0.00           O  
ATOM    815 0C12 MOL     1      22.788  19.575 -19.867  1.00  0.00           C  
ATOM    816 1C12 MOL     1      38.705  31.798 -14.500  1.00  0.00           C  
ATOM    817 1O12 MOL     1      39.256  32.432 -16.767  1.00  0.00           O  
ATOM    818 1N12 MOL     1      45.291  27.273 -23.700  1.00  0.00           N  
ATOM    819 1O12 MOL     1      19.964  22.360 -18.893  1.00  0.00           O  
ATOM    820 2N12 MOL     1      23.847  20.043 -20.744  1.00  0.00           N  
ATOM    821 2C12 MOL     1      37.540  31.452 -15.460  1.00  0.00           C  
ATOM    822 2O12 MOL     1      38.249  32.646 -13.426  1.00  0.00           O  
ATOM    823 2C12 MOL     1      38.133  31.560 -16.871  1.00  0.00           C  
ATOM    824 2P12 MOL     1      18.903  23.610 -18.819  1.00  0.00           P  
ATOM    825 2C12 MOL     1      23.784  21.053 -21.691  1.00  0.00           C  
ATOM    826 3C12 MOL     1      25.121  19.538 -20.804  1.00  0.00           C  
ATOM    827 3P12 MOL     1      38.104  32.315 -11.854  1.00  0.00           P  
ATOM    828 3N12 MOL     1      38.576  30.255 -17.407  1.00  0.00           N  
ATOM    829 3O12 MOL     1      18.465  23.798 -20.389  1.00  0.00           O  
ATOM    830 3O12 MOL     1      19.634  24.833 -18.282  1.00  0.00           O  
ATOM    831 3O12 MOL     1      17.662  23.244 -18.014  1.00  0.00           O  
ATOM    832 4N12 MOL     1      24.934  21.210 -22.346  1.00  0.00           N  
ATOM    833 4C12 MOL     1      25.801  20.262 -21.796  1.00  0.00           C  
ATOM    834 4N12 MOL     1      25.618  18.504 -20.035  1.00  0.00           N  
ATOM    835 4O12 MOL     1      36.468  32.117 -11.667  1.00  0.00           O  
ATOM    836 4O12 MOL     1      38.690  33.412 -11.022  1.00  0.00           O  
ATOM    837 4O12 MOL     1      38.587  30.901 -11.447  1.00  0.00           O  
ATOM    838 4C12 MOL     1      39.554  29.426 -16.880  1.00  0.00           C  
ATOM    839 4C12 MOL     1      38.069  29.616 -18.511  1.00  0.00           C  
ATOM    840 4C12 MOL     1      19.226  24.611 -21.299  1.00  0.00           C  
ATOM    841 NA12 MOL     1      18.042  25.045 -16.584  1.00  0.00          NA  
ATOM    842 5C12 MOL     1      27.182  19.935 -22.075  1.00  0.00           C  
ATOM    843 5C12 MOL     1      26.906  18.217 -20.299  1.00  0.00           C  
ATOM    844 5C12 MOL     1      35.424  32.789 -12.371  1.00  0.00           C  
ATOM    845 NA12 MOL     1      39.974  31.927  -9.711  1.00  0.00          NA  
ATOM    846 5N12 MOL     1      39.688  28.306 -17.597  1.00  0.00           N  
ATOM    847 5C12 MOL     1      38.763  28.409 -18.621  1.00  0.00           C  
ATOM    848 5N12 MOL     1      37.067  30.036 -19.360  1.00  0.00           N  
ATOM    849 5C12 MOL     1      18.410  24.758 -22.616  1.00  0.00           C  
ATOM    850 5C12 MOL     1      20.545  23.931 -21.718  1.00  0.00           C  
ATOM    851 6N12 MOL     1      27.656  18.894 -21.245  1.00  0.00           N  
ATOM    852 6O12 MOL     1      27.957  20.428 -22.927  1.00  0.00           O  
ATOM    853 6N12 MOL     1      27.552  17.239 -19.587  1.00  0.00           N  
ATOM    854 6C12 MOL     1      34.232  31.853 -12.677  1.00  0.00           C  
ATOM    855 6C12 MOL     1      38.460  27.482 -19.664  1.00  0.00           C  
ATOM    856 6C12 MOL     1      36.796  29.164 -20.349  1.00  0.00           C  
ATOM    857 6C12 MOL     1      18.053  26.196 -23.016  1.00  0.00           C  
ATOM    858 7O12 MOL     1      19.224  24.188 -23.670  1.00  0.00           O  
ATOM    859 7C12 MOL     1      20.231  23.329 -23.100  1.00  0.00           C  
ATOM    860 7C12 MOL     1      33.882  30.766 -11.643  1.00  0.00           C  
ATOM    861 8O12 MOL     1      34.473  31.093 -13.904  1.00  0.00           O  
ATOM    862 8N12 MOL     1      37.449  27.945 -20.515  1.00  0.00           N  
ATOM    863 8O12 MOL     1      38.992  26.356 -19.849  1.00  0.00           O  
ATOM    864 8N12 MOL     1      35.838  29.473 -21.276  1.00  0.00           N  
ATOM    865 8O12 MOL     1      19.246  26.970 -23.117  1.00  0.00           O  
ATOM    866 8N12 MOL     1      21.363  23.289 -24.005  1.00  0.00           N  
ATOM    867 8C12 MOL     1      33.153  29.713 -12.498  1.00  0.00           C  
ATOM    868 9O12 MOL     1      33.112  31.285 -10.572  1.00  0.00           O  
ATOM    869 9C12 MOL     1      34.013  29.738 -13.768  1.00  0.00           C  
ATOM    870 9P12 MOL     1      19.278  28.394 -23.917  1.00  0.00           P  
ATOM    871 9C12 MOL     1      22.158  24.357 -24.398  1.00  0.00           C  
ATOM    872 9C12 MOL     1      21.882  22.176 -24.616  1.00  0.00           C  
ATOM    873 0P13 MOL     1      33.146  30.661  -9.091  1.00  0.00           P  
ATOM    874 0N13 MOL     1      35.214  28.892 -13.612  1.00  0.00           N  
ATOM    875 0O13 MOL     1      18.620  27.991 -25.367  1.00  0.00           O  
ATOM    876 0O13 MOL     1      20.736  28.821 -24.047  1.00  0.00           O  
ATOM    877 0O13 MOL     1      18.402  29.452 -23.257  1.00  0.00           O  
ATOM    878 0N13 MOL     1      23.136  23.987 -25.224  1.00  0.00           N  
ATOM    879 0C13 MOL     1      22.982  22.605 -25.374  1.00  0.00           C  
ATOM    880 1N13 MOL     1      21.420  20.885 -24.470  1.00  0.00           N  
ATOM    881 1O13 MOL     1      32.109  29.406  -9.268  1.00  0.00           O  
ATOM    882 1O13 MOL     1      32.676  31.679  -8.096  1.00  0.00           O  
ATOM    883 1O13 MOL     1      34.543  30.042  -8.748  1.00  0.00           O  
ATOM    884 1C13 MOL     1      36.449  29.377 -13.250  1.00  0.00           C  
ATOM    885 1C13 MOL     1      35.336  27.520 -13.659  1.00  0.00           C  
ATOM    886 1C13 MOL     1      19.426  27.614 -26.489  1.00  0.00           C  
ATOM    887 NA13 MOL     1      20.261  30.847 -23.007  1.00  0.00          NA  
ATOM    888 1C13 MOL     1      23.772  21.618 -26.067  1.00  0.00           C  
ATOM    889 1C13 MOL     1      22.154  19.979 -25.144  1.00  0.00           C  
ATOM    890 2C13 MOL     1      31.740  28.666  -8.105  1.00  0.00           C  
ATOM    891 NA13 MOL     1      34.353  31.183  -6.618  1.00  0.00          NA  
ATOM    892 2N13 MOL     1      37.356  28.409 -13.115  1.00  0.00           N  
ATOM    893 2C13 MOL     1      36.678  27.227 -13.370  1.00  0.00           C  
ATOM    894 2N13 MOL     1      34.370  26.578 -13.881  1.00  0.00           N  
ATOM    895 2C13 MOL     1      18.520  27.402 -27.721  1.00  0.00           C  
ATOM    896 2C13 MOL     1      20.142  26.255 -26.318  1.00  0.00           C  
ATOM    897 2N13 MOL     1      23.253  20.316 -25.914  1.00  0.00           N  
ATOM    898 3O13 MOL     1      24.818  21.776 -26.745  1.00  0.00           O  
ATOM    899 3N13 MOL     1      21.805  18.655 -25.114  1.00  0.00           N  
ATOM    900 3C13 MOL     1      31.384  27.218  -8.464  1.00  0.00           C  
ATOM    901 3C13 MOL     1      37.077  25.870 -13.301  1.00  0.00           C  
ATOM    902 3C13 MOL     1      34.821  25.322 -13.720  1.00  0.00           C  
ATOM    903 3C13 MOL     1      18.211  28.656 -28.541  1.00  0.00           C  
ATOM    904 3O13 MOL     1      19.235  26.440 -28.530  1.00  0.00           O  
ATOM    905 4C13 MOL     1      19.925  25.520 -27.667  1.00  0.00           C  
ATOM    906 4C13 MOL     1      32.243  26.523  -9.555  1.00  0.00           C  
ATOM    907 4O13 MOL     1      30.023  27.179  -8.986  1.00  0.00           O  
ATOM    908 4N13 MOL     1      38.361  25.485 -13.073  1.00  0.00           N  
ATOM    909 5N13 MOL     1      36.100  24.926 -13.446  1.00  0.00           N  
ATOM    910 5O13 MOL     1      19.419  29.252 -29.006  1.00  0.00           O  
ATOM    911 5N13 MOL     1      21.174  25.115 -28.339  1.00  0.00           N  
ATOM    912 5C13 MOL     1      31.244  25.535 -10.185  1.00  0.00           C  
ATOM    913 5O13 MOL     1      33.410  25.963  -8.947  1.00  0.00           O  
ATOM    914 6C13 MOL     1      29.890  26.259 -10.088  1.00  0.00           C  
ATOM    915 6P13 MOL     1      19.359  30.578 -29.963  1.00  0.00           P  
ATOM    916 6C13 MOL     1      21.479  23.750 -28.447  1.00  0.00           C  
ATOM    917 6C13 MOL     1      22.032  26.080 -28.838  1.00  0.00           C  
ATOM    918 6P13 MOL     1      34.319  24.567  -9.242  1.00  0.00           P  
ATOM    919 6N13 MOL     1      29.536  27.048 -11.267  1.00  0.00           N  
ATOM    920 7O13 MOL     1      18.459  30.059 -31.235  1.00  0.00           O  
ATOM    921 7O13 MOL     1      20.784  30.926 -30.377  1.00  0.00           O  
ATOM    922 7O13 MOL     1      18.621  31.735 -29.299  1.00  0.00           O  
ATOM    923 7N13 MOL     1      22.677  23.427 -29.068  1.00  0.00           N  
ATOM    924 7O13 MOL     1      20.712  22.872 -28.005  1.00  0.00           O  
ATOM    925 7C13 MOL     1      23.215  25.767 -29.447  1.00  0.00           C  
ATOM    926 7O13 MOL     1      33.154  23.501  -9.714  1.00  0.00           O  
ATOM    927 7O13 MOL     1      34.925  24.217  -7.923  1.00  0.00           O  
ATOM    928 8O13 MOL     1      35.174  24.837 -10.472  1.00  0.00           O  
ATOM    929 8C13 MOL     1      29.935  28.348 -11.551  1.00  0.00           C  
ATOM    930 8C13 MOL     1      28.762  26.641 -12.324  1.00  0.00           C  
ATOM    931 8C13 MOL     1      19.054  29.417 -32.365  1.00  0.00           C  
ATOM    932 NA13 MOL     1      20.491  33.110 -29.608  1.00  0.00          NA  
ATOM    933 8C13 MOL     1      23.594  24.352 -29.575  1.00  0.00           C  
ATOM    934 8C13 MOL     1      24.136  26.823 -29.994  1.00  0.00           C  
ATOM    935 8C13 MOL     1      33.111  22.164  -9.221  1.00  0.00           C  
ATOM    936 NA13 MOL     1      36.424  23.290 -11.633  1.00  0.00          NA  
ATOM    937 9N13 MOL     1      29.458  28.779 -12.719  1.00  0.00           N  
ATOM    938 9C13 MOL     1      28.713  27.713 -13.228  1.00  0.00           C  
ATOM    939 9N13 MOL     1      28.150  25.409 -12.455  1.00  0.00           N  
ATOM    940 9C13 MOL     1      19.398  27.928 -32.104  1.00  0.00           C  
ATOM    941 9C13 MOL     1      18.042  29.378 -33.539  1.00  0.00           C  
ATOM    942 9O13 MOL     1      24.649  23.943 -30.104  1.00  0.00           O  
ATOM    943 0C14 MOL     1      32.282  22.113  -7.934  1.00  0.00           C  
ATOM    944 0C14 MOL     1      27.954  27.563 -14.450  1.00  0.00           C  
ATOM    945 0C14 MOL     1      27.450  25.281 -13.593  1.00  0.00           C  
ATOM    946 0C14 MOL     1      18.796  27.156 -33.305  1.00  0.00           C  
ATOM    947 0C14 MOL     1      18.142  30.529 -34.555  1.00  0.00           C  
ATOM    948 1O14 MOL     1      18.322  28.144 -34.231  1.00  0.00           O  
ATOM    949 1C14 MOL     1      32.039  20.726  -7.297  1.00  0.00           C  
ATOM    950 1O14 MOL     1      30.942  22.586  -8.236  1.00  0.00           O  
ATOM    951 1N14 MOL     1      27.346  26.284 -14.542  1.00  0.00           N  
ATOM    952 1O14 MOL     1      27.778  28.377 -15.381  1.00  0.00           O  
ATOM    953 1N14 MOL     1      26.755  24.121 -13.838  1.00  0.00           N  
ATOM    954 1N14 MOL     1      19.767  26.310 -34.021  1.00  0.00           N  
ATOM    955 2O14 MOL     1      17.856  31.776 -33.957  1.00  0.00           O  
ATOM    956 2C14 MOL     1      30.736  20.956  -6.495  1.00  0.00           C  
ATOM    957 2O14 MOL     1      33.149  20.328  -6.499  1.00  0.00           O  
ATOM    958 2C14 MOL     1      30.041  22.138  -7.209  1.00  0.00           C  
ATOM    959 3C14 MOL     1      19.598  24.917 -34.016  1.00  0.00           C  
ATOM    960 3C14 MOL     1      20.827  26.900 -34.689  1.00  0.00           C  
ATOM    961 3P14 MOL     1      33.246  18.878  -5.729  1.00  0.00           P  
ATOM    962 3N14 MOL     1      28.761  21.775  -7.811  1.00  0.00           N  
ATOM    963 3N14 MOL     1      20.554  24.173 -34.694  1.00  0.00           N  
ATOM    964 3O14 MOL     1      18.642  24.378 -33.426  1.00  0.00           O  
ATOM    965 4C14 MOL     1      21.771  26.173 -35.356  1.00  0.00           C  
ATOM    966 4O14 MOL     1      32.329  19.094  -4.382  1.00  0.00           O  
ATOM    967 4O14 MOL     1      32.625  17.729  -6.507  1.00  0.00           O  
ATOM    968 4O14 MOL     1      34.718  18.686  -5.377  1.00  0.00           O  
ATOM    969 NA14 MOL     1      34.799  16.563  -6.243  1.00  0.00          NA  
ATOM    970 4C14 MOL     1      28.452  20.597  -8.483  1.00  0.00           C  
ATOM    971 4C14 MOL     1      27.566  22.414  -7.579  1.00  0.00           C  
ATOM    972 4C14 MOL     1      21.657  24.708 -35.367  1.00  0.00           C  
ATOM    973 5C14 MOL     1      22.920  26.822 -36.078  1.00  0.00           C  
ATOM    974 5C14 MOL     1      32.551  20.182  -3.482  1.00  0.00           C  
ATOM    975 5N14 MOL     1      27.140  20.466  -8.674  1.00  0.00           N  
ATOM    976 5C14 MOL     1      26.568  21.597  -8.117  1.00  0.00           C  
ATOM    977 5N14 MOL     1      27.358  23.607  -6.925  1.00  0.00           N  
ATOM    978 5O14 MOL     1      22.468  23.940 -35.925  1.00  0.00           O  
ATOM    979 6C14 MOL     1      31.355  20.295  -2.516  1.00  0.00           C  
ATOM    980 6C14 MOL     1      25.187  21.893  -7.883  1.00  0.00           C  
ATOM    981 6C14 MOL     1      26.052  23.927  -6.802  1.00  0.00           C  
ATOM    982 6C14 MOL     1      31.165  19.091  -1.555  1.00  0.00           C  
ATOM    983 6O14 MOL     1      30.127  20.383  -3.295  1.00  0.00           O  
ATOM    984 6N14 MOL     1      25.011  23.114  -7.234  1.00  0.00           N  
ATOM    985 6O14 MOL     1      24.204  21.158  -8.172  1.00  0.00           O  
ATOM    986 7N14 MOL     1      25.688  25.083  -6.172  1.00  0.00           N  
ATOM    987 7C14 MOL     1      29.981  18.307  -2.140  1.00  0.00           C  
ATOM    988 7O14 MOL     1      30.818  19.588  -0.246  1.00  0.00           O  
ATOM    989 7C14 MOL     1      29.174  19.378  -2.892  1.00  0.00           C  
ATOM    990 8P14 MOL     1      31.264  18.840   1.137  1.00  0.00           P  
ATOM    991 8N14 MOL     1      28.486  18.885  -4.104  1.00  0.00           N  
ATOM    992 8O14 MOL     1      30.639  17.315   0.999  1.00  0.00           O  
ATOM    993 8O14 MOL     1      30.695  19.621   2.273  1.00  0.00           O  
ATOM    994 8O14 MOL     1      32.792  18.601   1.034  1.00  0.00           O  
ATOM    995 8C14 MOL     1      27.105  19.093  -4.243  1.00  0.00           C  
ATOM    996 8C14 MOL     1      29.205  18.235  -5.093  1.00  0.00           C  
ATOM    997 8C14 MOL     1      29.521  16.949   1.825  1.00  0.00           C  
ATOM    998 NA14 MOL     1      33.816  20.611   1.172  1.00  0.00          NA  
ATOM    999 9N14 MOL     1      26.527  18.673  -5.435  1.00  0.00           N  
ATOM   1000 9O14 MOL     1      26.428  19.645  -3.351  1.00  0.00           O  
ATOM   1001 9C14 MOL     1      28.629  17.773  -6.243  1.00  0.00           C  
ATOM   1002 9C14 MOL     1      28.744  15.744   1.285  1.00  0.00           C  
ATOM   1003 9C14 MOL     1      27.201  18.020  -6.469  1.00  0.00           C  
ATOM   1004 9C14 MOL     1      29.435  17.061  -7.296  1.00  0.00           C  
ATOM   1005 0C15 MOL     1      29.492  14.676   0.455  1.00  0.00           C  
ATOM   1006 0O15 MOL     1      27.699  16.168   0.369  1.00  0.00           O  
ATOM   1007 0O15 MOL     1      26.598  17.708  -7.518  1.00  0.00           O  
ATOM   1008 0C15 MOL     1      28.321  13.927  -0.217  1.00  0.00           C  
ATOM   1009 0O15 MOL     1      30.293  13.815   1.246  1.00  0.00           O  
ATOM   1010 1C15 MOL     1      27.202  14.989  -0.321  1.00  0.00           C  
ATOM   1011 1P15 MOL     1      31.940  13.782   1.066  1.00  0.00           P  
ATOM   1012 1N15 MOL     1      26.885  15.348  -1.693  1.00  0.00           N  
ATOM   1013 1O15 MOL     1      32.177  12.171   0.980  1.00  0.00           O  
ATOM   1014 1O15 MOL     1      32.360  14.416  -0.252  1.00  0.00           O  
ATOM   1015 1O15 MOL     1      32.561  14.424   2.302  1.00  0.00           O  
ATOM   1016 1C15 MOL     1      27.796  15.681  -2.685  1.00  0.00           C  
ATOM   1017 2C15 MOL     1      25.657  15.295  -2.303  1.00  0.00           C  
ATOM   1018 2C15 MOL     1      31.502  11.271   1.857  1.00  0.00           C  
ATOM   1019 NA15 MOL     1      33.033  16.361   0.970  1.00  0.00          NA  
ATOM   1020 2N15 MOL     1      27.221  15.856  -3.873  1.00  0.00           N  
ATOM   1021 2C15 MOL     1      25.861  15.615  -3.656  1.00  0.00           C  
ATOM   1022 2N15 MOL     1      24.461  14.963  -1.702  1.00  0.00           N  
ATOM   1023 2C15 MOL     1      30.610  10.294   1.075  1.00  0.00           C  
ATOM   1024 3C15 MOL     1      24.741  15.562  -4.563  1.00  0.00           C  
ATOM   1025 3C15 MOL     1      23.419  14.946  -2.557  1.00  0.00           C  
ATOM   1026 3C15 MOL     1      31.330   9.333   0.106  1.00  0.00           C  
ATOM   1027 3O15 MOL     1      29.695  11.021   0.221  1.00  0.00           O  
ATOM   1028 3N15 MOL     1      23.541  15.226  -3.908  1.00  0.00           N  
ATOM   1029 3O15 MOL     1      24.721  15.758  -5.804  1.00  0.00           O  
ATOM   1030 3N15 MOL     1      22.172  14.606  -2.114  1.00  0.00           N  
ATOM   1031 3C15 MOL     1      30.237   8.991  -0.927  1.00  0.00           C  
ATOM   1032 4O15 MOL     1      31.823   8.187   0.810  1.00  0.00           O  
ATOM   1033 4C15 MOL     1      29.210  10.143  -0.812  1.00  0.00           C  
ATOM   1034 4P15 MOL     1      32.642   7.004   0.015  1.00  0.00           P  
ATOM   1035 4N15 MOL     1      29.062  10.912  -2.061  1.00  0.00           N  
ATOM   1036 5O15 MOL     1      31.431   6.057  -0.560  1.00  0.00           O  
ATOM   1037 5O15 MOL     1      33.407   7.546  -1.185  1.00  0.00           O  
ATOM   1038 5O15 MOL     1      33.522   6.274   1.022  1.00  0.00           O  
ATOM   1039 5C15 MOL     1      27.822  10.864  -2.765  1.00  0.00           C  
ATOM   1040 5C15 MOL     1      30.132  11.574  -2.592  1.00  0.00           C  
ATOM   1041 5C15 MOL     1      30.642   5.278   0.339  1.00  0.00           C  
ATOM   1042 NA15 MOL     1      35.389   6.674  -0.347  1.00  0.00          NA  
ATOM   1043 5N15 MOL     1      27.722  11.464  -4.001  1.00  0.00           N  
ATOM   1044 5O15 MOL     1      26.853  10.258  -2.238  1.00  0.00           O  
ATOM   1045 5C15 MOL     1      30.045  12.183  -3.816  1.00  0.00           C  
ATOM   1046 6C15 MOL     1      29.442   4.672  -0.398  1.00  0.00           C  
ATOM   1047 6C15 MOL     1      28.798  12.086  -4.540  1.00  0.00           C  
ATOM   1048 6C15 MOL     1      29.739   3.870  -1.682  1.00  0.00           C  
ATOM   1049 6O15 MOL     1      28.572   5.747  -0.847  1.00  0.00           O  
ATOM   1050 6N15 MOL     1      28.673  12.631  -5.774  1.00  0.00           N  
ATOM   1051 7C15 MOL     1      28.412   3.990  -2.457  1.00  0.00           C  
ATOM   1052 7O15 MOL     1      30.091   2.515  -1.389  1.00  0.00           O  
ATOM   1053 7C15 MOL     1      27.899   5.389  -2.069  1.00  0.00           C  
ATOM   1054 7P15 MOL     1      30.886   1.616  -2.511  1.00  0.00           P  
ATOM   1055 7N15 MOL     1      28.219   6.400  -3.079  1.00  0.00           N  
ATOM   1056 8O15 MOL     1      29.734   1.289  -3.628  1.00  0.00           O  
ATOM   1057 8O15 MOL     1      31.948   2.438  -3.237  1.00  0.00           O  
ATOM   1058 8O15 MOL     1      31.436   0.372  -1.833  1.00  0.00           O  
ATOM   1059 8C15 MOL     1      29.462   6.951  -3.334  1.00  0.00           C  
ATOM   1060 8C15 MOL     1      27.367   6.931  -4.020  1.00  0.00           C  
ATOM   1061 8C15 MOL     1      28.538   0.571  -3.325  1.00  0.00           C  
ATOM   1062 NA15 MOL     1      33.595   0.951  -2.583  1.00  0.00          NA  
ATOM   1063 8N15 MOL     1      29.451   7.817  -4.349  1.00  0.00           N  
ATOM   1064 9C15 MOL     1      28.131   7.815  -4.806  1.00  0.00           C  
ATOM   1065 9N15 MOL     1      26.043   6.664  -4.208  1.00  0.00           N  
ATOM   1066 9C15 MOL     1      27.611   0.611  -4.548  1.00  0.00           C  
ATOM   1067 9C15 MOL     1      27.466   8.493  -5.856  1.00  0.00           C  
ATOM   1068 9C15 MOL     1      25.513   7.346  -5.244  1.00  0.00           C  
ATOM   1069 9C15 MOL     1      28.219   0.047  -5.857  1.00  0.00           C  
ATOM   1070 9O15 MOL     1      27.286   1.994  -4.830  1.00  0.00           O  
ATOM   1071 0N16 MOL     1      28.113   9.386  -6.702  1.00  0.00           N  
ATOM   1072 0N16 MOL     1      26.149   8.230  -6.061  1.00  0.00           N  
ATOM   1073 0C16 MOL     1      27.669   0.976  -6.965  1.00  0.00           C  
ATOM   1074 0O16 MOL     1      27.804  -1.313  -6.035  1.00  0.00           O  
ATOM   1075 0C16 MOL     1      27.177   2.243  -6.233  1.00  0.00           C  
ATOM   1076 1P16 MOL     1      28.774  -2.496  -6.632  1.00  0.00           P  
ATOM   1077 1N16 MOL     1      27.986   3.452  -6.537  1.00  0.00           N  
ATOM   1078 1O16 MOL     1      27.993  -2.962  -7.976  1.00  0.00           O  
ATOM   1079 1O16 MOL     1      30.171  -1.936  -6.932  1.00  0.00           O  
ATOM   1080 1O16 MOL     1      28.839  -3.673  -5.670  1.00  0.00           O  
ATOM   1081 1C16 MOL     1      27.448   4.441  -7.364  1.00  0.00           C  
ATOM   1082 1C16 MOL     1      29.261   3.578  -6.012  1.00  0.00           C  
ATOM   1083 1C16 MOL     1      26.995  -2.219  -8.662  1.00  0.00           C  
ATOM   1084 NA16 MOL     1      31.134  -3.466  -5.481  1.00  0.00          NA  
ATOM   1085 2N16 MOL     1      28.241   5.551  -7.602  1.00  0.00           N  
ATOM   1086 2O16 MOL     1      26.308   4.336  -7.870  1.00  0.00           O  
ATOM   1087 2C16 MOL     1      30.051   4.669  -6.254  1.00  0.00           C  
ATOM   1088 2C16 MOL     1      27.501  -1.647 -10.001  1.00  0.00           C  
ATOM   1089 2C16 MOL     1      29.528   5.739  -7.107  1.00  0.00           C  
ATOM   1090 3C16 MOL     1      31.428   4.794  -5.658  1.00  0.00           C  
ATOM   1091 3C16 MOL     1      27.629  -2.678 -11.167  1.00  0.00           C  
ATOM   1092 3O16 MOL     1      28.809  -1.056  -9.842  1.00  0.00           O  
ATOM   1093 3O16 MOL     1      30.167   6.774  -7.409  1.00  0.00           O  
ATOM   1094 3C16 MOL     1      29.038  -2.445 -11.746  1.00  0.00           C  
ATOM   1095 4O16 MOL     1      26.545  -2.425 -12.074  1.00  0.00           O  
ATOM   1096 4C16 MOL     1      29.485  -1.115 -11.099  1.00  0.00           C  
ATOM   1097 4P16 MOL     1      26.534  -2.590 -13.697  1.00  0.00           P  
ATOM   1098 4N16 MOL     1      30.917  -1.004 -10.867  1.00  0.00           N  
ATOM   1099 4O16 MOL     1      27.181  -1.161 -14.187  1.00  0.00           O  
ATOM   1100 4O16 MOL     1      25.084  -2.729 -14.145  1.00  0.00           O  
ATOM   1101 4O16 MOL     1      27.432  -3.715 -14.198  1.00  0.00           O  
ATOM   1102 5C16 MOL     1      31.594  -1.123  -9.662  1.00  0.00           C  
ATOM   1103 5C16 MOL     1      31.869  -0.777 -11.829  1.00  0.00           C  
ATOM   1104 5C16 MOL     1      26.407   0.036 -14.078  1.00  0.00           C  
ATOM   1105 NA16 MOL     1      25.604  -4.696 -15.281  1.00  0.00          NA  
ATOM   1106 5N16 MOL     1      32.912  -0.975  -9.809  1.00  0.00           N  
ATOM   1107 5C16 MOL     1      33.110  -0.757 -11.175  1.00  0.00           C  
ATOM   1108 5N16 MOL     1      31.637  -0.601 -13.183  1.00  0.00           N  
ATOM   1109 5C16 MOL     1      27.091   1.212 -14.796  1.00  0.00           C  
ATOM   1110 6C16 MOL     1      34.308  -0.530 -11.950  1.00  0.00           C  
ATOM   1111 6C16 MOL     1      32.758  -0.394 -13.895  1.00  0.00           C  
ATOM   1112 6C16 MOL     1      28.013   0.857 -16.013  1.00  0.00           C  
ATOM   1113 6O16 MOL     1      27.943   1.933 -13.867  1.00  0.00           O  
ATOM   1114 6N16 MOL     1      34.021  -0.354 -13.327  1.00  0.00           N  
ATOM   1115 6O16 MOL     1      35.500  -0.473 -11.575  1.00  0.00           O  
ATOM   1116 6N16 MOL     1      32.692  -0.258 -15.261  1.00  0.00           N  
ATOM   1117 6C16 MOL     1      29.325   1.610 -15.735  1.00  0.00           C  
ATOM   1118 7O16 MOL     1      27.439   1.304 -17.234  1.00  0.00           O  
ATOM   1119 7C16 MOL     1      28.929   2.613 -14.637  1.00  0.00           C  
ATOM   1120 7N16 MOL     1      30.023   3.058 -13.749  1.00  0.00           N  
ATOM   1121 8C16 MOL     1      30.871   4.063 -14.236  1.00  0.00           C  
ATOM   1122 8C16 MOL     1      30.164   2.573 -12.464  1.00  0.00           C  
ATOM   1123 8N16 MOL     1      31.846   4.540 -13.369  1.00  0.00           N  
ATOM   1124 8O16 MOL     1      30.743   4.508 -15.393  1.00  0.00           O  
ATOM   1125 8C16 MOL     1      31.110   3.051 -11.598  1.00  0.00           C  
ATOM   1126 8C16 MOL     1      31.998   4.131 -12.041  1.00  0.00           C  
ATOM   1127 8C16 MOL     1      31.235   2.534 -10.190  1.00  0.00           C  
ATOM   1128 8O16 MOL     1      32.841   4.703 -11.317  1.00  0.00           O  
END
